# Supplementary material for: PU.1 target genes undergo Tet2-coupled demethylation and DNMT3b-mediated methylation in monocyte-to-osteoclast differentiation
Source: Genome Biol. 2013 Sep 12;14(9):R99. doi: 10.1186/gb-2013-14-9-r99 (PMC4054781; doi:10.1186/gb-2013-14-9-r99)
Supplement: Additional file 2 — List of hypomethylated and hypermethylated genes during monocyte to osteoclast differentiation (FC <0.5 (hypomethylated, sheet 1) or FC >2. [file gb-2013-14-9-r99-S2.xlsx]

## Sheet: Hoja1
Additional file 6. Differentially expressed genes between Mos, OC samples at 5 days and OC samples at 20 days after RANKL/M-CSF stimulation (FC>2, FC<0.5; FDR<0.05)
ID	logFC	AveExpr	t	P,Value	adj,P,Val	B	FC	Mo_d1,CEL	Mo_d2,CEL	Mo-INT_d1,CEL	Mo-INT_d2,CEL	Mo-OC_d1,CEL	Mo-OC_d2,CEL	geneNames	geneDes
209875_s_at	10.3164	10.5326	51.9257	7.68263e-11	2.1002e-06	13.6645	1275.14	12.1567	13.7276	15212.5	15332.9	16571.6	16374.2	SPP1	secreted phosphoprotein 1
209395_at	10.0094	8.2734	15.5702	5.71851e-07	4.55764e-05	7.00268	1030.67	4.67299	6.84756	441.431	1827.6	4042.25	8409.09	CHI3L1	chitinase 3-like 1 (cartilage glycoprotein-39)
201427_s_at	9.96619	8.93313	45.83	1.9496e-10	2.66482e-06	13.2229	1000.28	7.04951	6.36631	2553.97	2650.22	7569.42	5932.39	SEPP1	selenoprotein P, plasma, 1
201141_at	9.74485	10.0719	25.2294	1.64767e-08	1.29779e-05	10.2414	858.01	8.5092	20.59	8486.32	8108.53	10572.8	12199.5	GPNMB	glycoprotein (transmembrane) nmb
216598_s_at	9.51086	10.1178	28.5108	6.65916e-09	1.07711e-05	10.962	729.546	16.64	8.32694	13126.6	14030.9	9573.69	7703.09	CCL2	chemokine (C-C motif) ligand 2
209396_s_at	9.2968	8.14815	14.9388	7.72626e-07	5.15837e-05	6.70439	628.951	8.16783	7.04145	308.771	1290.08	3413.33	6665.35	CHI3L1	chitinase 3-like 1 (cartilage glycoprotein-39)
211719_x_at	8.81944	9.01733	13.9813	1.24872e-06	6.72113e-05	6.22286	451.768	6.51894	10.5784	2492.26	8003.95	2278.24	6177.74	FN1	fibronectin 1
212464_s_at	8.09307	9.3294	13.0963	2.0016e-06	8.78295e-05	5.74346	273.058	11.825	16.8171	2759.91	8710.98	2317.94	6396.74	FN1	fibronectin 1
206134_at	8.08063	9.52621	24.6775	1.94065e-08	1.32161e-05	10.1058	270.715	17.4086	20.5288	2997.17	5728.73	4551.57	5754.3	ADAMDEC1	ADAM-like, decysin 1
210495_x_at	8.00378	9.41723	12.081	3.57159e-06	0.000121304	5.14775	256.672	11.867	19.9075	2964.59	9370.85	2234.14	6966.37	FN1	fibronectin 1
1554018_at	7.87779	7.22404	33.2625	2.11974e-09	9.59326e-06	11.7947	235.208	4.18677	5.23936	570.758	734.925	1026.06	1182.74	GPNMB	glycoprotein (transmembrane) nmb
204580_at	7.85058	7.28045	12.3762	3.00474e-06	0.000109757	5.32632	230.812	7.85677	7.2557	609.861	133.725	1316.95	2306.07	MMP12	matrix metallopeptidase 12 (macrophage elastase)
216442_x_at	7.80109	9.42158	12.6582	2.5563e-06	0.000100404	5.49275	223.029	14.9061	17.888	3107.55	9464.19	2112.17	6279.39	FN1	fibronectin 1
218469_at	7.77019	6.69791	13.0067	2.10302e-06	8.98285e-05	5.69292	218.303	5.33876	6.59186	87.5115	242.407	746.59	2246.39	GREM1	gremlin 1
203936_s_at	7.58953	11.5455	16.5434	3.67576e-07	3.67669e-05	7.43537	192.609	158.179	51.9169	16572.2	17205.8	17160.1	17753.8	MMP9	matrix metallopeptidase 9 (gelatinase B, 92kDa gelatinase, 92kDa type IV collagenase)
201785_at	7.58274	10.408	16.2351	4.21655e-07	3.83252e-05	7.3017	191.705	48.5479	44.2255	8809.18	4214.85	13683.8	5766.38	RNASE1	ribonuclease, RNase A family, 1 (pancreatic)
203381_s_at	7.46046	9.14298	18.6948	1.50199e-07	2.50365e-05	8.28957	176.126	26.7315	40.0936	635.553	1441.7	5213.98	6376.41	APOE	apolipoprotein E
200832_s_at	7.33798	8.7142	16.5872	3.60547e-07	3.67669e-05	7.45412	161.79	32.3016	12.3783	1410.82	929.554	2914.39	3591.21	SCD	stearoyl-CoA desaturase (delta-9-desaturase)
214240_at	7.33523	7.14305	13.4214	1.6774e-06	8.0873e-05	5.92367	161.482	10.939	12.0872	117.831	148.43	946.827	3641.52	GAL	galanin prepropeptide
214038_at	7.30199	7.76506	28.9193	5.99216e-09	1.07711e-05	11.0425	157.804	7.16509	7.763	1368.85	1004.63	1364.33	1015.24	CCL8	chemokine (C-C motif) ligand 8
212298_at	7.22934	7.73671	20.213	8.46237e-08	2.12552e-05	8.81964	150.054	8.25212	6.55948	1590.68	897.296	1431.58	851.366	NRP1	neuropilin 1
218468_s_at	7.18388	6.15658	10.5884	9.11865e-06	0.00021122	4.16896	145.4	4.89081	7.01263	37.9146	139.778	491.615	1474.9	GREM1	gremlin 1
204058_at	7.07702	7.4098	32.6092	2.45648e-09	9.59326e-06	11.6926	135.019	7.40004	6.78474	708.881	742.218	1081.51	846.304	ME1	malic enzyme 1, NADP(+)-dependent, cytosolic
219648_at	7.04232	7.68544	17.8362	2.12018e-07	2.79061e-05	7.96429	131.81	10.7768	10.8674	450.189	709.191	954.695	2131.32	MREG	melanoregulin
225353_s_at	6.89865	7.80742	15.6089	5.61617e-07	4.51556e-05	7.02049	119.316	11.1923	9.98408	1052.55	675.32	2040.16	779.765	C1QC	complement component 1, q subcomponent, C chain
212944_at	6.76946	8.28103	20.6576	7.20996e-08	2.00984e-05	8.96492	109.097	16.7171	31.9148	509.72	524.537	2179.89	2913.01	SLC5A3	solute carrier family 5 (sodium/myo-inositol cotransporter), member 3
217757_at	6.75714	8.44758	28.81	6.16283e-09	1.07711e-05	11.0212	108.169	22.4337	16.1741	1024.45	1147.39	2146.87	1977.51	A2M	alpha-2-macroglobulin
208168_s_at	6.73775	6.33562	19.9371	9.36258e-08	2.13287e-05	8.72732	106.725	15.4627	17.6038	16.4738	19.9601	1237.12	2506.15	CHIT1	chitinase 1 (chitotriosidase)
217975_at	6.60574	8.68175	28.0568	7.50099e-09	1.13919e-05	10.8703	97.3925	19.7101	23.0257	1449.63	1693.1	1798.99	2392.91	WBP5	WW domain binding protein 5
202450_s_at	6.57034	10.742	23.6415	2.66476e-08	1.32161e-05	9.83875	95.0317	125.957	130.889	2475.83	4151.79	13039.4	11418.4	CTSK	cathepsin K
226545_at	6.51717	7.46174	25.186	1.66881e-08	1.29779e-05	10.2309	91.5934	12.6831	8.03647	598.053	575.699	949.702	900.391	CD109	CD109 molecule
209267_s_at	6.49457	8.55536	20.7007	7.10016e-08	2.00984e-05	8.97878	90.1694	18.8449	10.1268	2767.02	3459.8	1211.89	1280.33	SLC39A8	solute carrier family 39 (zinc transporter), member 8
201212_at	6.48716	10.1202	29.3368	5.38753e-09	1.07711e-05	11.1229	89.7078	46.355	54.0743	5881.16	6391.84	5033.97	4007.16	LGMN	legumain
212158_at	6.47867	8.14198	26.4473	1.16218e-08	1.27082e-05	10.5252	89.1816	11.8189	14.3356	1252.23	1776.88	1192.06	1130.43	SDC2	syndecan 2
204416_x_at	6.46008	8.59697	16.3889	3.93632e-07	3.74938e-05	7.36876	88.0395	24.2879	28.4265	728.245	1252.59	1608.06	3327.88	APOC1	apolipoprotein C-I
213125_at	6.4352	7.92598	18.2648	1.78154e-07	2.62925e-05	8.12911	86.5344	13.9818	8.91051	1640.39	1085.17	1240	752.356	OLFML2B	olfactomedin-like 2B
203382_s_at	6.36987	8.39297	17.8558	2.10317e-07	2.79061e-05	7.97195	82.7032	19.774	43.6493	514.943	549.887	2287.48	2580.83	APOE	apolipoprotein E
204059_s_at	6.33419	9.05646	22.7565	3.53233e-08	1.49674e-05	9.59662	80.6826	41.0008	25.1925	1912.99	1714.72	2861.76	2349.57	ME1	malic enzyme 1, NADP(+)-dependent, cytosolic
1553151_at	6.33321	6.0498	10.431	1.01349e-05	0.000223974	4.05766	80.6283	5.14271	5.22003	63.7174	283.176	343.053	508.72	ATP6V0D2	ATPase, H+ transporting, lysosomal 38kDa, V0 subunit d2
219263_at	6.31274	5.73028	7.79819	7.56042e-05	0.000805139	1.91369	79.492	7.53813	5.71212	19.4183	98.3865	270.214	1006.93	RNF128	ring finger protein 128, E3 ubiquitin protein ligase
221019_s_at	6.29072	7.37308	26.93	1.01643e-08	1.263e-05	10.6321	78.2882	19.1687	14.8717	206.94	201.356	1491.39	1171.53	COLEC12	collectin sub-family member 12
206638_at	6.24953	5.08418	14.7556	8.45034e-07	5.43545e-05	6.61504	76.0843	6.82376	6.76398	8.56485	14.427	796.643	335.392	HTR2B	5-hydroxytryptamine (serotonin) receptor 2B, G protein-coupled
212724_at	6.24263	6.87049	14.0023	1.23522e-06	6.70969e-05	6.23383	75.7214	13.0706	10.9193	88.2886	248.9	806.163	1015.09	RND3	Rho family GTPase 3
222877_at	6.21452	7.09964	28.4883	6.69821e-09	1.07711e-05	10.9575	74.2602	8.91124	9.2595	455.601	389.117	751.727	605.31	NA	NA
208712_at	6.1151	6.54408	20.1794	8.56637e-08	2.12552e-05	8.80851	69.3154	8.1884	8.22462	157.652	192.22	422.836	765.249	CCND1	cyclin D1
218232_at	6.09543	9.33153	19.4881	1.10696e-07	2.25236e-05	8.57335	68.3765	54.4913	62.5666	1302.38	1010.47	5368.6	2969.09	C1QA	complement component 1, q subcomponent, A chain
214770_at	6.08596	7.99215	15.5508	5.7705e-07	4.5592e-05	6.99375	67.9294	28.1139	13.7037	737.22	539.557	1684.06	1055.64	MSR1	macrophage scavenger receptor 1
202800_at	6.08003	8.11452	29.2591	5.49467e-09	1.07711e-05	11.1081	67.6505	19.0847	22.1046	743.681	748.206	1294.62	1491.31	SLC1A3	solute carrier family 1 (glial high affinity glutamate transporter), member 3
203473_at	6.05204	8.57448	16.1094	4.46239e-07	3.94853e-05	7.24633	66.3507	17.268	25.5302	2349.9	1526.55	1916.27	1012.82	SLCO2B1	solute carrier organic anion transporter family, member 2B1
222939_s_at	6.04016	6.98568	15.2956	6.50878e-07	4.80893e-05	6.87471	65.8067	9.24759	6.2434	809.56	354.58	532.758	469.31	SLC16A10	solute carrier family 16, member 10 (aromatic amino acid transporter)
209146_at	6.02485	8.46102	25.2686	1.62887e-08	1.29779e-05	10.2508	65.1121	18.034	23.2943	1562.87	1637.58	1166.81	1526.39	MSMO1	methylsterol monooxygenase 1
238846_at	6.00847	7.20031	27.0658	9.79242e-09	1.263e-05	10.6616	64.3766	8.07324	9.89711	566.876	674.53	610.186	542.688	TNFRSF11A	tumor necrosis factor receptor superfamily, member 11a, NFKB activator
203889_at	6.00007	6.98153	10.9008	7.42399e-06	0.000185195	4.38502	64.003	6.65069	7.87164	392.121	925.172	271.327	790.387	SCG5	secretogranin V (7B2 protein)
203717_at	5.99128	7.47524	20.0011	9.14459e-08	2.13287e-05	8.74888	63.6142	22.4337	16.2338	190.965	309.687	1337.83	1101.61	DPP4	dipeptidyl-peptidase 4
242871_at	5.97304	5.85727	10.8573	7.63723e-06	0.000187744	4.35531	62.8152	5.09436	4.72598	84.4869	196.427	178.689	531.633	PAQR5	progestin and adipoQ receptor family member V
229242_at	5.94003	6.60785	15.4868	5.94627e-07	4.61799e-05	6.96412	61.3941	11.066	11.066	165.372	92.1064	486.525	948.703	TNFSF15	tumor necrosis factor (ligand) superfamily, member 15
204259_at	5.93781	7.08491	12.3332	3.08062e-06	0.000111248	5.30059	61.2996	21.4586	11.3924	206.039	135.311	609.559	1507.01	MMP7	matrix metallopeptidase 7 (matrilysin, uterine)
203695_s_at	5.92113	8.71506	18.5191	1.60975e-07	2.54369e-05	8.22458	60.595	28.4808	39.199	859.663	1399.94	1695.26	2418.05	DFNA5	deafness, autosomal dominant 5
231897_at	5.91033	7.40741	21.4119	5.53597e-08	1.84254e-05	9.20184	60.1434	12.3499	8.90886	828.163	660.156	750.576	530.231	PTGR1	prostaglandin reductase 1
225167_at	5.90921	6.86656	25.6917	1.44047e-08	1.29779e-05	10.3515	60.0967	9.1477	7.04518	427.604	393.639	438.539	530.76	FRMD4A	FERM domain containing 4A
205003_at	5.88892	7.7107	21.0103	6.36489e-08	1.87093e-05	9.07714	59.2571	14.3355	10.4531	1133.74	945.392	887.7	592.75	DOCK4	dedicator of cytokinesis 4
223062_s_at	5.88067	4.85538	17.3507	2.59482e-07	3.09758e-05	7.77144	58.9193	6.3232	7.32874	8.28126	9.53131	280.135	574.266	PSAT1	phosphoserine aminotransferase 1
209921_at	5.86928	8.32327	18.8244	1.42775e-07	2.45474e-05	8.33699	58.456	11.012	15.6139	3380.39	3161.81	1009.6	581.952	SLC7A11	solute carrier family 7 (anionic amino acid transporter light chain, xc- system), member 11
221266_s_at	5.82813	7.19131	23.7354	2.58782e-08	1.32161e-05	9.86367	56.8124	10.3356	14.5493	328.775	406.122	677.798	716.08	DCSTAMP	dendrocyte expressed seven transmembrane protein
212154_at	5.80649	7.74874	15.5974	5.64634e-07	4.52651e-05	7.0152	55.9663	14.1682	14.029	587.262	1362.25	736.311	845.539	SDC2	syndecan 2
242465_at	5.80011	6.6759	21.2431	5.86838e-08	1.86539e-05	9.14985	55.7194	8.05969	10.1547	294.043	186.846	481.992	527.18	LOC100505592	uncharacterized LOC100505592
202052_s_at	5.78293	5.96327	15.3797	6.25422e-07	4.73515e-05	6.91421	55.06	5.1129	5.80745	117.662	187.553	209.665	429.338	RAI14	retinoic acid induced 14
200984_s_at	5.77886	8.5776	21.5673	5.24847e-08	1.84254e-05	9.24924	54.905	25.133	34.7152	1147.51	1180.83	1958.16	1343.19	CD59	CD59 molecule, complement regulatory protein
214452_at	5.77693	6.77652	23.7391	2.5849e-08	1.32161e-05	9.86463	54.8315	12.2583	11.4287	161.164	182.571	539.562	780.631	BCAT1	branched chain amino-acid transaminase 1, cytosolic
232277_at	5.76503	6.05506	13.0113	2.09766e-06	8.974e-05	5.69552	54.3809	5.85116	5.51726	162.628	172.387	181.369	526.374	SLC28A3	solute carrier family 28 (sodium-coupled nucleoside transporter), member 3
213428_s_at	5.76353	7.71031	9.6998	1.68772e-05	0.000304947	3.51808	54.3244	21.4607	24.9649	183.753	542.051	748.689	2111.85	COL6A1	collagen, type VI, alpha 1
223839_s_at	5.76237	7.29552	20.1825	8.55676e-08	2.12552e-05	8.80954	54.2807	14.1982	14.1555	436.919	289.078	635.496	931.829	SCD	stearoyl-CoA desaturase (delta-9-desaturase)
200983_x_at	5.75531	9.06403	26.2134	1.24124e-08	1.29662e-05	10.4722	54.0158	41.9202	47.3759	1280.68	1595.24	2556.69	2266.44	CD59	CD59 molecule, complement regulatory protein
203549_s_at	5.75155	7.78719	9.02724	2.78115e-05	0.000417268	2.98626	53.8752	19.1888	17.2253	422.866	866.267	472.757	2029.33	LPL	lipoprotein lipase
219410_at	5.73943	5.42003	10.3506	1.0703e-05	0.00023051	4.00013	53.4245	6.20111	9.03243	19.692	34.933	218.034	733.211	TMEM45A	transmembrane protein 45A
225163_at	5.73445	6.63642	23.7598	2.56828e-08	1.32161e-05	9.87011	53.2405	6.98063	9.7713	286.564	256.553	475.557	406.563	FRMD4A	FERM domain containing 4A
204430_s_at	5.72664	5.9448	4.61507	0.00205366	0.00843971	-1.65488	52.9531	13.1837	7.41499	199.45	10.2202	992.598	276.157	SLC2A5	solute carrier family 2 (facilitated glucose/fructose transporter), member 5
201278_at	5.71202	9.1071	22.7214	3.57274e-08	1.49674e-05	9.58676	52.4192	48.0634	35.1728	2182.53	1640.86	2244.61	2069.48	DAB2	disabled homolog 2, mitogen-responsive phosphoprotein (Drosophila)
204475_at	5.69611	4.46473	4.78166	0.00167334	0.00724946	-1.43414	51.8442	6.11795	5.57776	6.61954	5.59436	62.8454	1459.46	MMP1	matrix metallopeptidase 1 (interstitial collagenase)
209386_at	5.69523	6.06518	17.6667	2.27376e-07	2.83826e-05	7.89771	51.8126	10.0175	9.75332	50.4723	69.6739	695.173	377.3	TM4SF1	transmembrane 4 L six family member 1
223939_at	5.65036	7.24234	17.4477	2.49116e-07	3.00004e-05	7.81048	50.226	17.0069	11.0714	364.924	369.195	523.952	906.557	SUCNR1	succinate receptor 1
217678_at	5.60608	7.63238	15.9606	4.7747e-07	4.09172e-05	7.18008	48.7079	10.9357	8.52915	1469.89	2011.22	659.78	335.391	SLC7A11	solute carrier family 7 (anionic amino acid transporter light chain, xc- system), member 11
219386_s_at	5.58793	8.94401	21.0471	6.28334e-08	1.87093e-05	9.08871	48.0988	40.4327	29.5272	2243.42	1929.27	1970.9	1401.39	SLAMF8	SLAM family member 8
200985_s_at	5.58403	9.27617	23.6481	2.65933e-08	1.32161e-05	9.84049	47.969	51.1519	51.1708	2017.6	1786.08	2912.22	2068.14	CD59	CD59 molecule, complement regulatory protein
231688_at	5.56343	5.60539	18.0074	1.97691e-07	2.73271e-05	8.0307	47.2889	9.79614	9.42662	35.8656	19.468	409.948	503.733	MMP8	matrix metallopeptidase 8 (neutrophil collagenase)
201215_at	5.54039	5.87165	19.7076	1.01945e-07	2.177e-05	8.64922	46.5397	6.3232	5.67858	97.8178	147.518	234.71	331.354	PLS3	plastin 3
208075_s_at	5.50902	7.56527	19.6543	1.03996e-07	2.177e-05	8.6309	45.5387	8.61117	7.86028	2006.78	2420.93	291.435	481.636	CCL7	chemokine (C-C motif) ligand 7
228155_at	5.50888	8.58878	20.6431	7.24738e-08	2.00984e-05	8.96024	45.5344	34.234	52.3341	650.387	752.578	1740.39	2134.4	FAM213A	family with sequence similarity 213, member A
214830_at	5.49707	8.91187	15.5606	5.74403e-07	4.5592e-05	6.99828	45.1629	26.1676	54.1423	1497.94	2036.01	1639.32	1762.79	SLC38A6	solute carrier family 38, member 6
222862_s_at	5.47511	6.35421	13.9947	1.24008e-06	6.70969e-05	6.22986	44.4809	17.3008	12.7282	53.6691	58.2257	430.539	1011.97	AK5	adenylate kinase 5
202075_s_at	5.47251	8.87596	14.4422	9.87389e-07	5.91936e-05	6.45921	44.4006	44.8872	32.4796	2200.2	1166.46	2183.1	1316.55	PLTP	phospholipid transfer protein
221935_s_at	5.46865	7.52425	20.159	8.63052e-08	2.12552e-05	8.80171	44.282	22.4969	29.1706	220.244	209.244	1410.66	912.22	EOGT	EGF domain-specific O-linked N-acetylglucosamine (GlcNAc) transferase
226534_at	5.4619	6.72866	25.5554	1.49832e-08	1.29779e-05	10.3194	44.0755	7.44245	6.68945	571.887	516.725	342.793	282.143	KITLG	KIT ligand
211478_s_at	5.45331	5.79524	13.3879	1.70794e-06	8.14831e-05	5.90531	43.8138	9.72349	7.62896	33.2411	83.5162	402.053	354.182	DPP4	dipeptidyl-peptidase 4
201849_at	5.4345	7.78334	18.2748	1.77444e-07	2.62925e-05	8.13288	43.2463	27.5923	26.6053	449.037	252.596	1067.82	1285.75	BNIP3	BCL2/adenovirus E1B 19kDa interacting protein 3
201313_at	5.42967	5.91584	15.9732	4.74746e-07	4.08948e-05	7.18569	43.1015	7.08397	10.6917	87.9172	51.6854	317.781	442.775	ENO2	enolase 2 (gamma, neuronal)
210896_s_at	5.42786	7.87784	13.1089	1.98773e-06	8.77846e-05	5.75057	43.0476	12.3645	27.4923	669.413	1181.52	811.666	776.078	ASPH	aspartate beta-hydroxylase
221898_at	5.41799	7.35231	19.3187	1.18027e-07	2.29617e-05	8.51406	42.754	12.8507	9.53955	714.5	969.907	399.736	560.577	PDPN	podoplanin
225285_at	5.41391	9.59628	23.9009	2.45829e-08	1.32161e-05	9.90723	42.6333	85.6159	77.26	1805.89	1497.61	3085.56	3896.49	BCAT1	branched chain amino-acid transaminase 1, cytosolic
203548_s_at	5.38743	7.65966	7.61509	8.87104e-05	0.000899843	1.74149	41.8578	25.3876	17.6287	269.382	722.958	420.366	1865.39	LPL	lipoprotein lipase
205479_s_at	5.37789	8.45128	15.1183	7.0844e-07	5.0298e-05	6.79065	41.5821	39.2562	20.2413	1623.94	1037.18	1155.06	1189.47	PLAU	plasminogen activator, urokinase
203355_s_at	5.37317	5.74691	17.4804	2.45727e-07	2.97231e-05	7.82359	41.4461	7.53763	7.22823	89.8545	52.3503	257.894	362.905	PSD3	pleckstrin and Sec7 domain containing 3
221748_s_at	5.372	7.62602	24.0126	2.37499e-08	1.32161e-05	9.93638	41.4126	20.0344	16.2875	623.094	522.251	798.371	700.953	TNS1	tensin 1
219911_s_at	5.37117	6.66582	14.9588	7.65178e-07	5.15837e-05	6.71403	41.3888	13.0607	14.6639	129.116	135.049	383.665	855.132	SLCO4A1	solute carrier organic anion transporter family, member 4A1
209230_s_at	5.36687	6.56252	18.6654	1.51945e-07	2.5099e-05	8.27875	41.2657	23.1752	26.4951	34.8318	31.8836	777.698	1344.48	NUPR1	nuclear protein, transcriptional regulator, 1
230422_at	5.36566	8.51422	12.2779	3.18131e-06	0.000113539	5.26739	41.2311	30.1676	15.7021	2796.44	2239.51	1333.71	603.79	FPR3	formyl peptide receptor 3
204517_at	5.36388	6.5483	22.9203	3.35011e-08	1.49674e-05	9.64245	41.1803	10.2917	9.62118	169.124	238.994	404.156	415.474	PPIC	peptidylprolyl isomerase C (cyclophilin C)
204438_at	5.3606	9.98112	16.5494	3.666e-07	3.67669e-05	7.43795	41.0868	74.432	62.6487	6338.61	4581.05	3771.64	2087.11	MRC1	mannose receptor, C type 1
211708_s_at	5.35288	6.15605	12.0519	3.63383e-06	0.000122488	5.12986	40.8674	11.1609	10.2818	65.8424	90.8094	262.989	728.766	SCD	stearoyl-CoA desaturase (delta-9-desaturase)
213164_at	5.34069	9.35706	21.2562	5.8419e-08	1.86539e-05	9.15389	40.5235	97.5261	98.5532	745.312	703.407	3210.63	4916.05	SLC5A3	solute carrier family 5 (sodium/myo-inositol cotransporter), member 3
203716_s_at	5.33745	6.70786	14.3403	1.03935e-06	6.09816e-05	6.40771	40.4325	16.4355	16.3368	68.9559	160.568	700.368	626.739	DPP4	dipeptidyl-peptidase 4
202953_at	5.33014	7.66187	9.67616	1.71673e-05	0.000307771	3.49999	40.2285	26.2874	19.9409	582.262	266.409	1601.53	529.692	C1QB	complement component 1, q subcomponent, B chain
203178_at	5.31411	6.53525	14.2125	1.109e-06	6.31598e-05	6.34249	39.7837	17.3003	11.916	135.69	69.7442	695.051	469.439	GATM	glycine amidinotransferase (L-arginine:glycine amidinotransferase)
226517_at	5.30541	8.83205	15.8907	4.92984e-07	4.15948e-05	7.14871	39.5447	65.2374	38.0682	1218.23	762.525	1827.73	2124.82	BCAT1	branched chain amino-acid transaminase 1, cytosolic
219869_s_at	5.30501	7.54345	11.437	5.27961e-06	0.000150499	4.7416	39.5337	15.8235	9.11017	703.547	1844.76	427.712	526.758	SLC39A8	solute carrier family 39 (zinc transporter), member 8
240873_x_at	5.30179	6.89402	19.7926	9.87707e-08	2.16785e-05	8.67828	39.4457	12.9358	8.22462	433.107	371.053	380.508	435.053	DAB2	disabled homolog 2, mitogen-responsive phosphoprotein (Drosophila)
202733_at	5.28717	6.55491	23.8943	2.46335e-08	1.32161e-05	9.90549	39.0479	10.4639	10.5739	202.168	183.054	358.768	470.229	P4HA2	prolyl 4-hydroxylase, alpha polypeptide II
216733_s_at	5.27977	5.95721	12.3641	3.02575e-06	0.000109828	5.31914	38.848	16.1852	6.49642	69.343	49.7131	465.716	340.727	GATM	glycine amidinotransferase (L-arginine:glycine amidinotransferase)
200862_at	5.23654	7.45222	21.3467	5.66168e-08	1.84254e-05	9.18184	37.7012	21.918	15.5204	422.577	414.985	772.519	625.899	DHCR24	24-dehydrocholesterol reductase
209348_s_at	5.23065	7.9807	10.0272	1.3378e-05	0.000263226	3.76438	37.5475	22.2853	29.3788	1079.92	398.032	1421.63	649.275	MAF	v-maf musculoaponeurotic fibrosarcoma oncogene homolog (avian)
201279_s_at	5.21779	9.44714	21.4316	5.49848e-08	1.84254e-05	9.20789	37.2143	81.0058	55.5259	1917.15	2153.44	2538.05	2454.33	DAB2	disabled homolog 2, mitogen-responsive phosphoprotein (Drosophila)
204983_s_at	5.18467	5.39296	10.0993	1.2722e-05	0.000254041	3.81757	36.3699	9.78864	10.1013	20.6855	20.5736	191.228	683.966	GPC4	glypican 4
204984_at	5.17858	5.54476	10.2543	1.14303e-05	0.000239809	3.93073	36.2167	14.2424	7.83374	20.304	31.2122	230.77	634.146	GPC4	glypican 4
1552277_a_at	5.17094	7.5094	21.4521	5.4598e-08	1.84254e-05	9.21417	36.0253	17.6347	22.9853	374.668	457.966	657.661	799.891	MSANTD3	Myb/SANT-like DNA-binding domain containing 3
207469_s_at	5.17055	6.71149	14.7923	8.29947e-07	5.42782e-05	6.63303	36.0157	6.01268	9.12333	619.469	547.921	368.89	192.889	PIR	pirin (iron-binding nuclear protein)
228824_s_at	5.16844	6.89906	19.2237	1.22382e-07	2.29617e-05	8.48047	35.9629	11.1923	11.8219	302.027	422.644	497.054	344.281	PTGR1	prostaglandin reductase 1
212463_at	5.16636	8.29465	16.5392	3.68257e-07	3.67669e-05	7.43357	35.9111	28.4919	34.2775	1096.37	710.814	1411.66	892.187	CD59	CD59 molecule, complement regulatory protein
213005_s_at	5.14321	6.03534	19.9118	9.45054e-08	2.13512e-05	8.71876	35.3395	5.93368	6.18184	177.435	266.969	193.143	237.184	KANK1	KN motif and ankyrin repeat domains 1
209156_s_at	5.136	6.53479	6.34569	0.000294302	0.00209678	0.445685	35.1632	19.774	16.2743	35.6652	139.123	283.967	1401.22	COL6A2	collagen, type VI, alpha 2
203946_s_at	5.13179	6.01144	21.6625	5.08078e-08	1.84254e-05	9.27804	35.0609	8.5934	7.35013	121.309	121.14	328.953	236.034	ARG2	arginase, type II
209568_s_at	5.1236	9.07201	18.5221	1.60785e-07	2.54369e-05	8.22569	34.8623	42.2713	43.2933	2881.16	2072.36	1835.1	1212.05	RGL1	ral guanine nucleotide dissociation stimulator-like 1
225188_at	5.11936	7.8629	20.5327	7.53925e-08	2.02059e-05	8.92454	34.7601	18.408	27.9061	695.248	717.965	812.825	763.609	RAPH1	Ras association (RalGDS/AF-6) and pleckstrin homology domains 1
204256_at	5.10342	5.09522	16.2195	4.24624e-07	3.84369e-05	7.29485	34.3782	7.48056	6.43653	18.0546	32.2517	206.442	275.647	ELOVL6	ELOVL fatty acid elongase 6
201848_s_at	5.08786	6.95669	16.9506	3.07753e-07	3.44797e-05	7.60735	34.0093	18.2868	16.4135	241.106	146.2	496.653	699.008	BNIP3	BCL2/adenovirus E1B 19kDa interacting protein 3
221577_x_at	5.08536	6.24058	10.4002	1.03485e-05	0.000225415	4.03566	33.9506	8.1231	13.6534	85.8173	153.612	226.053	565.516	GDF15	growth differentiation factor 15
209365_s_at	5.08238	8.013	18.3765	1.70364e-07	2.58776e-05	8.17126	33.8805	21.4595	34.21	760.977	631.119	998.829	843.686	ECM1	extracellular matrix protein 1
205801_s_at	5.08166	7.15386	24.9497	1.78939e-08	1.32161e-05	10.1732	33.8635	14.0076	16.0868	398.099	359.777	506.951	509.72	RASGRP3	RAS guanyl releasing protein 3 (calcium and DAG-regulated)
1553153_at	5.07234	6.95828	10.8337	7.75581e-06	0.000189813	4.33913	33.6454	15.123	14.5252	153.167	441.934	402.839	617.28	ATP6V0D2	ATPase, H+ transporting, lysosomal 38kDa, V0 subunit d2
215034_s_at	5.06002	4.68442	18.8558	1.41037e-07	2.44795e-05	8.34843	33.3593	5.21309	6.65501	12.6279	17.0864	229.738	168.053	TM4SF1	transmembrane 4 L six family member 1
212658_at	5.05984	9.51532	23.4918	2.79285e-08	1.32161e-05	9.79872	33.3553	54.1607	68.1869	3342.09	3028.77	2072.5	1982.53	LHFPL2	lipoma HMGIC fusion partner-like 2
205342_s_at	5.057	5.11835	19.7829	9.91263e-08	2.16785e-05	8.67498	33.2896	7.43083	9.15574	18.6414	18.3697	225.22	334.767	SULT1C2	sulfotransferase family, cytosolic, 1C, member 2
210757_x_at	5.04931	9.14188	19.9381	9.35915e-08	2.13287e-05	8.72766	33.1127	70.0723	45.5522	1726.97	1684.59	1945.34	1799.07	DAB2	disabled homolog 2, mitogen-responsive phosphoprotein (Drosophila)
232898_at	5.03624	6.29984	17.7111	2.23236e-07	2.83826e-05	7.91522	32.8139	10.4637	6.9551	224.808	186.529	330.602	237.029	DAB2	disabled homolog 2, mitogen-responsive phosphoprotein (Drosophila)
230266_at	5.02411	6.2206	18.446	1.65714e-07	2.56311e-05	8.19731	32.5392	7.49135	5.91809	268.898	307.352	174.133	269.571	RAB7B	RAB7B, member RAS oncogene family
225189_s_at	5.00191	7.40968	23.4823	2.80118e-08	1.32161e-05	9.79618	32.0425	18.7747	15.7858	501.625	534.208	511.059	595.416	RAPH1	Ras association (RalGDS/AF-6) and pleckstrin homology domains 1
232682_at	4.9974	6.64705	7.68493	8.34325e-05	0.000863937	1.80758	31.9425	19.3682	12.1917	73.9917	240.737	286.196	841.837	MREG	melanoregulin
209135_at	4.99665	6.85103	19.4753	1.1123e-07	2.25236e-05	8.56891	31.9258	9.13963	13.1374	356.375	451.982	372.824	328.261	ASPH	aspartate beta-hydroxylase
206856_at	4.99467	6.17512	12.0734	3.58765e-06	0.000121531	5.1431	31.8821	6.34722	8.627	316.163	147.739	308.553	180.387	LILRB5	leukocyte immunoglobulin-like receptor, subfamily B (with TM and ITIM domains), member 5
223441_at	4.99247	7.99841	24.4267	2.09294e-08	1.32161e-05	10.0427	31.8335	30.999	26.3468	624.616	662.257	891.496	928.378	SLC17A5	solute carrier family 17 (anion/sugar transporter), member 5
211668_s_at	4.99018	7.23084	19.2557	1.20896e-07	2.29617e-05	8.4918	31.783	18.4785	12.2862	508.742	433.645	515.641	444.76	PLAU	plasminogen activator, urokinase
202351_at	4.9854	9.1494	18.7706	1.45807e-07	2.49121e-05	8.31734	31.6779	57.8677	79.8295	1145.66	1366.76	2528.98	1833.02	ITGAV	integrin, alpha V
201069_at	4.98011	6.86685	13.9612	1.26178e-06	6.74108e-05	6.21235	31.5619	13.8179	21.9905	121.067	227.016	501.33	603.782	MMP2	matrix metallopeptidase 2 (gelatinase A, 72kDa gelatinase, 72kDa type IV collagenase)
1569403_at	4.96808	5.56853	13.2335	1.85685e-06	8.51692e-05	5.82011	31.2998	9.05086	6.12539	52.1499	72.7426	164.765	329.642	NA	NA
224435_at	4.94535	7.84309	25.105	1.70905e-08	1.29779e-05	10.2112	30.8105	31.8902	32.876	365.656	384.136	957.297	1039.65	FAM213A	family with sequence similarity 213, member A
221538_s_at	4.92239	6.6921	24.3582	2.13689e-08	1.32161e-05	10.0253	30.324	12.4497	11.3535	258.863	256.997	384.24	338.267	PLXNA1	plexin A1
229491_at	4.90427	6.41258	7.99604	6.38238e-05	0.000719782	2.09596	29.9455	8.69187	12.3645	139.053	265.372	617.617	156.039	SLC9B2	solute carrier family 9, subfamily B (NHA2, cation proton antiporter 2), member 2
201185_at	4.90206	7.78057	23.6616	2.64808e-08	1.32161e-05	9.8441	29.8997	21.6285	24.1204	626.968	740.814	684.569	681.284	HTRA1	HtrA serine peptidase 1
200878_at	4.87698	8.9872	24.1052	2.30837e-08	1.32161e-05	9.96039	29.3844	54.235	61.492	1360.36	1307.39	1775.17	1622.15	EPAS1	endothelial PAS domain protein 1
208121_s_at	4.87547	6.88599	23.4791	2.80402e-08	1.32161e-05	9.79531	29.3537	9.81636	11.7549	470.861	506.741	306.382	324.513	PTPRO	protein tyrosine phosphatase, receptor type, O
223620_at	4.86748	8.73777	10.5979	9.06118e-06	0.00021041	4.17561	29.1915	30.3375	81.4728	966.089	1203.58	1837.75	1146.09	GPR34	G protein-coupled receptor 34
204638_at	4.85963	10.0231	13.1025	1.99482e-06	8.78295e-05	5.74693	29.0332	75.4976	162.06	2828.19	3555.74	3712.11	2778.3	ACP5	acid phosphatase 5, tartrate resistant
208711_s_at	4.8495	6.7149	11.1273	6.41681e-06	0.000169813	4.5378	28.83	19.2912	14.741	123.746	161.553	298.421	792.041	CCND1	cyclin D1
1553155_x_at	4.84155	6.14134	9.64538	1.75533e-05	0.000312813	3.47637	28.6715	7.52015	11.5957	80.6174	245.468	226.045	317.123	ATP6V0D2	ATPase, H+ transporting, lysosomal 38kDa, V0 subunit d2
219385_at	4.83867	7.99232	18.9265	1.37218e-07	2.42008e-05	8.37405	28.6144	27.7087	23.4381	949.244	831.672	888.143	598.72	SLAMF8	SLAM family member 8
210139_s_at	4.83542	9.37778	13.6815	1.46046e-06	7.39049e-05	6.06436	28.5501	69.6291	50.9072	3197.33	2647.39	2416.61	1195.58	PMP22	peripheral myelin protein 22
32128_at	4.8294	7.94441	5.55651	0.000679611	0.0037805	-0.460342	28.4312	27.6506	22.521	1358.49	524.572	1979.74	254.258	CCL18	chemokine (C-C motif) ligand 18 (pulmonary and activation-regulated)
210058_at	4.81889	7.32991	20.6077	7.3394e-08	2.00984e-05	8.94884	28.2249	19.3424	17.4076	516.817	371.567	501.244	535.135	MAPK13	mitogen-activated protein kinase 13
223484_at	4.81187	9.25791	5.62218	0.000632006	0.00358894	-0.381741	28.0877	236.389	25.4504	1329.25	1387.27	2009.47	2361.97	C15orf48	chromosome 15 open reading frame 48
218162_at	4.80959	5.0721	7.64219	8.66198e-05	0.000885537	1.76719	28.0433	7.89048	9.71732	21.3314	14.6945	532.387	113.261	OLFML3	olfactomedin-like 3
226837_at	4.79287	7.11857	19.6936	1.02481e-07	2.177e-05	8.6444	27.7203	15.5026	10.9129	523.906	624.988	369.845	351.497	SPRED1	sprouty-related, EVH1 domain containing 1
201280_s_at	4.79098	9.24881	10.8964	7.4452e-06	0.000185195	4.38203	27.6839	109.755	44.0121	2062.84	1374.39	2289.02	1617.34	DAB2	disabled homolog 2, mitogen-responsive phosphoprotein (Drosophila)
220643_s_at	4.78596	6.70941	12.1935	3.3424e-06	0.000117293	5.21635	27.5879	18.6815	16.4241	90.492	202.568	392.633	594.763	FAIM	Fas apoptotic inhibitory molecule
223125_s_at	4.78595	6.79649	12.6321	2.59445e-06	0.000100866	5.47752	27.5877	12.9355	13.9851	200.053	378.631	276.071	498.72	C1orf21	chromosome 1 open reading frame 21
215101_s_at	4.77715	6.93027	11.6226	4.70761e-06	0.000140187	4.86108	27.4198	6.65426	5.5643	1585.3	2013.97	264.991	105.053	CXCL5	chemokine (C-X-C motif) ligand 5
214974_x_at	4.77404	9.00783	10.9153	7.35469e-06	0.000184202	4.39486	27.3608	43.6493	24.7511	4860.37	4382.22	1395.99	579.359	CXCL5	chemokine (C-X-C motif) ligand 5
214841_at	4.75903	5.28788	8.41344	4.51381e-05	0.000569949	2.468	27.0776	7.5085	6.44008	28.7032	72.2483	110.021	322.248	CNIH3	cornichon homolog 3 (Drosophila)
210519_s_at	4.75892	7.00632	19.0836	1.29138e-07	2.37485e-05	8.43057	27.0756	10.9583	9.90819	609.734	856.864	316.297	251.649	NQO1	NAD(P)H dehydrogenase, quinone 1
201468_s_at	4.75315	8.19926	16.7325	3.38298e-07	3.65245e-05	7.51588	26.9675	18.0853	27.1965	1803.89	2031.28	716.553	499.196	NQO1	NAD(P)H dehydrogenase, quinone 1
226751_at	4.74727	7.79014	16.662	3.4889e-07	3.67669e-05	7.486	26.8578	34.4309	23.3331	528.697	477.749	925.705	626.02	CNRIP1	cannabinoid receptor interacting protein 1
221872_at	4.74416	4.80756	4.0842	0.00405365	0.0140475	-2.3852	26.8	5.65076	5.44809	8.49823	83.371	53.2912	414.922	RARRES1	retinoic acid receptor responder (tazarotene induced) 1
212912_at	4.71807	6.69234	17.2063	2.75847e-07	3.20886e-05	7.71275	26.3196	15.8829	11.1201	259.583	218.097	414.182	295.398	RPS6KA2	ribosomal protein S6 kinase, 90kDa, polypeptide 2
202087_s_at	4.71629	10.4794	12.1591	3.41059e-06	0.00011862	5.19547	26.2871	196.988	80.0982	7102.39	6928.22	3228.02	3377.64	CTSL1	cathepsin L1
208089_s_at	4.71463	8.07916	24.1089	2.30574e-08	1.32161e-05	9.96136	26.257	46.0476	42.6808	380.731	385.862	1172	1156.11	TDRD3	tudor domain containing 3
223092_at	4.71035	9.11792	19.2183	1.22633e-07	2.29617e-05	8.47857	26.1792	53.7937	71.1668	1658.74	1765.64	1867.14	1405.22	ANKH	ankylosis, progressive homolog (mouse)
209541_at	4.69207	4.30456	9.29459	2.27187e-05	0.000365197	3.20198	25.8496	5.1413	5.51551	7.83103	14.1506	238.457	79.4612	IGF1	insulin-like growth factor 1 (somatomedin C)
227458_at	4.68065	6.18766	13.9809	1.24898e-06	6.72113e-05	6.22265	25.6458	11.8877	6.87376	187.41	182.228	181.841	295.549	CD274	CD274 molecule
221530_s_at	4.67937	6.20509	13.8804	1.3158e-06	6.93066e-05	6.16998	25.623	7.15936	8.27952	196.532	355.674	160.04	243.171	BHLHE41	basic helix-loop-helix family, member e41
225872_at	4.67132	7.02444	21.085	6.20053e-08	1.87093e-05	9.1006	25.4805	14.5396	15.8491	332.399	424.822	362.8	412.387	SLC35F5	solute carrier family 35, member F5
216604_s_at	4.66657	7.1224	4.11724	0.0038809	0.0136068	-2.33858	25.3967	22.839	29.1333	36.0498	710.802	617.002	695.563	SLC7A8	solute carrier family 7 (amino acid transporter light chain, L system), member 8
225342_at	4.65901	6.66072	11.9299	3.90774e-06	0.000126787	5.05455	25.264	15.9204	18.6896	212.656	89.2614	390.584	486.233	AK4	adenylate kinase 4
211192_s_at	4.63755	7.92506	8.55114	4.03894e-05	0.000529049	2.58716	24.891	24.7918	46.1025	275.951	922.788	864.102	819.505	CD84	CD84 molecule
229327_s_at	4.62847	5.81565	7.29679	0.000118004	0.00109352	1.43374	24.7349	9.98911	7.79682	128.319	67.0356	453.596	105.049	MAF	v-maf musculoaponeurotic fibrosarcoma oncogene homolog (avian)
228937_at	4.61934	8.57331	19.2967	1.19022e-07	2.29617e-05	8.50628	24.5788	32.7266	35.8698	1709.55	2146.25	972.569	729.172	LACC1	laccase (multicopper oxidoreductase) domain containing 1
1553706_at	4.6128	5.78865	10.0222	1.34245e-05	0.000263449	3.76071	24.4675	11.1914	11.8823	44.4318	60.659	164.932	482.682	HTRA4	HtrA serine peptidase 4
207329_at	4.60961	4.55531	17.916	2.05198e-07	2.79061e-05	7.99535	24.4135	7.83944	6.56432	10.2428	10.4492	142.069	215.893	MMP8	matrix metallopeptidase 8 (neutrophil collagenase)
219725_at	4.58921	8.56712	17.6703	2.27038e-07	2.83826e-05	7.89913	24.0708	43.0217	49.9761	864.887	1285.05	1014.05	1228.49	TREM2	triggering receptor expressed on myeloid cells 2
212110_at	4.58184	5.63486	22.419	3.9442e-08	1.56265e-05	9.5007	23.9482	8.48984	7.98169	76.5945	74.6177	214.012	181.594	SLC39A14	solute carrier family 39 (zinc transporter), member 14
213258_at	4.56343	5.59401	11.8331	4.14186e-06	0.000131201	4.99417	23.6444	9.00106	7.66472	83.9145	56.8736	291.415	132.354	TFPI	tissue factor pathway inhibitor (lipoprotein-associated coagulation inhibitor)
229635_at	4.55688	7.18631	16.3054	4.08576e-07	3.81619e-05	7.33245	23.5374	14.7163	15.5401	612.137	538.136	462.219	274.109	LOC100505702	uncharacterized LOC100505702
222817_at	4.5536	7.04867	14.7676	8.40068e-07	5.4287e-05	6.62093	23.484	16.9861	20.4149	244.911	331.534	334.229	572.189	HSD3B7	hydroxy-delta-5-steroid dehydrogenase, 3 beta- and steroid delta-isomerase 7
210138_at	4.5505	4.32154	9.84485	1.52135e-05	0.000287217	3.62818	23.4335	5.66307	7.30626	9.30287	7.30626	88.3122	257.277	RGS20	regulator of G-protein signaling 20
229900_at	4.53625	6.36804	18.9572	1.35592e-07	2.40694e-05	8.38516	23.2031	11.4846	15.6271	124.731	146.815	288.944	334.407	CD109	CD109 molecule
203348_s_at	4.53533	7.67055	15.3188	6.43734e-07	4.782e-05	6.88564	23.1883	23.3515	21.1787	766.216	709.711	691.94	384.312	ETV5	ets variant 5
239287_at	4.52823	5.534	21.8089	4.83458e-08	1.81964e-05	9.32198	23.0745	11.4019	10.064	39.5584	35.677	232.553	262.72	NA	NA
223253_at	4.52663	6.4886	17.7057	2.23735e-07	2.83826e-05	7.9131	23.049	11.7466	12.9802	185.679	228.623	234.843	344.92	EPDR1	ependymin related protein 1 (zebrafish)
219915_s_at	4.52513	6.49989	15.6239	5.577e-07	4.4973e-05	7.02738	23.0251	12.4928	12.9489	248.384	159.465	352.259	243.463	SLC16A10	solute carrier family 16, member 10 (aromatic amino acid transporter)
209031_at	4.5225	5.77864	13.3436	1.74924e-06	8.25888e-05	5.88097	22.9831	13.2838	10.7015	35.5021	72.22	263.793	284.657	CADM1	cell adhesion molecule 1
211470_s_at	4.47325	5.46425	14.7629	8.41998e-07	5.4287e-05	6.61864	22.2117	11.1789	13.9377	27.5002	22.4775	210.664	364.89	SULT1C2	sulfotransferase family, cytosolic, 1C, member 2
204575_s_at	4.46823	7.88143	14.608	9.08985e-07	5.67327e-05	6.54211	22.1346	34.3724	18.453	888.78	981.282	534.724	581.152	MMP19	matrix metallopeptidase 19
212338_at	4.46643	5.59079	14.0623	1.19757e-06	6.61375e-05	6.26507	22.107	11.1847	6.13589	65.1853	83.5139	200.933	166.921	MYO1D	myosin ID
204787_at	4.45196	10.2174	10.4489	1.00133e-05	0.000222367	4.07037	21.8863	179.016	74.5458	5913.12	5645.72	3272.45	1953.39	VSIG4	V-set and immunoglobulin domain containing 4
204137_at	4.43764	9.55001	17.027	2.97803e-07	3.40133e-05	7.63905	21.6702	112.991	85.0346	1941.03	2108.64	2546.89	1771.55	GPR137B	G protein-coupled receptor 137B
205206_at	4.42783	6.11645	12.4011	2.96171e-06	0.000108786	5.3412	21.5233	10.9465	11.5298	85.0472	177.721	206.183	283.573	KAL1	Kallmann syndrome 1 sequence
219607_s_at	4.42223	9.75322	10.2639	1.1355e-05	0.000239145	3.93772	21.4399	167.553	69.0536	2809.25	2389.72	2966.21	1793.02	MS4A4A	membrane-spanning 4-domains, subfamily A, member 4A
201325_s_at	4.42223	8.09006	12.4285	2.91518e-06	0.000107838	5.35753	21.4399	37.7983	26.0954	884.765	1034.55	476.318	951.887	EMP1	epithelial membrane protein 1
202838_at	4.41745	11.4527	12.5667	2.69289e-06	0.000102672	5.43921	21.3691	308.67	356.977	9412.55	9290.15	10441.7	4818.78	FUCA1	fucosidase, alpha-L- 1, tissue
213167_s_at	4.41437	4.98904	8.66129	3.69925e-05	0.000500381	2.68126	21.3234	8.9854	8.9854	10.6158	32.6055	143.22	256.322	NA	NA
219890_at	4.40912	9.91678	18.9859	1.34094e-07	2.40694e-05	8.39551	21.2459	90.6635	105.208	5004.51	3968.41	2301.48	1870.8	CLEC5A	C-type lectin domain family 5, member A
214560_at	4.40371	7.20105	5.5017	0.000722394	0.00394962	-0.526411	21.1665	21.8142	18.96	136.21	972.144	602.736	307.432	FPR3	formyl peptide receptor 3
229225_at	4.39211	6.00249	18.1729	1.84869e-07	2.65988e-05	8.09417	20.997	10.576	8.01516	136.579	160.473	215.751	173.219	NRP2	neuropilin 2
218638_s_at	4.38269	7.09585	6.12379	0.000369534	0.0024681	0.199259	20.8603	42.1459	62.2891	34.4527	63.4134	457.015	2499.64	SPON2	spondin 2, extracellular matrix protein
200831_s_at	4.37875	8.53648	12.9143	2.21366e-06	9.23284e-05	5.64042	20.8034	92.8865	64.0946	434.606	393.096	1165.54	2210.64	SCD	stearoyl-CoA desaturase (delta-9-desaturase)
202679_at	4.34267	9.47904	16.7083	3.41891e-07	3.65245e-05	7.50564	20.2897	87.3869	88.0532	2732.7	1982.99	1503.47	2106.92	NPC1	Niemann-Pick disease, type C1
221041_s_at	4.3386	6.7968	7.51594	9.68572e-05	0.000951414	1.64678	20.2324	19.774	26.101	65.3475	265.103	396.387	533.002	SLC17A5	solute carrier family 17 (anion/sugar transporter), member 5
225008_at	4.33438	6.49123	16.6331	3.53343e-07	3.67669e-05	7.4737	20.1734	13.7826	9.8088	275.815	258.383	274.598	200.359	ASPH	aspartate beta-hydroxylase
217963_s_at	4.32845	10.1958	18.9702	1.34915e-07	2.40694e-05	8.38983	20.0906	210.535	219.285	1797.68	1683.3	3687.03	5054.1	NGFRAP1	nerve growth factor receptor (TNFRSF16) associated protein 1
201125_s_at	4.32673	8.88264	19.676	1.03157e-07	2.177e-05	8.63835	20.0667	57.8938	74.7307	1175.79	1247.69	1387.98	1255.16	ITGB5	integrin, beta 5
235299_at	4.31445	5.38461	21.4852	5.39824e-08	1.84254e-05	9.22425	19.8966	6.68506	5.80406	95.6663	93.2348	122.605	125.282	SLC41A2	solute carrier family 41, member 2
219412_at	4.30959	7.13025	9.36347	2.15826e-05	0.000356811	3.25662	19.8297	37.1147	16.7084	154.544	323.495	564.153	432.231	RAB38	RAB38, member RAS oncogene family
209924_at	4.30508	8.1072	4.9552	0.00135761	0.0062145	-1.20849	19.7678	34.5486	33.7575	1489.65	555.22	1876.58	242.858	CCL18	chemokine (C-C motif) ligand 18 (pulmonary and activation-regulated)
1564746_at	4.30238	6.02962	6.75946	0.000195424	0.0015685	0.888689	19.7309	12.3693	8.18548	105.047	185.411	413.231	95.3865	SLC9B2	solute carrier family 9, subfamily B (NHA2, cation proton antiporter 2), member 2
201324_at	4.30066	9.68466	14.2472	1.08956e-06	6.25743e-05	6.36028	19.7074	122.715	81.2372	2816.19	2857.64	1559.89	2482.1	EMP1	epithelial membrane protein 1
212667_at	4.29926	5.29198	13.345	1.74795e-06	8.25888e-05	5.88172	19.6883	12.9511	8.63638	21.0852	35.3674	187.166	231.647	SPARC	secreted protein, acidic, cysteine-rich (osteonectin)
203925_at	4.29025	7.23797	16.1931	4.29696e-07	3.86402e-05	7.28326	19.5656	20.2906	17.3865	505.302	491.498	462.404	292.06	GCLM	glutamate-cysteine ligase, modifier subunit
201645_at	4.28552	6.23134	7.48817	9.92861e-05	0.000966589	1.62007	19.5016	16.2681	9.07425	120.413	180.223	126.344	444.357	TNC	tenascin C
203304_at	4.27495	6.18429	14.724	8.58287e-07	5.46749e-05	6.5995	19.3593	18.9761	12.1108	71.9934	103.779	299.554	287.53	BAMBI	BMP and activin membrane-bound inhibitor homolog (Xenopus laevis)
226039_at	4.27407	7.15765	11.5092	5.04838e-06	0.000145765	4.78829	19.3475	15.9295	20.0027	566.313	393.65	498.402	239.309	MGAT4A	mannosyl (alpha-1,3-)-glycoprotein beta-1,4-N-acetylglucosaminyltransferase, isozyme A
203072_at	4.26534	6.83594	11.6823	4.53899e-06	0.000137411	4.89903	19.2306	23.3748	13.167	207.849	305.313	267.995	424.711	MYO1E	myosin IE
221584_s_at	4.2609	7.45122	17.9026	2.06327e-07	2.79061e-05	7.99014	19.1716	47.5414	36.0324	171.333	155.436	889.393	707.927	KCNMA1	potassium large conductance calcium-activated channel, subfamily M, alpha member 1
205466_s_at	4.25699	6.79549	17.2169	2.74606e-07	3.20808e-05	7.71708	19.1198	9.30283	9.25946	677.816	1021.86	173.421	181.578	HS3ST1	heparan sulfate (glucosamine) 3-O-sulfotransferase 1
219631_at	4.25642	6.31928	15.1064	7.12482e-07	5.0298e-05	6.785	19.1122	13.5041	8.15108	224.783	260.619	185.254	217.038	LRP12	low density lipoprotein receptor-related protein 12
222900_at	4.25225	7.55334	10.483	9.78582e-06	0.000219815	4.09459	19.057	41.8593	21.9325	290.734	493.543	457.719	728.433	NRIP3	nuclear receptor interacting protein 3
203367_at	4.24628	6.68183	15.0151	7.44583e-07	5.10142e-05	6.74119	18.9783	25.9584	17.0896	115.016	143.645	346.436	461.212	DUSP14	dual specificity phosphatase 14
212923_s_at	4.24163	7.14186	21.3596	5.63651e-08	1.84254e-05	9.18581	18.9172	22.8345	21.0284	300.431	320.06	427.691	401.776	PXDC1	PX domain containing 1
211887_x_at	4.24078	6.46157	9.71207	1.67288e-05	0.00030346	3.52746	18.906	29.9256	10.7328	108.948	116.637	376.881	304.615	MSR1	macrophage scavenger receptor 1
209884_s_at	4.22662	6.96397	12.835	2.31385e-06	9.44737e-05	5.59505	18.7215	11.5435	20.1502	513.821	388.561	340.051	239.746	SLC4A7	solute carrier family 4, sodium bicarbonate cotransporter, member 7
235074_at	4.22567	6.99202	15.5565	5.75516e-07	4.5592e-05	6.99637	18.7091	19.774	13.1326	445.841	404.261	348.644	260.717	SPRED1	sprouty-related, EVH1 domain containing 1
203349_s_at	4.22377	7.65198	12.4435	2.89005e-06	0.000107288	5.36645	18.6845	28.7498	24.4715	761.456	503.093	669.417	366.914	ETV5	ets variant 5
210059_s_at	4.21957	6.92797	16.2802	4.1321e-07	3.81619e-05	7.32145	18.6302	15.4767	19.5007	391.672	263.239	315.284	332.246	MAPK13	mitogen-activated protein kinase 13
231669_at	4.21259	5.13968	15.0888	7.18552e-07	5.03412e-05	6.77657	18.5403	7.6255	10.5808	26.1489	32.8042	199.814	138.802	SEPP1	selenoprotein P, plasma, 1
227036_at	4.20854	5.71101	16.5743	3.6259e-07	3.67669e-05	7.44863	18.4883	8.53933	7.92829	118.14	111.611	122.623	188.723	RASAL2	RAS protein activator like 2
211423_s_at	4.20565	8.12907	19.8626	9.62389e-08	2.15131e-05	8.7021	18.4513	47.122	37.6114	687.053	655.281	768.765	784.883	SC5DL	sterol-C5-desaturase (ERG3 delta-5-desaturase homolog, S, cerevisiae)-like
204429_s_at	4.20397	5.69777	8.35228	4.74457e-05	0.00058742	2.41451	18.4298	14.4728	18.0661	31.839	26.4467	546.196	162.595	SLC2A5	solute carrier family 2 (facilitated glucose/fructose transporter), member 5
202581_at	4.2002	5.38005	11.7846	4.26507e-06	0.00013297	4.96373	18.3817	5.78998	8.51806	108.343	58.577	153.163	108.801	NA	NA
209218_at	4.19997	7.61696	6.9866	0.000157325	0.00133502	1.12313	18.3788	55.6399	12.4965	614.451	570.338	416.337	564.112	SQLE	squalene epoxidase
1553142_at	4.19266	6.37844	9.0806	2.67003e-05	0.000406859	3.02979	18.2859	9.46458	8.45128	228.669	677.843	186.612	143.323	LACC1	laccase (multicopper oxidoreductase) domain containing 1
221245_s_at	4.18992	6.36916	19.753	1.00235e-07	2.1747e-05	8.66477	18.2512	10.8232	8.85561	328.523	317.359	189.243	168.709	FZD5	frizzled family receptor 5
1569069_s_at	4.18836	8.15261	20.0399	9.01492e-08	2.13287e-05	8.76194	18.2315	56.6138	64.888	317.742	372.556	1124.98	1085.39	TDRD3	tudor domain containing 3
202872_at	4.17742	7.82948	17.0204	2.98646e-07	3.40133e-05	7.63632	18.0937	42.3737	29.4501	476.879	569.672	634.485	643.898	ATP6V1C1	ATPase, H+ transporting, lysosomal 42kDa, V1 subunit C1
204472_at	4.17374	5.73417	10.2454	1.15006e-05	0.000240496	3.92425	18.0477	11.0431	12.3783	49.8039	75.048	137.137	324.669	GEM	GTP binding protein overexpressed in skeletal muscle
212884_x_at	4.16842	8.22008	20.5724	7.43277e-08	2.01178e-05	8.93741	17.9813	63.0087	64.2029	367.836	361.2	1055.62	1239.04	APOE	apolipoprotein E
214390_s_at	4.16318	6.72491	8.39421	4.58498e-05	0.000574197	2.45121	17.916	12.7636	38.9288	119.72	147.661	317.341	502.578	BCAT1	branched chain amino-acid transaminase 1, cytosolic
225018_at	4.16111	7.08154	11.7725	4.29641e-06	0.000133316	4.95612	17.8904	16.7866	29.0258	244.583	332.182	309.821	503.358	SPIRE1	spire homolog 1 (Drosophila)
209030_s_at	4.15712	6.88982	16.109	4.46316e-07	3.94853e-05	7.24616	17.8409	31.3597	28.1807	85.757	130.467	571.574	492.137	CADM1	cell adhesion molecule 1
205542_at	4.15455	5.79251	14.764	8.41557e-07	5.4287e-05	6.61916	17.8092	7.93686	7.25934	144.072	191.139	107.355	170.22	STEAP1	six transmembrane epithelial antigen of the prostate 1
235256_s_at	4.15426	6.96583	16.2864	4.1207e-07	3.81619e-05	7.32414	17.8056	16.51	17.0394	312.872	486.034	289.521	308.06	GALM	galactose mutarotase (aldose 1-epimerase)
230391_at	4.1481	10.3278	19.2496	1.21175e-07	2.29617e-05	8.48966	17.7297	186.672	199.602	3077.21	3356.19	3839.84	3050.24	CD84	CD84 molecule
223249_at	4.14225	5.79133	16.2595	4.17055e-07	3.82971e-05	7.31241	17.658	9.29564	11.3905	87.6774	94.1389	149.58	220.715	CLDN12	claudin 12
211162_x_at	4.12057	6.44549	9.04027	2.75353e-05	0.000414937	2.99692	17.3946	25.4143	22.4963	55.7702	79.4507	247.121	700.017	SCD	stearoyl-CoA desaturase (delta-9-desaturase)
203914_x_at	4.10593	5.10267	7.42629	0.000104949	0.00100265	1.56025	17.219	13.4393	17.9205	9.97611	9.59207	135.526	526.887	HPGD	hydroxyprostaglandin dehydrogenase 15-(NAD)
219874_at	4.10519	6.47521	15.8145	5.10568e-07	4.2553e-05	7.11429	17.2102	11.0796	15.7764	207.783	263.724	249.451	207.549	SLC12A8	solute carrier family 12 (potassium/chloride transporters), member 8
212623_at	4.09897	7.18188	19.5272	1.09075e-07	2.25236e-05	8.58696	17.1362	24.4683	21.0536	320.342	375.382	391.875	386.022	TMEM41B	transmembrane protein 41B
203472_s_at	4.09458	6.23758	10.5541	9.32994e-06	0.00021397	4.14484	17.0841	10.6384	11.1214	190.912	236.652	287.749	120.007	SLCO2B1	solute carrier organic anion transporter family, member 2B1
202503_s_at	4.08871	6.58571	13.59	1.53294e-06	7.64705e-05	6.01521	17.0148	13.0436	16.9037	209.224	266.664	196.201	325.333	KIAA0101	KIAA0101
209301_at	4.08764	9.76961	11.2436	5.96026e-06	0.000162125	4.61499	17.0021	147.359	175.809	1012.37	2251.66	2883.61	2597.1	CA2	carbonic anhydrase II
210510_s_at	4.08763	6.96771	10.5436	9.39553e-06	0.000214754	4.13747	17.002	22.9237	12.9358	521.933	289.85	352.553	243.138	NRP1	neuropilin 1
211548_s_at	4.08625	4.90395	6.88843	0.000172667	0.00142993	1.02255	16.9857	8.91051	13.5342	12.8945	13.3098	90.6255	383.928	HPGD	hydroxyprostaglandin dehydrogenase 15-(NAD)
205872_x_at	4.08545	8.27283	11.0127	6.90605e-06	0.000176605	4.46085	16.9763	58.4481	45.1422	793.028	550.227	1250.55	608.049	PDE4DIP	phosphodiesterase 4D interacting protein
226218_at	4.08494	6.56031	12.2585	3.21751e-06	0.000114082	5.2557	16.9703	7.14151	11.4525	527.817	694.783	120.708	195.133	IL7R	interleukin 7 receptor
223094_s_at	4.08078	6.03806	16.145	4.39112e-07	3.92288e-05	7.26207	16.9214	8.77563	10.1547	153.192	231.114	159.989	159.488	ANKH	ankylosis, progressive homolog (mouse)
209321_s_at	4.06728	6.78232	17.3395	2.60709e-07	3.0987e-05	7.76692	16.7638	27.6674	23.9348	111.387	129.576	373.573	498.157	ADCY3	adenylate cyclase 3
223433_at	4.06177	5.88286	20.3176	8.14696e-08	2.12552e-05	8.85421	16.7	8.92735	8.62083	149.705	170.72	146.991	146.02	YAE1D1	Yae1 domain containing 1
212390_at	4.05912	6.83619	9.47177	1.9923e-05	0.00034061	3.34177	16.6692	18.6991	25.3537	218.152	163.332	579.331	227.387	PDE4DIP	phosphodiesterase 4D interacting protein
212364_at	4.05646	5.39784	11.5339	4.9718e-06	0.000144282	4.80422	16.6386	7.84934	5.95822	68.8187	134.78	132.462	97.7437	MYO1B	myosin IB
223093_at	4.056	6.30997	16.7111	3.41472e-07	3.65245e-05	7.50683	16.6333	12.4182	9.77352	229.857	266.265	210.266	159.697	ANKH	ankylosis, progressive homolog (mouse)
228707_at	4.03993	5.82509	14.3358	1.04175e-06	6.09816e-05	6.4054	16.449	8.64596	8.35124	136.269	172.728	109.151	178.984	CLDN23	claudin 23
238756_at	4.03076	7.06182	13.0873	2.01148e-06	8.79806e-05	5.73843	16.3449	25.984	13.8507	432.22	380.272	314.385	305.829	GAS2L3	growth arrest-specific 2 like 3
226000_at	4.02772	7.2034	12.9532	2.16622e-06	9.15268e-05	5.66261	16.3103	31.3886	16.5423	356.77	400.488	381.03	362.522	CTTNBP2NL	CTTNBP2 N-terminal like
1555728_a_at	4.02199	9.32627	10.5419	9.40663e-06	0.000214828	4.13622	16.2458	144.054	71.0652	1511.41	1673.73	2129	1269.08	MS4A4A	membrane-spanning 4-domains, subfamily A, member 4A
1555579_s_at	4.0196	6.0967	18.2545	1.78893e-07	2.62925e-05	8.12521	16.2189	15.0969	13.583	107.137	86.6938	215.025	250.861	PTPRM	protein tyrosine phosphatase, receptor type, M
205888_s_at	4.01421	6.36405	7.53147	9.55279e-05	0.000941701	1.66168	16.1584	8.73326	11.3602	233.22	521.122	96.2521	269.12	JAKMIP2	janus kinase and microtubule interacting protein 2
230102_at	4.00595	6.25581	14.4944	9.61888e-07	5.84581e-05	6.48545	16.0661	13.9697	9.39729	237.887	188.164	209.728	161.568	ETV5	ets variant 5
244434_at	3.99723	4.86576	10.1365	1.23976e-05	0.000250702	3.84489	15.9693	4.29772	5.04229	68.6945	74.6804	116.79	47.3183	GPR82	G protein-coupled receptor 82
227027_at	3.99666	5.11931	17.8209	2.13351e-07	2.79061e-05	7.95833	15.963	6.86825	5.52118	64.4122	74.7199	91.1134	106.053	GFPT1	glutamine--fructose-6-phosphate transaminase 1
222838_at	3.993	7.55559	8.54835	4.04796e-05	0.000529354	2.58477	15.9226	80.013	30.0692	158.525	190.577	591.887	1030.55	SLAMF7	SLAM family member 7
209387_s_at	3.99189	4.30456	19.0478	1.30931e-07	2.38616e-05	8.41774	15.9103	6.27319	6.97241	10.3299	11.9017	112.03	98.8317	TM4SF1	transmembrane 4 L six family member 1
211190_x_at	3.98674	7.16044	4.82221	0.00159293	0.00697404	-1.38102	15.8536	41.0046	23.2784	68.4444	546.872	504.807	475.242	CD84	CD84 molecule
201660_at	3.98412	6.97012	16.8037	3.27964e-07	3.61099e-05	7.5459	15.8248	16.4626	17.826	497.053	362.326	295.189	248.962	ACSL3	acyl-CoA synthetase long-chain family member 3
207414_s_at	3.98291	7.37749	20.2528	8.34054e-08	2.12552e-05	8.83285	15.8116	30.0196	30.1183	313.576	329.842	495.262	456.408	PCSK6	proprotein convertase subtilisin/kexin type 6
238780_s_at	3.97306	4.93957	10.0112	1.35279e-05	0.00026453	3.75258	15.704	10.6113	10.4794	17.6535	15.5127	262.313	104.546	NA	NA
209773_s_at	3.97069	6.50761	11.5731	4.85304e-06	0.000142195	4.8294	15.6782	14.1195	12.7176	235.047	304.591	147.57	299.102	RRM2	ribonucleotide reductase M2
205005_s_at	3.97059	5.64517	11.3148	5.69868e-06	0.000157837	4.66188	15.6772	7.43903	8.91051	136.114	106.887	183.38	88.8388	NMT2	N-myristoyltransferase 2
229797_at	3.96878	5.9957	11.7919	4.24638e-06	0.000132818	4.96829	15.6575	21.4597	16.8564	44.6723	47.1028	210.285	421.72	MCOLN3	mucolipin 3
230278_at	3.96563	6.8287	15.213	6.76999e-07	4.93523e-05	6.83571	15.6233	20.6441	15.1797	275.94	326.132	323.21	236.657	NA	NA
212453_at	3.96167	6.50324	17.631	2.30764e-07	2.85448e-05	7.8836	15.5805	12.5783	15.8712	234.468	245.641	199.72	242.647	KIAA1279	KIAA1279
235085_at	3.9596	7.25172	15.4721	5.9877e-07	4.63699e-05	6.95726	15.5582	22.8575	25.9495	417.361	352.508	462.037	310.742	SGK223	homolog of rat pragma of Rnd2
201890_at	3.94843	6.58474	9.55219	1.87833e-05	0.000327057	3.40441	15.4382	15.4767	13.8395	265.992	268.887	138.91	367.499	RRM2	ribonucleotide reductase M2
225168_at	3.94833	7.13494	17.6506	2.28899e-07	2.84428e-05	7.89134	15.4371	23.8731	24.8333	334.488	275.164	335.649	420.909	FRMD4A	FERM domain containing 4A
223660_at	3.9472	6.80618	14.7298	8.55841e-07	5.46638e-05	6.60235	15.425	11.269	16.432	454.062	530.243	242.007	182.053	ADORA3	adenosine A3 receptor
212367_at	3.94009	6.78539	17.7921	2.15894e-07	2.80289e-05	7.94706	15.3492	16.3852	20.5106	284.249	238.182	287.808	275.105	FEM1B	fem-1 homolog b (C, elegans)
200884_at	3.93328	8.14603	12.1358	3.45787e-06	0.000119604	5.18123	15.2769	67.177	46.0806	418.816	551.592	1101.23	656.046	CKB	creatine kinase, brain
201976_s_at	3.93243	5.6403	16.82	3.25649e-07	3.60415e-05	7.55275	15.2679	8.56213	10.6182	101.72	78.5532	138.14	153.416	MYO10	myosin X
219637_at	3.93182	5.48236	10.8581	7.63332e-06	0.000187744	4.35584	15.2614	8.04763	9.84502	52.092	104.811	112.356	164.24	ARMC9	armadillo repeat containing 9
220253_s_at	3.92816	5.28228	12.3994	2.96467e-06	0.000108786	5.34017	15.2228	6.94953	5.62866	71.918	136.207	94.479	95.9432	LRP12	low density lipoprotein receptor-related protein 12
204135_at	3.92668	5.89223	13.9974	1.23837e-06	6.70969e-05	6.23126	15.2072	11.206	11.4276	83.6262	138.412	190.79	155.22	FILIP1L	filamin A interacting protein 1-like
217892_s_at	3.92334	6.56886	16.4621	3.81031e-07	3.69371e-05	7.40042	15.172	16.6934	15.0748	267.924	187.442	236.118	245.329	LIMA1	LIM domain and actin binding 1
202874_s_at	3.90816	9.11634	13.5822	1.53932e-06	7.65001e-05	6.01099	15.0132	117.407	86.878	876.145	1422.36	1494.66	1538.18	ATP6V1C1	ATPase, H+ transporting, lysosomal 42kDa, V1 subunit C1
218705_s_at	3.89963	6.28767	18.451	1.65388e-07	2.56311e-05	8.19916	14.9247	12.4216	13.0796	182.114	212.309	206.247	175.467	SNX24	sorting nexin 24
205930_at	3.8942	6.48026	18.2574	1.78686e-07	2.62925e-05	8.1263	14.8687	13.5935	12.4726	291.013	273.826	215.806	173.689	GTF2E1	general transcription factor IIE, polypeptide 1, alpha 56kDa
1557126_a_at	3.89344	4.43149	9.07849	2.67433e-05	0.000407287	3.02807	14.8608	8.0152	10.0292	7.62116	9.28117	81.5522	217.685	PLD1	phospholipase D1, phosphatidylcholine-specific
215723_s_at	3.89296	5.53142	11.5997	4.77423e-06	0.000140639	4.84645	14.8559	11.8189	15.8747	28.3955	44.3737	158.132	261.855	PLD1	phospholipase D1, phosphatidylcholine-specific
201348_at	3.88659	7.45813	7.8271	7.37401e-05	0.000793635	1.94057	14.7904	65.527	45.0703	71.2371	217.494	953.919	677.264	GPX3	glutathione peroxidase 3 (plasma)
202554_s_at	3.88508	6.46183	14.7031	8.67165e-07	5.50016e-05	6.58922	14.7749	16.8936	11.2317	217.936	273.85	191.719	216.049	GSTM3	glutathione S-transferase mu 3 (brain)
1553317_s_at	3.87037	4.9047	9.28402	2.28988e-05	0.000366717	3.19356	14.625	4.59463	4.89081	74.22	90.1147	112.537	42.7102	GPR82	G protein-coupled receptor 82
214028_x_at	3.86192	7.84993	17.1358	2.84245e-07	3.29254e-05	7.68391	14.5396	46.3589	62.6712	300.988	280.753	774.341	793.188	TDRD3	tudor domain containing 3
242037_at	3.8486	6.44547	14.8928	7.90151e-07	5.2428e-05	6.68204	14.4061	15.8113	11.3003	222.419	297.381	181.49	204.312	ASPH	aspartate beta-hydroxylase
214632_at	3.8473	5.9909	19.434	1.12978e-07	2.27094e-05	8.5545	14.3931	11.2492	10.6158	142.553	157.116	158.19	156.387	NRP2	neuropilin 2
218613_at	3.84694	4.88043	15.4618	6.01677e-07	4.63711e-05	6.95248	14.3894	8.82428	7.74861	27.4399	24.5844	98.2168	144.146	PSD3	pleckstrin and Sec7 domain containing 3
212458_at	3.84494	6.06365	19.0775	1.29441e-07	2.37485e-05	8.42839	14.3696	12.2472	11.1714	148.204	156.318	159.149	177.513	SPRED2	sprouty-related, EVH1 domain containing 2
215017_s_at	3.84106	5.52093	15.9704	4.75343e-07	4.08948e-05	7.18446	14.331	9.3412	10.5303	57.6348	81.823	149.363	135.254	FNBP1L	formin binding protein 1-like
218815_s_at	3.83635	7.33597	15.982	4.72828e-07	4.08948e-05	7.18965	14.2842	24.204	26.5988	550.053	382.35	374.402	350.852	TMEM51	transmembrane protein 51
224996_at	3.83406	8.3787	13.064	2.03745e-06	8.85479e-05	5.72531	14.2616	43.6493	77.0257	716.517	825.382	864.025	791.449	ASPH	aspartate beta-hydroxylase
237753_at	3.82945	5.58113	8.58709	3.92436e-05	0.000519857	2.61799	14.2161	16.132	12.6638	59.5735	23.9556	263.72	156.556	IL21R	interleukin 21 receptor
219017_at	3.82901	6.95339	15.2199	6.7478e-07	4.93488e-05	6.83896	14.2117	24.2131	15.7448	352.735	349.913	281.553	273.476	ETNK1	ethanolamine kinase 1
242786_at	3.82746	5.12933	11.8341	4.1395e-06	0.000131201	4.99476	14.1964	7.08474	6.26279	59.5949	77.7587	69.0079	129.584	SBF2-AS1	SBF2 antisense RNA 1
226694_at	3.82519	7.31565	8.06791	6.0066e-05	0.000690797	2.1612	14.1741	34.1459	19.079	546.286	350.898	230.553	567.695	NA	NA
236220_at	3.82041	4.69051	6.46602	0.00026075	0.00191462	0.576693	14.1273	4.18677	4.21312	117.754	40.536	100.306	35.0974	NA	NA
213553_x_at	3.8167	8.37402	8.89	3.09157e-05	0.000448589	2.87323	14.091	93.8865	62.8889	337.053	571.553	731.22	1603.29	APOC1	apolipoprotein C-I
204026_s_at	3.81613	6.67635	17.7871	2.1634e-07	2.80289e-05	7.94509	14.0854	15.4044	17.7803	262.089	293.442	214.163	253.735	ZWINT	ZW10 interactor
227300_at	3.81249	6.13102	10.0868	1.28325e-05	0.000255671	3.80843	14.0499	12.5606	13.2811	98.649	218.674	152.479	215.965	TMEM119	transmembrane protein 119
215856_at	3.80868	8.85928	14.109	1.16921e-06	6.52302e-05	6.28923	14.0128	136.591	90.7394	504.72	659.053	1663.58	1462.93	SIGLEC15	sialic acid binding Ig-like lectin 15
216044_x_at	3.80703	5.24781	14.2684	1.07787e-06	6.22955e-05	6.37113	13.9969	7.68072	6.89888	60.31	90.7145	89.7166	115.709	FAM69A	family with sequence similarity 69, member A
226955_at	3.79764	4.14766	7.3286	0.000114637	0.00106841	1.46498	13.906	7.77129	7.09955	6.80663	7.73799	54.4868	195.812	AFAP1L1	actin filament associated protein 1-like 1
202589_at	3.79673	6.56424	9.05698	2.71858e-05	0.00041219	3.01055	13.8973	13.1996	22.4822	171.553	246.114	163.573	350.387	TYMS	thymidylate synthetase
1553787_at	3.79435	5.393	13.5646	1.55381e-06	7.65341e-05	6.00148	13.8744	7.01972	9.38025	97.9665	67.3226	98.7422	128.368	C11orf45	chromosome 11 open reading frame 45
218627_at	3.79086	9.54399	17.7707	2.17811e-07	2.80864e-05	7.93865	13.8408	143.003	150.891	1528.89	1268.94	2184.86	1891.95	DRAM1	DNA-damage regulated autophagy modulator 1
206545_at	3.78426	5.19735	10.1933	1.19199e-05	0.000245927	3.88643	13.7777	10.2078	7.50636	51.1624	42.7875	177.378	82.0006	CD28	CD28 molecule
1553313_s_at	3.78413	5.45933	16.1554	4.37063e-07	3.91738e-05	7.26664	13.7764	15.6428	16.6144	25.6676	22.0435	189.796	259.889	SLC5A3	solute carrier family 5 (sodium/myo-inositol cotransporter), member 3
208423_s_at	3.7808	6.01944	11.2818	5.81815e-06	0.000159866	4.64021	13.7447	21.2566	12.0445	66.0958	91.0309	260.22	185.87	MSR1	macrophage scavenger receptor 1
219159_s_at	3.77628	6.25637	6.54899	0.000240099	0.00180965	0.665978	13.7017	45.3749	16.8162	26.4585	69.0118	299.965	477.553	SLAMF7	SLAM family member 7
238727_at	3.767	5.84101	6.45059	0.000264805	0.00193711	0.559996	13.6138	9.10501	7.95804	218.887	166.555	238.72	56.2543	NA	NA
202073_at	3.76484	5.38288	13.35	1.74319e-06	8.25883e-05	5.8845	13.5935	7.06579	9.14882	100.476	68.0258	94.5532	126.331	OPTN	optineurin
225171_at	3.7621	9.12768	16.2333	4.21987e-07	3.83252e-05	7.30093	13.5676	83.6981	97.5205	1771.72	1409.95	1357.62	1106.73	ARHGAP18	Rho GTPase activating protein 18
244352_at	3.7611	7.54746	13.3935	1.70282e-06	8.13809e-05	5.90836	13.5583	34.7757	27.7061	551.715	455.244	529.052	334.78	CD84	CD84 molecule
225566_at	3.76032	6.01112	15.0894	7.18343e-07	5.03412e-05	6.77686	13.5509	12.3794	11.4276	161.073	121.588	187.584	138.482	NRP2	neuropilin 2
216092_s_at	3.75717	7.82451	14.4726	9.72467e-07	5.85688e-05	6.47448	13.5214	41.4569	29.6906	802.2	610.545	517.046	435.243	SLC7A8	solute carrier family 7 (amino acid transporter light chain, L system), member 8
1563445_x_at	3.75661	6.26723	11.0855	6.59055e-06	0.000172573	4.50983	13.5162	14.0916	7.23653	290.417	378.482	123.155	151.266	CTSL1P8	cathepsin L1 pseudogene 8
205988_at	3.74787	9.39648	16.6406	3.52186e-07	3.67669e-05	7.47688	13.4345	112.624	123.338	1610.7	1670.43	1833.84	1367.13	CD84	CD84 molecule
204565_at	3.73983	7.6984	18.4051	1.68432e-07	2.58675e-05	8.182	13.3598	35.0664	30.6693	612.523	635.027	459.126	418.085	ACOT13	acyl-CoA thioesterase 13
214021_x_at	3.73539	5.0932	16.6153	3.56117e-07	3.67669e-05	7.46612	13.3188	5.80404	6.59035	79.3971	76.777	94.6541	71.6849	ITGB5	integrin, beta 5
203153_at	3.73471	7.16971	12.5733	2.6828e-06	0.000102672	5.44307	13.3125	19.8961	29.0836	489.628	306.592	313.032	327.603	IFIT1	interferon-induced protein with tetratricopeptide repeats 1
201387_s_at	3.73111	6.59171	5.4999	0.000723848	0.00395598	-0.528585	13.2793	31.745	27.4038	43.9018	137.408	203.492	753.86	UCHL1	ubiquitin carboxyl-terminal esterase L1 (ubiquitin thiolesterase)
201005_at	3.72304	9.48519	10.6711	8.631e-06	0.000203905	4.22678	13.2053	199.594	91.7988	1558.88	1484.89	1806.17	1768.97	CD9	CD9 molecule
201656_at	3.71364	5.23806	7.66969	8.45542e-05	0.000870712	1.7932	13.1195	8.6105	8.8866	34.5911	82.8975	76.6601	171.803	ITGA6	integrin, alpha 6
201042_at	3.70472	6.4252	13.5604	1.55724e-06	7.6565e-05	5.99924	13.0386	18.6022	19.3451	112.887	162.063	205.778	297.303	TGM2	transglutaminase 2 (C polypeptide, protein-glutamine-gamma-glutamyltransferase)
207030_s_at	3.69587	4.7706	10.5048	9.64348e-06	0.000218594	4.11003	12.9589	11.8785	9.37893	13.882	14.2936	93.9561	199.124	CSRP2	cysteine and glycine-rich protein 2
209540_at	3.69388	4.1634	5.71019	0.000573893	0.00335583	-0.277332	12.9411	6.73035	6.32277	12.0579	9.052	190.586	37.3933	IGF1	insulin-like growth factor 1 (somatomedin C)
204143_s_at	3.69259	6.79392	10.2674	1.13285e-05	0.000238772	3.94018	12.9295	13.6745	29.0856	235.053	300.289	236.053	281.671	ENOSF1	enolase superfamily member 1
206171_at	3.68374	6.36253	11.7527	4.34851e-06	0.000134378	4.9436	12.8504	9.99019	11.0781	339.124	452.493	181.215	100.851	ADORA3	adenosine A3 receptor
219367_s_at	3.67908	6.23987	11.4393	5.27208e-06	0.000150441	4.74309	12.8089	20.2216	15.2318	80.6841	148.381	242.576	208.327	NRP2	neuropilin 2
203917_at	3.6768	5.25434	3.94289	0.00489239	0.0160943	-2.58629	12.7887	13.3574	10.0287	13.1288	80.2544	65.8859	332.53	CXADR	coxsackie virus and adenovirus receptor
204271_s_at	3.67505	5.92081	6.41192	0.00027528	0.00198925	0.518009	12.7733	11.5507	12.1699	154.462	99.2742	301.36	76.1051	EDNRB	endothelin receptor type B
202620_s_at	3.67075	4.21608	7.40554	0.000106927	0.00101813	1.54011	12.7352	8.00979	6.90493	13.9809	5.94145	61.5562	145.72	PLOD2	procollagen-lysine, 2-oxoglutarate 5-dioxygenase 2
1552846_s_at	3.67055	7.01558	14.8294	8.14996e-07	5.36856e-05	6.65117	12.7335	26.2874	19.5506	299.258	366.138	260.166	320.294	RAB42	RAB42, member RAS oncogene family
224759_s_at	3.67021	5.9818	15.7944	5.15302e-07	4.26873e-05	7.10522	12.7304	12.1038	13.7513	102.949	137.841	153.617	175.594	C12orf23	chromosome 12 open reading frame 23
213246_at	3.66128	8.9524	16.6262	3.54414e-07	3.67669e-05	7.47077	12.6519	90.8195	101.977	1033.83	1041.16	1070.47	1384.9	TMEM251	transmembrane protein 251
205006_s_at	3.66054	5.26843	13.5788	1.54211e-06	7.65001e-05	6.00915	12.6454	7.03549	6.92995	99.7751	86.457	112.387	69.3702	NMT2	N-myristoyltransferase 2
228190_at	3.6594	6.59071	11.6152	4.72908e-06	0.000140639	4.85634	12.6354	13.7192	19.8646	279.517	241.877	272.621	159.599	NA	NA
205403_at	3.65887	9.92118	9.36896	2.14948e-05	0.000356521	3.26096	12.6307	114.612	166.043	2766.63	5196.69	1329.58	2283.45	IL1R2	interleukin 1 receptor, type II
228914_at	3.65822	5.89214	16.0924	4.49701e-07	3.96564e-05	7.23877	12.6251	13.0946	10.1105	125.119	125.53	159.678	132.157	NA	NA
206726_at	3.65751	6.16217	14.9383	7.72833e-07	5.15837e-05	6.70412	12.6189	18.883	18.7142	67.5095	100.482	244.695	229.964	HPGDS	hematopoietic prostaglandin D synthase
207738_s_at	3.65635	5.11126	8.70002	3.58751e-05	0.000492307	2.71409	12.6087	8.30506	13.6765	27.157	30.6193	87.4714	206.44	NCKAP1	NCK-associated protein 1
204359_at	3.65413	5.12315	13.2219	1.86859e-06	8.54913e-05	5.81368	12.5894	6.98097	7.02534	65.2834	72.0022	67.9745	114.352	FLRT2	fibronectin leucine rich transmembrane protein 2
202345_s_at	3.65183	10.0475	9.22036	2.40189e-05	0.000377793	3.14267	12.5692	202.105	148.681	2246.15	4384.12	1644.19	2887.35	FABP5	fatty acid binding protein 5 (psoriasis-associated)
221658_s_at	3.6435	5.78747	7.326	0.000114908	0.00107027	1.46243	12.4969	23.8147	13.8342	63.6452	26.3172	315.309	163.181	IL21R	interleukin 21 receptor
204879_at	3.64205	7.02687	17.2806	2.6728e-07	3.16304e-05	7.74304	12.4844	26.484	22.2924	297.451	304.335	282.481	325.753	PDPN	podoplanin
228220_at	3.63893	8.07025	12.9842	2.12932e-06	9.05276e-05	5.6802	12.4574	47.4809	68.1144	584.75	397.169	754.545	665.162	FCHO2	FCH domain only 2
231880_at	3.63887	4.44252	12.2608	3.2133e-06	0.00011408	5.25706	12.4569	8.05862	7.25784	10.4866	18.985	96.8188	93.7401	FAM40B	family with sequence similarity 40, member B
231835_at	3.63644	7.62932	10.6244	8.90282e-06	0.000208014	4.19417	12.4359	61.4178	55.7135	170.72	194.887	502.725	1052.64	FAM213B	family with sequence similarity 213, member B
225847_at	3.62549	7.36091	11.8704	4.04999e-06	0.00012939	5.01746	12.3419	37.6021	20.4028	472.367	465.894	314.562	371.502	NCEH1	neutral cholesterol ester hydrolase 1
1554807_a_at	3.61854	6.07762	9.21081	2.41921e-05	0.000379861	3.13501	12.2825	19.3979	10.8201	86.7053	164.693	153.412	206.397	SPIRE1	spire homolog 1 (Drosophila)
226510_at	3.61604	6.7364	9.01205	2.8137e-05	0.00041963	2.97384	12.2613	12.8919	31.2634	216.389	278.064	272.264	222.553	HEATR5A	HEAT repeat containing 5A
219697_at	3.6123	5.41949	13.3035	1.78765e-06	8.35086e-05	5.85884	12.2295	15.9603	20.7477	21.1101	17.7517	272.206	181.942	HS3ST2	heparan sulfate (glucosamine) 3-O-sulfotransferase 2
221504_s_at	3.61167	8.9735	15.1602	6.94342e-07	5.00824e-05	6.81061	12.2242	95.0335	110.574	898.876	1087.81	1088	1443.25	ATP6V1H	ATPase, H+ transporting, lysosomal 50/57kDa, V1 subunit H
219271_at	3.59885	6.16532	6.84835	0.000179407	0.0014706	0.981154	12.1161	23.6825	18.2492	106.783	46.6766	411.428	154.206	GALNT14	UDP-N-acetyl-alpha-D-galactosamine:polypeptide N-acetylgalactosaminyltransferase 14 (GalNAc-T14)
216233_at	3.59832	5.78755	6.92979	0.000166009	0.0013874	1.06506	12.1116	6.34866	10.7167	319.581	130.887	147.053	67.8684	CD163	CD163 molecule
203846_at	3.59764	6.13012	12.8884	2.24575e-06	9.31335e-05	5.62567	12.1059	14.0743	17.7025	104.553	124.118	240.188	152.022	TRIM32	tripartite motif containing 32
211372_s_at	3.59543	8.45125	7.3283	0.000114668	0.00106841	1.46469	12.0874	42.9571	56.8535	899.809	2344.65	424.72	840.147	IL1R2	interleukin 1 receptor, type II
214091_s_at	3.5945	6.8667	7.33136	0.00011435	0.00106783	1.46769	12.0796	41.4086	38.6502	46.6743	144.82	594.571	392.774	GPX3	glutathione peroxidase 3 (plasma)
234974_at	3.59049	6.87584	11.0711	6.65183e-06	0.000173182	4.50014	12.046	16.5728	25.9453	240.139	407.336	239.546	260.467	GALM	galactose mutarotase (aldose 1-epimerase)
226066_at	3.58755	8.36638	16.4185	3.88479e-07	3.73869e-05	7.38159	12.0216	60.2829	65.1682	694.964	833.396	685.877	827.763	MITF	microphthalmia-associated transcription factor
227522_at	3.58321	6.47116	12.6543	2.56189e-06	0.00010047	5.4905	11.9854	20.6668	21.8579	126.387	131.613	335.404	193.473	CMBL	carboxymethylenebutenolidase homolog (Pseudomonas)
227900_at	3.58258	5.41372	13.1912	1.9002e-06	8.62917e-05	5.79656	11.9802	7.31675	11.4056	70.1259	85.6017	118.355	101.199	CBLB	Cbl proto-oncogene, E3 ubiquitin protein ligase B
202219_at	3.57851	5.63358	13.7452	1.4123e-06	7.2457e-05	6.09834	11.9464	12.605	14.6326	58.6926	52.5389	130.934	201.041	SLC6A8	solute carrier family 6 (neurotransmitter transporter, creatine), member 8
1555841_at	3.56165	8.14383	13.3567	1.73689e-06	8.24327e-05	5.88819	11.8076	61.7115	61.42	434.175	588.672	599.119	882.039	MSANTD3	Myb/SANT-like DNA-binding domain containing 3
212407_at	3.56085	6.35555	18.1761	1.84631e-07	2.65988e-05	8.09539	11.8011	15.1702	16.4294	186.363	187.001	188.887	183.763	METTL13	methyltransferase like 13
231899_at	3.55643	5.73903	15.1936	6.83306e-07	4.95478e-05	6.82651	11.765	10.6158	10.1472	114.882	125.799	103.081	144.647	ZC3H12C	zinc finger CCCH-type containing 12C
214285_at	3.55617	5.17064	11.9858	3.77933e-06	0.000124477	5.08919	11.7629	9.7155	9.15975	37.7164	52.8257	86.5532	142.264	FABP3	fatty acid binding protein 3, muscle and heart (mammary-derived growth inhibitor)
209183_s_at	3.55442	4.6627	10.4128	1.02605e-05	0.000225039	4.04467	11.7486	9.66435	8.88335	16.6338	15.6029	74.9434	158.122	C10orf10	chromosome 10 open reading frame 10
213689_x_at	3.54931	5.59329	14.081	1.18614e-06	6.5687e-05	6.27474	11.7071	12.5215	8.54081	81.8684	98.6644	116.214	126.123	FAM69A	family with sequence similarity 69, member A
218729_at	3.54783	7.63358	7.438	0.00010385	0.000995423	1.5716	11.6951	47.8111	39.2637	228.053	557.884	352.445	728.509	LXN	latexin
209662_at	3.54532	6.38195	15.0732	7.2397e-07	5.03412e-05	6.7691	11.6747	12.6046	15.4103	245.683	266.322	187.754	141.009	CETN3	centrin, EF-hand protein, 3
224707_at	3.54516	9.51282	15.6388	5.53826e-07	4.47928e-05	7.03425	11.6734	207.652	171.639	836.024	1050.38	2085.3	2329.06	CYSTM1	cysteine-rich transmembrane module containing 1
212992_at	3.54267	5.27822	4.95919	0.00135117	0.00619331	-1.20335	11.6534	8.53933	10.34	31.2631	103.176	54.609	219.576	AHNAK2	AHNAK nucleoprotein 2
213274_s_at	3.54243	11.459	13.9162	1.29153e-06	6.86083e-05	6.1888	11.6514	667.227	477.424	5424.25	6662.39	7291.42	5930.91	CTSB	cathepsin B
239719_at	3.54108	5.96541	16.4957	3.75396e-07	3.67821e-05	7.41491	11.6405	17.1101	15.266	72.9385	88.257	177.658	199.22	CD109	CD109 molecule
225765_at	3.52958	6.39542	15.8732	4.96969e-07	4.18019e-05	7.14081	11.5481	17.8552	13.5843	223.951	202.535	183.698	176.082	TNPO1	transportin 1
242281_at	3.52793	6.95564	13.0688	2.03207e-06	8.84564e-05	5.72802	11.5349	21.0092	18.2738	424.053	439.761	287.887	177.436	GLUL	glutamate-ammonia ligase
211557_x_at	3.52568	7.46229	9.81355	1.55562e-05	0.000291075	3.60456	11.5169	27.9913	38.0921	386.44	516.134	531.783	265.947	SLCO2B1	solute carrier organic anion transporter family, member 2B1
200771_at	3.52405	6.39004	6.98178	0.000158041	0.00133799	1.11822	11.5039	9.74777	27.1965	144.802	258.387	152.044	230.749	LAMC1	laminin, gamma 1 (formerly LAMB2)
219525_at	3.52387	5.46915	11.3213	5.67562e-06	0.000157837	4.66612	11.5024	16.6863	13.2636	41.1565	28.3283	218.09	134.265	SLC47A1	solute carrier family 47, member 1
225202_at	3.52315	5.33933	15.3337	6.39205e-07	4.782e-05	6.89263	11.4968	10.2006	8.90869	55.191	73.0963	116.128	103.432	RHOBTB3	Rho-related BTB domain containing 3
212294_at	3.51888	6.30079	13.8948	1.306e-06	6.89947e-05	6.17754	11.4628	22.5974	17.2584	122.709	97.9007	258.031	198.594	GNG12	guanine nucleotide binding protein (G protein), gamma 12
209900_s_at	3.50741	6.64303	16.5361	3.68756e-07	3.67669e-05	7.43226	11.372	18.0844	17.1012	260.314	309.51	185.84	215.209	SLC16A1	solute carrier family 16, member 1 (monocarboxylic acid transporter 1)
212055_at	3.50712	7.76877	7.42686	0.000104894	0.00100262	1.56081	11.3697	34.7738	89.6488	241.92	354.021	831.709	484.533	TPGS2	tubulin polyglutamylase complex subunit 2
224995_at	3.50563	7.68316	12.6834	2.52004e-06	9.98231e-05	5.50742	11.358	36.6425	53.9581	383.117	390.081	421.663	604.891	SPIRE1	spire homolog 1 (Drosophila)
1554486_a_at	3.50045	5.16431	5.39319	0.000816155	0.00430875	-0.658448	11.3172	19.6452	9.08999	16.6085	31.3491	77.8902	293.643	GFOD1	glucose-fructose oxidoreductase domain containing 1
201503_at	3.49957	8.60129	12.0189	3.70577e-06	0.000123652	5.10955	11.3103	103.581	59.0316	791.469	906.478	850.811	919.353	G3BP1	GTPase activating protein (SH3 domain) binding protein 1
222693_at	3.48165	6.56856	12.8477	2.29752e-06	9.44517e-05	5.60231	11.1707	16.6377	19.161	191.822	300.553	181.053	219.72	FNDC3B	fibronectin type III domain containing 3B
201841_s_at	3.47479	8.79525	10.1466	1.23107e-05	0.000249875	3.85233	11.1177	132.266	68.7372	775.855	969.877	908.038	1237.57	HSPB1	heat shock 27kDa protein 1
203124_s_at	3.46975	7.70665	9.09922	2.63243e-05	0.000403155	3.04492	11.0789	30.687	67.8324	368.806	423.661	422.72	604.414	SLC11A2	solute carrier family 11 (proton-coupled divalent metal ion transporters), member 2
231823_s_at	3.46928	7.76365	15.3199	6.43396e-07	4.782e-05	6.88616	11.0754	40.5283	37.7287	629.825	583.118	373.141	502.661	SH3PXD2B	SH3 and PX domains 2B
203614_at	3.46888	6.74939	16.2907	4.11278e-07	3.81619e-05	7.32602	11.0723	19.3435	22.7846	241.115	270.124	248.314	217.595	UTP14C	UTP14, U3 small nucleolar ribonucleoprotein, homolog C (yeast)
212397_at	3.46806	8.56625	15.7797	5.1881e-07	4.2719e-05	7.09855	11.066	75.3796	95.6471	647.613	719.513	892.387	989.36	RDX	radixin
203920_at	3.46577	6.4517	9.25141	2.34651e-05	0.000371433	3.16753	11.0485	20.7134	21.3703	134.091	140.22	151.333	357.053	NR1H3	nuclear receptor subfamily 1, group H, member 3
217853_at	3.46455	10.6912	17.6836	2.25786e-07	2.83826e-05	7.9044	11.0391	339.053	332.693	3565.34	3695.64	3572.54	3847.72	TNS3	tensin 3
234018_s_at	3.46364	4.71409	5.95778	0.00043983	0.00278067	0.0107121	11.0321	10.4179	9.87102	14.875	17.078	232.407	53.853	SEL1L2	sel-1 suppressor of lin-12-like 2 (C, elegans)
226184_at	3.46297	7.99165	13.0519	2.05111e-06	8.85479e-05	5.71848	11.0271	85.4871	52.5735	335.387	330.029	730.313	748.303	FMNL2	formin-like 2
219201_s_at	3.45912	5.47311	11.7059	4.4739e-06	0.000136808	4.91405	10.9976	12.7603	11.2725	44.4176	69.1031	108.81	159.887	TWSG1	twisted gastrulation homolog 1 (Drosophila)
226099_at	3.45454	8.08378	16.0313	4.6234e-07	4.05096e-05	7.21163	10.9628	50.1491	58.6649	572.679	669.473	633.471	558.158	ELL2	elongation factor, RNA polymerase II, 2
209585_s_at	3.45386	5.42501	15.919	4.86634e-07	4.11861e-05	7.16143	10.9576	8.36897	8.91051	93.9006	100.297	107.096	83.6046	MINPP1	multiple inositol-polyphosphate phosphatase 1
227337_at	3.45188	7.09137	10.5347	9.45209e-06	0.000215686	4.13115	10.9426	43.6493	33.6292	218.544	114.057	442.828	396.913	ANKRD37	ankyrin repeat domain 37
1554485_s_at	3.44975	5.94334	8.96419	2.91918e-05	0.000429691	2.93453	10.9264	16.4355	9.37406	105.605	181.416	168.408	109.22	TMEM37	transmembrane protein 37
229256_at	3.44245	4.90213	11.3176	5.6888e-06	0.000157837	4.6637	10.8713	6.46169	9.72374	48.6096	31.5123	95.3865	77.8494	PGM2L1	phosphoglucomutase 2-like 1
204011_at	3.43614	6.68336	6.31781	0.000302745	0.00214446	0.41507	10.8239	42.9911	13.5287	121.387	244.985	240.387	283.458	SPRY2	sprouty homolog 2 (Drosophila)
220380_at	3.43531	4.07194	7.81766	7.43432e-05	0.000797614	1.9318	10.8176	7.48796	6.17054	8.44602	10.7241	44.3289	121.973	DNASE2B	deoxyribonuclease II beta
224009_x_at	3.42994	6.23255	16.333	4.03569e-07	3.81619e-05	7.34447	10.7774	16.8336	15.4767	166.262	137.903	180.94	167.245	DHRS9	dehydrogenase/reductase (SDR family) member 9
210305_at	3.42656	5.63172	9.38781	2.11965e-05	0.000352677	3.27583	10.7522	10.4482	13.5425	54.8272	117.063	114.887	142.387	PDE4DIP	phosphodiesterase 4D interacting protein
210102_at	3.42582	7.1591	13.098	1.99972e-06	8.78295e-05	5.74442	10.7467	26.71	32.49	277.19	353.553	377.887	265.222	VWA5A	von Willebrand factor A domain containing 5A
201824_at	3.41605	6.0228	13.2613	1.82903e-06	8.47463e-05	5.83551	10.6741	11.3574	16.7709	125.061	146.148	161.09	134.72	RNF14	ring finger protein 14
211138_s_at	3.41282	8.01603	12.8368	2.31158e-06	9.44737e-05	5.59606	10.6503	50.5361	51.0154	517.097	771.764	469.953	622.263	KMO	kynurenine 3-monooxygenase (kynurenine 3-hydroxylase)
1553316_at	3.41175	5.30558	6.95133	0.000162654	0.00136446	1.08712	10.6424	9.12364	8.41183	48.6476	117.919	140.461	61.8843	GPR82	G protein-coupled receptor 82
209785_s_at	3.41154	6.137	8.03784	6.16071e-05	0.000703196	2.13397	10.6409	26.2874	15.1756	119.72	56.3131	258.798	174.537	PLA2G4C	phospholipase A2, group IVC (cytosolic, calcium-independent)
207536_s_at	3.41087	5.53356	6.52258	0.000246469	0.00184241	0.637649	10.6359	19.2678	14.8037	19.6246	54.6837	122.874	262.597	TNFRSF9	tumor necrosis factor receptor superfamily, member 9
223798_at	3.40774	5.1606	12.6093	2.62827e-06	0.000101625	5.4642	10.6128	9.30287	7.14652	59.5579	70.6242	70.9549	105.534	SLC41A2	solute carrier family 41, member 2
224793_s_at	3.40634	9.14878	12.8326	2.3169e-06	9.44737e-05	5.5937	10.6025	120.179	113.989	1310.17	1210.08	1576.03	977.117	TGFBR1	transforming growth factor, beta receptor 1
212091_s_at	3.40196	5.32783	6.01199	0.000415363	0.00267166	0.0726807	10.5704	14.2388	14.1623	19.1674	48.2003	87.1613	258.506	COL6A1	collagen, type VI, alpha 1
202722_s_at	3.3975	7.01888	10.0824	1.28721e-05	0.00025573	3.80517	10.5378	42.665	22.5765	187.021	246.898	287.887	371.537	GFPT1	glutamine--fructose-6-phosphate transaminase 1
212297_at	3.39491	8.52056	12.5995	2.643e-06	0.000101763	5.45845	10.5189	50.7435	77.2585	1163.83	1239.31	575.72	753.449	ATP13A3	ATPase type 13A3
226077_at	3.38649	9.46918	13.7259	1.42672e-06	7.30378e-05	6.08805	10.4577	139.099	170.366	1685.15	1224.93	1744.77	1485.39	RNF145	ring finger protein 145
222646_s_at	3.37617	9.20003	12.1344	3.46077e-06	0.000119604	5.18036	10.3832	167.836	177.247	774.518	560.119	1448.89	2213.55	ERO1L	ERO1-like (S, cerevisiae)
1553982_a_at	3.37459	6.92874	8.84405	3.20404e-05	0.000459983	2.83503	10.3717	24.305	19.9833	275.98	466.925	162.675	321.176	RAB7B	RAB7B, member RAS oncogene family
219519_s_at	3.37189	7.61643	6.10726	0.000375942	0.00249566	0.180643	10.3524	43.1594	29.2184	949.056	353.029	573.612	235.61	SIGLEC1	sialic acid binding Ig-like lectin 1, sialoadhesin
222077_s_at	3.3676	6.52808	14.8996	7.87513e-07	5.23802e-05	6.68537	10.3217	16.5119	22.585	204.21	204.21	197.542	201.12	RACGAP1	Rac GTPase activating protein 1
216603_at	3.36749	6.3582	3.54644	0.00842325	0.0242488	-3.16433	10.3208	33.5909	17.0916	28.1374	308.553	264.912	230.852	SLC7A8	solute carrier family 7 (amino acid transporter light chain, L system), member 8
228716_at	3.36485	4.53966	11.3575	5.54819e-06	0.00015588	4.68983	10.302	5.95002	10.5565	20.5162	18.4256	75.8379	87.9017	THRB	thyroid hormone receptor, beta
206392_s_at	3.36326	4.93653	3.65139	0.00727873	0.0217677	-3.00943	10.2906	10.6127	9.62555	12.1813	61.2601	42.4662	254.737	RARRES1	retinoic acid receptor responder (tazarotene induced) 1
210889_s_at	3.36146	8.36276	3.96495	0.00474992	0.0157468	-2.55472	10.2778	225.524	36.5016	657.045	270.545	1455.42	597.469	FCGR2B	Fc fragment of IgG, low affinity IIb, receptor (CD32)
211653_x_at	3.35788	5.67283	9.23372	2.37788e-05	0.000374231	3.15338	10.2523	9.30011	13.1857	73.0538	152.643	106.42	121.119	AKR1C2	aldo-keto reductase family 1, member C2 (dihydrodiol dehydrogenase 2; bile acid binding protein; 3-alpha hydroxysteroid dehydrogenase, type III)
222500_at	3.35599	6.40523	15.7995	5.14099e-07	4.26873e-05	7.10751	10.2389	16.9032	15.9856	200.286	241.794	157.697	179.63	PPIL1	peptidylprolyl isomerase (cyclophilin)-like 1
226117_at	3.35481	7.03488	9.97199	1.39057e-05	0.000269221	3.72342	10.2305	48.4046	30.9593	171.553	126.101	308.41	508.563	TIFA	TRAF-interacting protein with forkhead-associated domain
202252_at	3.34863	9.81661	16.4084	3.90227e-07	3.73869e-05	7.37722	10.1868	188.72	207.933	1895.38	1775.45	1890.8	2153.63	RAB13	RAB13, member RAS oncogene family
209571_at	3.34817	7.90738	10.9048	7.40495e-06	0.000185195	4.38772	10.1835	91.7199	119.053	107.531	144.015	826.541	1370.05	CIR1	corepressor interacting with RBPJ, 1
202236_s_at	3.34654	6.32022	12.0958	3.54054e-06	0.000120611	5.15678	10.1721	17.3003	14.7246	155.338	249.553	148.742	177.209	SLC16A1	solute carrier family 16, member 1 (monocarboxylic acid transporter 1)
215726_s_at	3.34567	7.31394	12.5685	2.69023e-06	0.000102672	5.44023	10.1659	42.4833	38.1332	207.814	287.927	343.473	487.441	CYB5A	cytochrome b5 type A (microsomal)
209392_at	3.34294	7.15583	5.47764	0.000742108	0.0040284	-0.555545	10.1467	29.3263	23.5328	686.358	249.837	475.306	149.488	ENPP2	ectonucleotide pyrophosphatase/phosphodiesterase 2
203282_at	3.34247	9.78311	16.4031	3.91143e-07	3.73869e-05	7.37494	10.1434	248.656	271.536	927.553	1075.22	2650.94	2620.57	GBE1	glucan (1,4-alpha-), branching enzyme 1
204014_at	3.34234	5.75976	4.07029	0.00412885	0.0142315	-2.40488	10.1425	49.6582	5.95065	60.4178	46.6225	182.457	166.605	DUSP4	dual specificity phosphatase 4
211189_x_at	3.3423	6.93776	4.12913	0.00382071	0.013447	-2.32183	10.1422	40.5858	31.8532	49.5887	398.246	403.408	329.645	CD84	CD84 molecule
236313_at	3.34228	5.26084	7.51486	9.69498e-05	0.00095196	1.64575	10.1421	9.29926	5.83039	115.337	91.0984	46.7297	119.346	CDKN2B	cyclin-dependent kinase inhibitor 2B (p15, inhibits CDK4)
242943_at	3.34193	6.41635	8.53517	4.09101e-05	0.000532299	2.57343	10.1396	13.2043	25.095	159.087	216.174	245.631	138.695	ST8SIA4	ST8 alpha-N-acetyl-neuraminide alpha-2,8-sialyltransferase 4
210868_s_at	3.33465	3.82877	15.1981	6.81855e-07	4.95478e-05	6.82862	10.0886	5.87759	6.01008	7.76271	8.34852	52.458	68.5374	ELOVL6	ELOVL fatty acid elongase 6
215891_s_at	3.33359	6.85725	3.64466	0.00734682	0.0219258	-3.01932	10.0812	23.4218	86.7697	29.3963	196.847	329.686	626.486	GM2A	GM2 ganglioside activator
239519_at	3.33034	5.11768	5.07992	0.00117129	0.0055793	-1.04904	10.0585	6.70021	6.37588	210.609	45.0454	91.5511	47.2097	NA	NA
201790_s_at	3.3286	6.01579	16.2021	4.2795e-07	3.86102e-05	7.28723	10.0464	14.9643	17.4396	99.0301	107.803	157.253	167.499	DHCR7	7-dehydrocholesterol reductase
226636_at	3.32774	6.34717	12.5878	2.66073e-06	0.000102158	5.45157	10.0404	20.7043	23.3014	135.068	91.874	193.01	251.978	PLD1	phospholipase D1, phosphatidylcholine-specific
202266_at	3.32623	10.1205	15.222	6.74091e-07	4.93488e-05	6.83998	10.0298	228.517	188.948	3208.95	3162.04	2297.72	1890.39	TDP2	tyrosyl-DNA phosphodiesterase 2
212714_at	3.3248	7.18481	14.8558	8.04551e-07	5.32542e-05	6.66404	10.0199	25.5798	32.0833	394.895	355.22	312.436	263.72	LARP4	La ribonucleoprotein domain family, member 4
225385_s_at	3.3228	4.21921	14.9505	7.68278e-07	5.15837e-05	6.71001	10.006	4.94778	3.71231	35.2418	35.0722	41.5928	44.2139	HNRPLL	heterogeneous nuclear ribonucleoprotein L-like
223952_x_at	3.3213	6.21216	16.5895	3.60177e-07	3.67669e-05	7.45512	9.99564	16.8673	14.9071	166.266	158.118	155.394	161.669	DHRS9	dehydrogenase/reductase (SDR family) member 9
225525_at	3.32124	5.66452	9.85092	1.51479e-05	0.000286376	3.63276	9.99522	10.3612	12.5977	84.8934	117.836	83.1546	156.819	KIAA1671	KIAA1671
222216_s_at	3.32043	8.06064	14.4184	9.99248e-07	5.95521e-05	6.44723	9.98961	69.8643	59.1248	429.236	495.598	565.807	728.541	MRPL17	mitochondrial ribosomal protein L17
230966_at	3.3187	6.59344	11.7185	4.43981e-06	0.000136239	4.922	9.97763	18.5333	23.4286	265.938	162.448	218.445	197.884	IL4I1	interleukin 4 induced 1
204044_at	3.31675	6.2976	11.6757	4.55716e-06	0.000137504	4.89487	9.96418	32.0233	18.3698	83.5306	82.5532	236.053	247.425	QPRT	quinolinate phosphoribosyltransferase
212741_at	3.31657	7.07915	15.9513	4.79506e-07	4.09633e-05	7.17591	9.96295	27.1965	27.7397	308.933	350.233	252.515	296.553	MAOA	monoamine oxidase A
1555037_a_at	3.3157	10.2546	15.0719	7.2444e-07	5.03412e-05	6.76846	9.95692	282.589	229.527	2775.36	2872.02	2783.28	2310.37	IDH1	isocitrate dehydrogenase 1 (NADP+), soluble
229354_at	3.31143	5.84797	7.85982	7.16921e-05	0.000776753	1.97089	9.92751	8.11743	6.97284	232.437	497.563	102.65	54.3436	AHRR	aryl-hydrocarbon receptor repressor
225186_at	3.30892	5.52065	16.7971	3.28909e-07	3.61099e-05	7.54312	9.91024	9.1643	9.30287	111.387	117.72	95.3865	87.7804	RAPH1	Ras association (RalGDS/AF-6) and pleckstrin homology domains 1
223611_s_at	3.30626	5.18799	7.92983	6.75201e-05	0.000746984	2.0354	9.892	14.9935	12.962	20.3409	31.2141	214.217	88.7748	LNX1	ligand of numb-protein X 1, E3 ubiquitin protein ligase
224937_at	3.30455	6.36366	11.2971	5.76238e-06	0.000158957	4.65027	9.88028	18.441	14.7835	221.344	194.175	212.563	125.202	PTGFRN	prostaglandin F2 receptor negative regulator
231075_x_at	3.30286	5.81741	16.5597	3.64944e-07	3.67669e-05	7.44235	9.86872	11.8871	13.1616	111.668	120.8	121.887	125.012	RAPH1	Ras association (RalGDS/AF-6) and pleckstrin homology domains 1
222262_s_at	3.30147	6.18259	16.5132	3.72513e-07	3.67821e-05	7.42241	9.85921	15.4546	14.0399	170.72	187.956	145.941	144.521	ETNK1	ethanolamine kinase 1
235767_x_at	3.29932	5.63299	15.0813	7.21159e-07	5.03412e-05	6.77297	9.84454	9.06557	10.367	146.086	119.428	89.4732	101.799	PHAX	phosphorylated adaptor for RNA export
207277_at	3.29804	7.73283	4.42842	0.00259591	0.0100459	-1.90703	9.83579	49.7913	34.3395	1079.89	303.381	820.045	201.711	CD209	CD209 molecule
203504_s_at	3.29685	8.17539	8.78835	3.34661e-05	0.000472309	2.78847	9.82768	48.5525	104.276	398.205	592.138	688.977	709.731	ABCA1	ATP-binding cassette, sub-family A (ABC1), member 1
214155_s_at	3.29579	5.68157	13.6749	1.46555e-06	7.39184e-05	6.06082	9.82047	9.62932	11.4276	105.516	148.341	100.067	106.053	LARP4	La ribonucleoprotein domain family, member 4
208626_s_at	3.2946	9.17541	15.0417	7.35051e-07	5.05437e-05	6.754	9.81236	143.591	124.307	1209.9	1006.72	1218.33	1410.6	VAT1	vesicle amine transport protein 1 homolog (T, californica)
201911_s_at	3.29456	5.43519	9.32551	2.22006e-05	0.000362328	3.22655	9.8121	15.4767	14.8037	32.3087	40.1776	101.53	217.26	FARP1	FERM, RhoGEF (ARHGEF) and pleckstrin domain protein 1 (chondrocyte-derived)
220475_at	3.2937	5.65356	6.12346	0.00036966	0.00246834	0.198889	9.80627	16.003	16.1192	44.637	56.9572	81.2722	305.219	SLC28A3	solute carrier family 28 (sodium-coupled nucleoside transporter), member 3
204348_s_at	3.29307	6.19806	8.11814	5.75867e-05	0.000670749	2.20651	9.80193	32.824	17.4109	97.9586	50.9473	202.655	270.944	AK4	adenylate kinase 4
201508_at	3.29201	5.86502	5.89958	0.000467893	0.00288876	-0.0562548	9.79478	17.2991	10.3331	191.689	66.7097	192.223	89.2151	IGFBP4	insulin-like growth factor binding protein 4
201243_s_at	3.29129	7.96367	5.30328	0.000904072	0.00464648	-0.769106	9.78985	145.13	32.3469	416.785	274.904	767.501	586.223	ATP1B1	ATPase, Na+/K+ transporting, beta 1 polypeptide
204682_at	3.2845	6.90468	11.1893	6.16885e-06	0.000165493	4.57903	9.74393	33.5556	20.7622	266.663	240.764	303.491	217.952	LTBP2	latent transforming growth factor beta binding protein 2
205943_at	3.27974	4.46885	3.31462	0.011693	0.0310523	-3.51073	9.71182	6.99943	6.36631	12.188	51.6553	21.9985	191.055	TDO2	tryptophan 2,3-dioxygenase
204561_x_at	3.27514	7.8816	4.53154	0.00227927	0.00912676	-1.7671	9.68087	46.6057	54.5985	280.162	1011.82	249.175	957.071	APOC2	apolipoprotein C-II
225679_at	3.27181	6.44064	11.8169	4.18264e-06	0.000132339	4.984	9.65857	21.3728	14.5383	189.045	252.242	152.152	190.512	NAA30	N(alpha)-acetyltransferase 30, NatC catalytic subunit
227291_s_at	3.27065	8.84917	13.1743	1.91778e-06	8.6302e-05	5.78716	9.6508	100.189	92.9063	911.934	1307.28	843.735	1027.5	BOLA3	bolA homolog 3 (E, coli)
222457_s_at	3.269	5.6732	9.24456	2.3586e-05	0.000372699	3.16206	9.63977	15.9277	7.89154	131.864	91.1887	106.687	109.48	LIMA1	LIM domain and actin binding 1
212731_at	3.2678	5.36652	14.0796	1.18701e-06	6.5687e-05	6.274	9.63175	8.00989	9.61787	91.3794	98.0014	97.3865	73.3867	ANKRD46	ankyrin repeat domain 46
209210_s_at	3.26643	4.06278	6.42237	0.000272405	0.00197702	0.529372	9.6226	5.15134	5.81027	14.0384	18.7055	28.5755	96.9858	FERMT2	fermitin family member 2
205047_s_at	3.2658	5.32628	12.6637	2.54837e-06	0.000100404	5.49594	9.61844	19.4774	17.6261	17.0653	22.4141	149.347	212.667	ASNS	asparagine synthetase (glutamine-hydrolyzing)
220484_at	3.26561	4.82334	9.44901	2.02595e-05	0.000343996	3.32395	9.61717	14.3155	9.18863	14.8037	21.739	86.0993	141.303	MCOLN3	mucolipin 3
213391_at	3.26482	5.42064	15.9342	4.83258e-07	4.10429e-05	7.16826	9.61188	9.54234	10.812	79.3263	79.1565	104.286	91.4011	DPY19L4	dpy-19-like 4 (C, elegans)
228438_at	3.26468	6.11616	16.698	3.43439e-07	3.65315e-05	7.50127	9.61095	13.8181	14.3746	170.845	178.919	132.228	138.757	LOC100132891	uncharacterized LOC100132891
1555326_a_at	3.26182	6.58616	5.09083	0.00115639	0.00552661	-1.03521	9.5919	19.1037	30.9904	72.64	335.821	274.054	198.755	ADAM9	ADAM metallopeptidase domain 9
224367_at	3.26177	4.83804	5.38691	0.00082198	0.00432623	-0.666141	9.59158	13.8793	17.383	7.89808	12.9442	72.5478	305.95	BEX2	brain expressed X-linked 2
212226_s_at	3.26057	5.67717	13.0761	2.02391e-06	8.82418e-05	5.73213	9.58361	12.6226	14.3	79.5957	75.3486	105.447	157.22	PPAP2B	phosphatidic acid phosphatase type 2B
216504_s_at	3.25931	5.33971	7.33114	0.000114373	0.00106783	1.46747	9.57524	5.40407	8.61495	97.1612	228.424	52.1417	81.8631	SLC39A8	solute carrier family 39 (zinc transporter), member 8
214321_at	3.25615	4.4186	7.503	9.79802e-05	0.000958656	1.63435	9.5543	9.35879	6.6338	15.8364	17.1701	46.1271	122.864	NOV	nephroblastoma overexpressed
227556_at	3.25556	8.03633	3.26017	0.0126426	0.0330032	-3.59285	9.55037	311.788	22.7366	266.331	268.18	890.106	726.412	NA	NA
202587_s_at	3.25411	5.92989	14.943	7.71053e-07	5.15837e-05	6.70641	9.5408	15.976	16.1396	82.738	102.529	141.334	166.067	AK1	adenylate kinase 1
202609_at	3.25223	7.45374	14.6226	9.02388e-07	5.67094e-05	6.5494	9.52835	46.6033	41.8112	301.137	279.631	368.651	479.876	EPS8	epidermal growth factor receptor pathway substrate 8
200665_s_at	3.25187	9.2398	11.7024	4.48354e-06	0.000136808	4.91181	9.52602	284.73	209.137	319.04	475.717	2127.46	2539.94	SPARC	secreted protein, acidic, cysteine-rich (osteonectin)
208476_s_at	3.25083	5.82099	11.9386	3.8875e-06	0.000126666	5.05993	9.51913	11.6354	11.7313	179.28	107.838	115.484	107.102	FRMD4A	FERM domain containing 4A
206407_s_at	3.24834	6.42653	4.06014	0.00418467	0.014375	-2.41925	9.50272	14.1555	15.7554	764.543	117.938	223.553	90.0887	CCL13	chemokine (C-C motif) ligand 13
224968_at	3.24333	6.10241	13.5722	1.54752e-06	7.65001e-05	6.0056	9.4698	13.9589	18.6288	133.145	130.31	135.391	172.237	CCDC104	coiled-coil domain containing 104
45288_at	3.23878	6.40908	11.1911	6.16176e-06	0.000165493	4.58023	9.43993	20.3607	16.1372	243.131	161.037	201.89	145.025	ABHD6	abhydrolase domain containing 6
225275_at	3.23427	3.85974	6.51373	0.000248646	0.00185259	0.628133	9.4105	6.14337	6.29413	7.76053	9.1112	107.438	31.872	EDIL3	EGF-like repeats and discoidin I-like domains 3
201791_s_at	3.23402	6.35816	12.9604	2.15762e-06	9.13047e-05	5.66668	9.40884	19.5018	20.79	176.169	118.886	176.517	203.336	DHCR7	7-dehydrocholesterol reductase
243894_at	3.23401	5.69023	12.819	2.33463e-06	9.4832e-05	5.58588	9.40883	14.7077	11.4276	88.5878	85.5349	102.303	145.44	SLC41A2	solute carrier family 41, member 2
221523_s_at	3.23128	7.6147	10.5996	9.05071e-06	0.00021039	4.17683	9.39102	67.3754	36.9844	353.945	292.488	456.059	481.865	RRAGD	Ras-related GTP binding D
225943_at	3.22664	7.60488	15.7823	5.18198e-07	4.2719e-05	7.09971	9.36086	42.346	35.5196	516.949	531.053	361.601	364.486	NLN	neurolysin (metallopeptidase M3 family)
202710_at	3.21919	6.41228	14.0406	1.21106e-06	6.65352e-05	6.25377	9.31262	17.0192	18.8223	184.501	232.465	185.445	149.81	BET1	blocked early in transport 1 homolog (S, cerevisiae)
205306_x_at	3.21869	8.23358	10.7959	7.95027e-06	0.000192582	4.31313	9.30941	57.8938	71.6774	559.605	890.387	508.523	707.209	KMO	kynurenine 3-monooxygenase (kynurenine 3-hydroxylase)
213262_at	3.21677	5.44039	15.0596	7.28737e-07	5.03412e-05	6.76258	9.29703	9.80463	7.84084	115.048	114.069	85.5125	77.7058	SACS	spastic ataxia of Charlevoix-Saguenay (sacsin)
202752_x_at	3.21633	7.92642	11.6416	4.65318e-06	0.000139173	4.87318	9.29419	59.3626	41.1075	756.126	532.919	494.809	426.009	SLC7A8	solute carrier family 7 (amino acid transporter light chain, L system), member 8
210664_s_at	3.21299	5.04862	7.58915	9.07652e-05	0.000910216	1.71681	9.27273	14.3795	9.21534	27.0468	32.1861	166.524	68.4218	TFPI	tissue factor pathway inhibitor (lipoprotein-associated coagulation inhibitor)
226374_at	3.21273	4.39454	5.16835	0.00105629	0.00519819	-0.93736	9.27101	6.86825	10.2021	9.93463	20.6469	39.5584	152.247	CXADR	coxsackie virus and adenovirus receptor
201193_at	3.20914	10.7804	12.0808	3.57206e-06	0.000121304	5.14761	9.24796	463.053	300.559	4368.31	4091.39	3846.47	3094.5	IDH1	isocitrate dehydrogenase 1 (NADP+), soluble
204388_s_at	3.20661	5.80272	7.1183	0.000139077	0.00122449	1.25633	9.2318	6.86825	19.6453	120.743	161.475	105.908	108.58	MAOA	monoamine oxidase A
1560031_at	3.19518	5.10688	16.2482	4.19188e-07	3.83252e-05	7.30743	9.15896	9.32246	9.3637	50.6109	51.7675	81.6771	89.654	FRMD4A	FERM domain containing 4A
1553928_at	3.19029	6.08217	9.29162	2.27692e-05	0.000365497	3.19961	9.12794	11.4181	23.1384	112.417	147.929	153.299	143.593	ELMOD2	ELMO/CED-12 domain containing 2
222843_at	3.19024	5.4311	13.6917	1.45262e-06	7.36738e-05	6.06981	9.12764	10.4831	8.41695	114.1	87.147	84.6487	86.8445	FIGNL1	fidgetin-like 1
204518_s_at	3.18931	5.38786	13.6998	1.44642e-06	7.36738e-05	6.07415	9.12176	13.6344	10.1547	53.7803	62.8146	112.79	102.138	PPIC	peptidylprolyl isomerase C (cyclophilin C)
218139_s_at	3.18914	7.83694	10.4474	1.00229e-05	0.0002224	4.06936	9.12068	36.4397	66.2472	524.442	561.928	494.553	406.054	AP5M1	adaptor-related protein complex 5, mu 1 subunit
204142_at	3.18845	7.49921	13.9918	1.24194e-06	6.70969e-05	6.22835	9.11629	39.5584	43.9884	336.86	413.7	339.678	425.742	ENOSF1	enolase superfamily member 1
204084_s_at	3.1872	7.66668	13.6557	1.48048e-06	7.43968e-05	6.05055	9.10844	59.0135	42.786	344.484	386.229	439.886	476.212	CLN5	ceroid-lipofuscinosis, neuronal 5
203913_s_at	3.1865	4.5152	5.54614	0.000687486	0.00380856	-0.47281	9.10401	12.7466	13.0302	9.29564	6.72715	57.8678	237.889	HPGD	hydroxyprostaglandin dehydrogenase 15-(NAD)
218477_at	3.18178	5.62028	9.68495	1.70587e-05	0.000306705	3.50672	9.07423	13.2201	12.9358	60.4046	97.3834	91.1505	154.486	TMEM14A	transmembrane protein 14A
218532_s_at	3.17968	6.78849	8.79101	3.33965e-05	0.000471814	2.79069	9.06106	66.4406	32.3209	66.7061	72.2575	346.917	508.218	FAM134B	family with sequence similarity 134, member B
226034_at	3.17586	4.72545	10.2485	1.14759e-05	0.000240212	3.92653	9.03713	10.0791	6.82227	38.5835	23.0067	76.5236	73.3867	DUSP4	dual specificity phosphatase 4
202234_s_at	3.17455	6.09885	14.039	1.21208e-06	6.65352e-05	6.25292	9.02888	13.856	12.5471	179.617	234.226	111.233	127.414	SLC16A1	solute carrier family 16, member 1 (monocarboxylic acid transporter 1)
213617_s_at	3.16991	8.65511	8.30525	4.931e-05	0.000603397	2.37315	8.99993	120.119	178.286	248.959	464.112	1677.69	1033.95	TPGS2	tubulin polyglutamylase complex subunit 2
229121_at	3.16926	7.63592	8.63153	3.78774e-05	0.000507828	2.65595	8.99588	42.3679	43.3883	466.194	485.697	585.667	254.007	CMKLR1	chemokine-like receptor 1
203216_s_at	3.16593	3.81291	7.62887	8.764e-05	0.000893628	1.75457	8.97513	5.05894	5.03727	11.1361	13.2274	27.9073	73.556	MYO6	myosin VI
234983_at	3.16346	8.46707	13.5761	1.54431e-06	7.65001e-05	6.00771	8.95973	110.736	95.5937	492.467	443.258	794.229	1069.94	NA	NA
209714_s_at	3.16207	5.404	15.3091	6.46695e-07	4.79098e-05	6.8811	8.95114	10.7891	9.07941	85.34	87.8212	92.4617	84.8865	CDKN3	cyclin-dependent kinase inhibitor 3
229968_at	3.15508	7.77681	13.4068	1.69065e-06	8.10829e-05	5.91566	8.90784	43.0993	53.4873	590.053	447.135	444.22	411.783	NA	NA
203505_at	3.15012	8.78616	11.4715	5.16751e-06	0.000147766	4.76398	8.87728	82.7199	139.256	840.54	842.193	932.198	973.814	ABCA1	ATP-binding cassette, sub-family A (ABC1), member 1
203584_at	3.14885	7.85928	11.525	4.9993e-06	0.000144773	4.79847	8.86947	45.3084	61.1423	416.163	623.998	495.121	440.154	EMC2	ER membrane protein complex subunit 2
1554966_a_at	3.1452	5.67635	12.5996	2.6429e-06	0.000101763	5.45849	8.8471	13.6225	14.2411	64.7855	93.7199	136.323	111.387	FILIP1L	filamin A interacting protein 1-like
221747_at	3.14188	6.58514	9.99835	1.36507e-05	0.00026617	3.74301	8.82676	17.656	29.4576	238.168	156.059	199.888	202.725	TNS1	tensin 1
212959_s_at	3.13827	9.47377	11.6606	4.59928e-06	0.000138317	4.8853	8.80467	157.834	249.685	1006.22	1066.68	1926.95	1585.43	GNPTAB	N-acetylglucosamine-1-phosphate transferase, alpha and beta subunits
1555758_a_at	3.13488	5.58992	9.9885	1.37454e-05	0.000267634	3.7357	8.78401	15.1017	8.18359	99.4857	106.492	110.279	86.4693	CDKN3	cyclin-dependent kinase inhibitor 3
201307_at	3.128	7.33709	12.7588	2.41503e-06	9.71933e-05	5.55114	8.74222	32.3054	46.1295	344.393	305.701	313.278	363.553	2011-09-01	septin 11
221583_s_at	3.12779	4.37582	13.2574	1.83291e-06	8.4782e-05	5.83335	8.74096	8.76235	6.27094	18.0546	19.2263	68.9483	60.8903	KCNMA1	potassium large conductance calcium-activated channel, subfamily M, alpha member 1
207655_s_at	3.12679	6.98539	9.41788	2.07302e-05	0.000349125	3.29951	8.73491	26.6307	35.677	300.02	200.29	349.897	207.18	BLNK	B-cell linker
206976_s_at	3.12344	8.87638	14.5966	9.14122e-07	5.68588e-05	6.53647	8.71466	104.22	116.617	1081.72	887.741	917.02	1006.55	HSPH1	heat shock 105kDa/110kDa protein 1
227961_at	3.12176	11.7682	10.4904	9.73687e-06	0.000219578	4.09988	8.70448	972.336	658.983	8762.67	6606.08	8381.64	5792.25	CTSB	cathepsin B
224919_at	3.11941	9.66831	13.8928	1.30736e-06	6.89947e-05	6.17649	8.69035	335.299	304.013	553.177	668.537	2486.31	3096.3	MRPS6	mitochondrial ribosomal protein S6
212765_at	3.11543	6.82188	10.1693	1.21191e-05	0.000248537	3.86891	8.66636	18.9761	35.757	254.179	238.559	227.83	223.682	CAMSAP2	calmodulin regulated spectrin-associated protein family, member 2
225406_at	3.11517	8.42051	14.4721	9.72683e-07	5.85688e-05	6.47426	8.6648	105.745	94.3865	444.447	486.72	780.287	960.352	TWSG1	twisted gastrulation homolog 1 (Drosophila)
223159_s_at	3.11493	6.69132	10.8795	7.52767e-06	0.000186398	4.37047	8.66337	31.6971	18.1976	224.59	217.22	197.283	219.441	NEK6	NIMA (never in mitosis gene a)-related kinase 6
231358_at	3.11141	6.15461	8.36388	4.69979e-05	0.000583197	2.42468	8.64229	14.1119	13.0994	267.477	191.475	173.556	79.5532	MRO	maestro
218510_x_at	3.11106	6.29417	10.3474	1.0726e-05	0.00023051	3.99787	8.64019	43.6264	25.8688	51.2003	47.9768	247.12	340.93	FAM134B	family with sequence similarity 134, member B
222872_x_at	3.11079	8.56975	11.8615	4.07164e-06	0.000129879	5.01192	8.63855	93.3804	110.623	686.974	550.156	724.575	1063.9	NABP1	nucleic acid binding protein 1
212157_at	3.10828	6.44046	9.68447	1.70647e-05	0.000306705	3.50635	8.62354	12.2339	19.3871	264.031	388.548	156.804	112.484	SDC2	syndecan 2
226381_at	3.10702	7.54854	13.5155	1.59497e-06	7.74452e-05	5.97491	8.61599	38.0413	52.8237	385.005	373.053	395.641	377.045	LOC100506748	uncharacterized LOC100506748
212365_at	3.10697	6.34529	7.01109	0.000153739	0.00131377	1.14805	8.61571	21.3609	23.9594	72.9142	203.774	223.134	170.259	MYO1B	myosin IB
222692_s_at	3.1041	7.74299	13.9111	1.29502e-06	6.86083e-05	6.18608	8.59858	56.1982	43.6703	431.491	503.022	416.594	435.562	FNDC3B	fibronectin type III domain containing 3B
205122_at	3.10221	4.39966	11.4338	5.29017e-06	0.000150643	4.73952	8.58735	6.3232	4.50888	32.1801	45.841	49.278	42.665	TMEFF1	transmembrane protein with EGF-like and two follistatin-like domains 1
230630_at	3.09506	5.41732	8.92324	3.01296e-05	0.000439985	2.90075	8.54489	12.4677	14.395	68.8531	37.6114	91.0532	143.918	AK4	adenylate kinase 4
1553141_at	3.09161	5.90872	7.54594	9.43069e-05	0.000932203	1.67555	8.5245	11.8971	10.5932	129.85	313.694	115.852	79.0499	LACC1	laccase (multicopper oxidoreductase) domain containing 1
204085_s_at	3.0912	6.29703	14.0415	1.21051e-06	6.65352e-05	6.25423	8.52204	23.7171	20.6631	107.906	125.579	207.861	171.227	CLN5	ceroid-lipofuscinosis, neuronal 5
220658_s_at	3.08903	5.12422	10.4404	1.0071e-05	0.000222924	4.06432	8.50925	7.94439	8.84394	61.7481	81.5532	54.9664	92.5532	ARNTL2	aryl hydrocarbon receptor nuclear translocator-like 2
243252_at	3.08804	4.68233	9.3222	2.22553e-05	0.000362328	3.22393	8.50337	10.5559	8.32283	26.9944	19.0169	106.712	59.5299	NA	NA
218910_at	3.08774	8.10024	10.579	9.17624e-06	0.000211641	4.16233	8.50164	125.303	102.608	193.438	184.78	732.558	1268.54	ANO10	anoctamin 10
235940_at	3.08387	6.0078	14.8121	8.21916e-07	5.40113e-05	6.64273	8.47887	14.7147	16.3711	125.34	135.751	142.441	121.582	C9orf64	chromosome 9 open reading frame 64
1554806_a_at	3.08243	5.60531	12.1559	3.41717e-06	0.000118698	5.19348	8.47039	10.1705	12.6783	92.743	120.312	110.508	83.7178	FBXO8	F-box protein 8
222810_s_at	3.08226	6.8219	10.4611	9.93116e-06	0.000221442	4.07906	8.46938	38.2751	26.0672	154.053	190.624	218.721	327.207	RASAL2	RAS protein activator like 2
1558692_at	3.08218	6.11611	9.02333	2.78949e-05	0.00041782	2.98306	8.46895	21.5269	16.4146	149.151	83.3865	194.218	130.491	C1orf85	chromosome 1 open reading frame 85
226604_at	3.08114	4.69787	12.652	2.56533e-06	0.00010047	5.48912	8.46283	4.89081	7.10533	62.1402	56.8681	52.4663	47.4369	TMTC3	transmembrane and tetratricopeptide repeat containing 3
224859_at	3.08045	7.68015	11.6973	4.49739e-06	0.000136808	4.9086	8.45876	40.536	59.8912	409.829	430.632	363.491	477.886	CD276	CD276 molecule
218853_s_at	3.08041	6.57323	10.8081	7.88674e-06	0.000191815	4.32155	8.45857	24.0289	36.6607	106.143	126.499	213.368	295.391	MOSPD1	motile sperm domain containing 1
202780_at	3.07724	7.089	5.88446	0.000475504	0.00291912	-0.0737263	8.44001	44.202	40.4553	135.387	206.497	659.821	193.053	OXCT1	3-oxoacid CoA transferase 1
201467_s_at	3.07652	6.21294	11.0073	6.92972e-06	0.000176796	4.45726	8.43575	16.7965	10.1368	279.885	288.553	121.144	100.015	NQO1	NAD(P)H dehydrogenase, quinone 1
212698_s_at	3.07631	7.53796	10.67	8.63746e-06	0.000203905	4.226	8.43456	36.1144	62.112	326.194	352.852	367.161	434.634	2010-09-01	septin 10
240440_at	3.07582	6.60974	9.49391	1.96016e-05	0.000336378	3.35906	8.43169	27.7075	18.0284	290.055	168.64	196.383	180.834	NPL	N-acetylneuraminate pyruvate lyase (dihydrodipicolinate synthase)
204160_s_at	3.07471	6.28093	9.9281	1.43423e-05	0.000274371	3.69068	8.42517	18.1976	17.6473	210.498	143.45	196.016	116.295	ENPP4	ectonucleotide pyrophosphatase/phosphodiesterase 4 (putative)
226867_at	3.07229	7.84418	11.8089	4.20304e-06	0.000132524	4.97895	8.41108	49.8893	73.9553	382.712	399.456	451.583	578.019	DENND4C	DENN/MADD domain containing 4C
240264_at	3.07046	5.03756	12.6672	2.54323e-06	0.000100404	5.49801	8.40041	9.18424	10.2103	50.0735	40.3996	94.9958	69.659	NA	NA
226189_at	3.0704	5.9981	7.47888	0.000100114	0.000971194	1.61111	8.40004	6.60294	15.7094	246.72	363.991	77.4075	94.5532	ITGB8	integrin, beta 8
233085_s_at	3.06539	7.35999	12.0453	3.64809e-06	0.000122818	5.1258	8.37097	39.2693	49.5887	304.053	243.269	317.274	430.084	NABP1	nucleic acid binding protein 1
214435_x_at	3.06522	8.81783	13.1371	1.95723e-06	8.71413e-05	5.76637	8.36997	124.555	104.252	831.014	860.285	821.142	1107.83	RALA	v-ral simian leukemia viral oncogene homolog A (ras related)
207332_s_at	3.06502	11.4475	13.2832	1.80739e-06	8.40312e-05	5.84764	8.36877	856.257	876.567	2976.17	4041.44	6758.14	7778.31	TFRC	transferrin receptor (p90, CD71)
204700_x_at	3.06467	5.74559	12.061	3.61421e-06	0.000122128	5.13546	8.36678	14.4513	10.6676	116.174	123.422	88.7271	121.628	DIEXF	digestive organ expansion factor homolog (zebrafish)
225401_at	3.06385	8.56632	9.1566	2.52026e-05	0.000390126	3.09138	8.36201	120.72	69.4208	929.929	649.688	897.443	652.954	C1orf85	chromosome 1 open reading frame 85
224802_at	3.06368	4.73195	7.68224	8.36297e-05	0.000865617	1.80504	8.36105	6.80314	7.46594	27.9625	69.8347	54.8169	64.7741	NDFIP2	Nedd4 family interacting protein 2
228606_at	3.0592	5.60206	10.7535	8.17463e-06	0.000196198	4.28389	8.33513	17.3982	21.0988	30.5816	45.8685	135.152	188.697	TCTEX1D2	Tctex1 domain containing 2
212949_at	3.05648	5.66561	6.32541	0.000300419	0.00213258	0.42342	8.31942	19.5101	18.5022	48.3556	39.2208	88.1784	283.339	NCAPH	non-SMC condensin I complex, subunit H
230192_at	3.05365	4.46007	12.5576	2.70704e-06	0.00010294	5.43382	8.30313	5.30306	5.36885	47.9264	42.4432	53.4667	36.712	TRIM13	tripartite motif containing 13
223240_at	3.05206	6.17439	12.7406	2.43996e-06	9.76592e-05	5.54059	8.29396	17.9714	15.231	165.828	166.053	162.735	115.706	FBXO8	F-box protein 8
217767_at	3.05033	8.07903	8.18873	5.42939e-05	0.000643537	2.26976	8.28399	88.2199	66.9519	427.854	381.72	426.851	949.581	C3	complement component 3
228843_at	3.04843	4.47551	8.84161	3.21016e-05	0.000460179	2.83298	8.27312	8.51523	7.65415	28.5647	14.5953	56.0349	79.6112	ARL10	ADP-ribosylation factor-like 10
213616_at	3.04808	7.68145	8.51197	4.16805e-05	0.000539243	2.55344	8.27111	62.6786	91.5286	173.487	191.571	892.048	439.963	TPGS2	tubulin polyglutamylase complex subunit 2
227682_at	3.03686	6.89733	12.2968	3.14651e-06	0.000112882	5.27875	8.20701	23.9988	31.8365	259.844	280.868	262.156	196.302	NA	NA
226152_at	3.02955	6.01517	10.511	9.60352e-06	0.000218049	4.1144	8.16556	24.9104	15.1077	82.298	94.1818	140.142	179.053	TTC7B	tetratricopeptide repeat domain 7B
228799_at	3.02603	6.0609	6.67866	0.000211375	0.00165777	0.803825	8.14564	19.3563	17.0361	132.084	92.8966	247.89	88.2637	NA	NA
237215_s_at	3.02544	6.18215	3.36808	0.0108341	0.0293444	-3.43036	8.14229	34.6171	35.6042	11.9978	121.311	231.765	352.565	TFRC	transferrin receptor (p90, CD71)
203052_at	3.02498	6.96691	11.8697	4.05156e-06	0.00012939	5.01705	8.13975	29.122	44.2929	197.477	176.051	306.553	278.786	C2	complement component 2
203215_s_at	3.02497	4.56322	8.53094	4.10495e-05	0.000533605	2.56979	8.13969	9.65076	8.12004	16.329	26.2778	52.972	98.0141	MYO6	myosin VI
240397_x_at	3.02272	5.3517	11.0687	6.66177e-06	0.000173276	4.49857	8.127	17.1923	18.0756	28.026	25.9328	184.752	111.096	NA	NA
223239_at	3.02193	7.78776	11.8807	4.02478e-06	0.000129088	5.02393	8.12253	42.3011	62.8123	551.394	453.374	427.235	410.31	C14orf129	chromosome 14 open reading frame 129
208789_at	3.02158	6.55272	5.966	0.000436019	0.00276041	0.0201337	8.12059	44.3072	40.527	48.3824	66.5418	187.871	630.281	PTRF	polymerase I and transcript release factor
225173_at	3.02117	10.0718	14.8026	8.25753e-07	5.41334e-05	6.63809	8.11825	244.456	233.607	2919.98	2475.99	1976.61	1904.1	ARHGAP18	Rho GTPase activating protein 18
35820_at	3.01837	10.4108	12.2694	3.19721e-06	0.000113805	5.26224	8.10252	406.608	485.857	1465.22	1695.33	3043.62	4261.23	GM2A	GM2 ganglioside activator
238332_at	3.01719	4.36732	10.3375	1.07988e-05	0.000231483	3.99072	8.0959	8.38375	7.23699	15.9465	20.0895	48.6677	81.7119	ANKRD29	ankyrin repeat domain 29
225060_at	3.01366	5.17361	8.53828	4.08082e-05	0.000531732	2.57611	8.07611	11.554	8.1397	82.837	46.256	95.9187	63.9501	LRP11	low density lipoprotein receptor-related protein 11
217777_s_at	3.01244	6.05305	9.3674	2.15196e-05	0.000356521	3.25973	8.06931	21.1598	15.4197	91.2267	135.497	184.07	115.419	PTPLAD1	protein tyrosine phosphatase-like A domain containing 1
224953_at	3.01023	6.0049	13.6293	1.50135e-06	7.5307e-05	6.03634	8.05695	14.1553	16.0866	155.49	134.005	109.553	134.927	YIPF5	Yip1 domain family, member 5
218805_at	3.00771	7.19383	7.28989	0.000118749	0.00109745	1.42694	8.04286	39.9069	41.6978	347.283	158.316	438.312	245.583	GIMAP5	GTPase, IMAP family member 5
204032_at	3.00569	5.23296	11.8099	4.20037e-06	0.000132524	4.9796	8.03164	11.1631	13.0983	38.2276	53.6628	86.2632	109.341	BCAR3	breast cancer anti-estrogen resistance 3
203733_at	3.00474	6.8113	11.752	4.3503e-06	0.000134378	4.94317	8.02632	30.2989	40.9894	160.553	125.771	252.895	316.368	DEXI	Dexi homolog (mouse)
207992_s_at	3.00273	8.38089	10.3888	1.04285e-05	0.000226978	4.02754	8.01515	114.887	68.3468	633.862	546.513	784.887	642.694	AMPD3	adenosine monophosphate deaminase 3
207037_at	3.00247	5.98434	9.34964	2.18054e-05	0.00035866	3.24568	8.01372	19.0672	13.1712	98.767	160.946	148.408	108.674	TNFRSF11A	tumor necrosis factor receptor superfamily, member 11a, NFKB activator
224494_x_at	3.00172	6.11453	12.0751	3.58412e-06	0.000121531	5.14412	8.00955	26.2874	17.4396	87.1957	94.1161	174.46	168.58	HSD17B14	hydroxysteroid (17-beta) dehydrogenase 14
236140_at	3.00118	5.23642	10.3366	1.08049e-05	0.000231483	3.99013	8.00656	8.79459	6.98312	112.488	105.534	81.7427	48.1624	GCLM	glutamate-cysteine ligase, modifier subunit
227653_at	2.99772	6.086	12.7163	2.47366e-06	9.84316e-05	5.52651	7.98738	19.0245	17.4396	121.17	115.477	122.281	173.101	TRMT5	tRNA methyltransferase 5 homolog (S, cerevisiae)
209566_at	2.99697	6.76526	12.8964	2.23578e-06	9.28866e-05	5.63024	7.98319	32.9721	26.6801	206.72	162.506	252.559	221.986	INSIG2	insulin induced gene 2
202983_at	2.99682	6.63144	12.4423	2.8922e-06	0.000107288	5.36568	7.98239	25.0398	26.5736	202.538	166.203	242.232	175.031	HLTF	helicase-like transcription factor
212614_at	2.99618	6.47216	10.974	7.08034e-06	0.000179384	4.43473	7.97885	26.1162	17.9024	217.32	161.907	190.127	156.552	ARID5B	AT rich interactive domain 5B (MRF1-like)
218259_at	2.99208	6.09981	13.5532	1.56323e-06	7.65885e-05	5.99533	7.9562	16.0241	19.412	143.985	118.014	135.353	145.475	MKL2	MKL/myocardin-like 2
223180_s_at	2.9905	7.92029	15.4345	6.09458e-07	4.66688e-05	6.93978	7.94749	55.4562	54.885	580.606	594.724	442.915	434.053	TIMM21	translocase of inner mitochondrial membrane 21 homolog (yeast)
235678_at	2.98934	8.16378	9.94272	1.41952e-05	0.000272318	3.7016	7.9411	96.2796	119.823	240.895	275.112	644.119	1129.46	GM2A	GM2 ganglioside activator
218224_at	2.98925	8.75798	12.3765	3.00408e-06	0.000109757	5.32655	7.94059	103.468	116.748	712.279	1004.65	816.637	932.68	PNMA1	paraneoplastic Ma antigen 1
1563745_a_at	2.98861	6.11785	7.10949	0.000140221	0.00123048	1.24748	7.93708	14.2422	16.5127	180.824	178.058	74.216	199.628	LOC283050	uncharacterized LOC283050
200838_at	2.98694	12.5054	14.6927	8.7165e-07	5.50307e-05	6.58406	7.92793	1355.42	1567.05	11214.4	12147.9	11384.8	11726.1	CTSB	cathepsin B
222805_at	2.98418	5.70925	11.5922	4.79653e-06	0.000141144	4.8416	7.91273	10.9113	11.8189	149.653	131.608	111.395	72.484	MANEA	mannosidase, endo-alpha
222716_s_at	2.98354	6.93086	14.0182	1.22512e-06	6.68487e-05	6.24212	7.90922	27.7671	32.0149	274.857	242.8	253.622	219.261	SNX24	sorting nexin 24
210135_s_at	2.98331	4.39401	6.67031	0.000213105	0.00166542	0.795011	7.90796	8.80054	6.63731	17.7731	22.776	36.4068	100.334	SHOX2	short stature homeobox 2
210041_s_at	2.98199	5.59844	9.94575	1.4165e-05	0.00027193	3.70386	7.90075	12.9361	14.2596	61.3516	99.2675	89.2199	129.058	PGM3	phosphoglucomutase 3
222392_x_at	2.97622	4.62191	7.48248	9.97923e-05	0.000969447	1.61459	7.86924	14.9893	13.4635	9.80264	9.01403	70.5081	177.242	PERP	PERP, TP53 apoptosis effector
204825_at	2.97052	5.83382	9.98491	1.37801e-05	0.000268119	3.73303	7.8382	13.4696	17.5474	102.021	98.3249	91.8022	158.178	MELK	maternal embryonic leucine zipper kinase
202575_at	2.97007	6.90258	5.83465	0.00050157	0.00304158	-0.131506	7.83577	46.2715	51.3673	84.7199	99.8039	204.76	712.721	CRABP2	cellular retinoic acid binding protein 2
210619_s_at	2.9694	6.07126	6.72614	0.000201833	0.00160206	0.853792	7.83211	19.4753	21.0017	78.5758	114.622	260.081	96.469	HYAL1	hyaluronoglucosaminidase 1
202759_s_at	2.96843	6.61112	7.16921	0.000132666	0.00118649	1.30729	7.82685	24.3332	24.5548	221.553	180.113	118.423	309.082	NA	NA
212333_at	2.96701	6.7423	7.33569	0.000113901	0.00106584	1.47193	7.81913	41.8778	16.827	210.135	236.053	183.261	235.092	FAM98A	family with sequence similarity 98, member A
204744_s_at	2.96533	9.38504	13.834	1.34808e-06	7.05985e-05	6.14546	7.81002	202.081	190.597	914.191	1080.07	1405.05	1672.06	IARS	isoleucyl-tRNA synthetase
209366_x_at	2.9624	7.93368	12.2051	3.31984e-06	0.000116658	5.22335	7.79421	70.2711	75.1248	312.791	403.408	489.286	655.454	CYB5A	cytochrome b5 type A (microsomal)
240232_at	2.95988	5.05128	7.81158	7.47343e-05	0.000800167	1.92615	7.78059	8.12421	8.93119	93.6874	44.5068	82.8865	52.9946	NA	NA
234000_s_at	2.95972	8.36666	14.3384	1.04038e-06	6.09816e-05	6.40672	7.77974	92.6707	78.8129	603.635	663.619	681.013	649.105	PTPLAD1	protein tyrosine phosphatase-like A domain containing 1
227693_at	2.95971	5.50141	11.2041	6.11115e-06	0.000164919	4.58885	7.77966	12.6758	12.9062	92.9455	57.3903	99.5156	99.4956	WDR20	WD repeat domain 20
202540_s_at	2.95967	7.14634	9.80477	1.56539e-05	0.000291705	3.59792	7.77945	35.2494	23.9693	448.516	417.143	177.72	287.72	HMGCR	3-hydroxy-3-methylglutaryl-CoA reductase
219146_at	2.95852	6.48941	11.0541	6.72444e-06	0.000173885	4.48877	7.77326	18.5261	23.743	175.814	255.945	146.887	180.944	TEFM	transcription elongation factor, mitochondrial
224880_at	2.95534	9.70373	14.7387	8.52111e-07	5.45531e-05	6.60671	7.75614	232.894	211.772	1554.86	1477.91	1644.3	1804.42	RALA	v-ral simian leukemia viral oncogene homolog A (ras related)
1558693_s_at	2.9541	7.93503	9.32206	2.22576e-05	0.000362328	3.22382	7.74946	76.6823	48.4289	591.073	438.847	574.286	388.342	C1orf85	chromosome 1 open reading frame 85
33646_g_at	2.95366	7.3427	4.14099	0.00376166	0.013291	-2.30515	7.7471	49.9608	104.481	48.8619	228.906	399.029	785.132	GM2A	GM2 ganglioside activator
212230_at	2.95292	6.29472	12.8803	2.25594e-06	9.3299e-05	5.62103	7.74315	24.4945	23.8711	91.4284	124.91	177.677	197.309	PPAP2B	phosphatidic acid phosphatase type 2B
212405_s_at	2.94636	6.54663	14.3847	1.01636e-06	6.01389e-05	6.43018	7.70802	24.3332	24.5936	192.689	162.784	194.809	182.515	METTL13	methyltransferase like 13
1554519_at	2.94548	5.56975	13.3048	1.7863e-06	8.35086e-05	5.85961	7.70334	12.9081	13.2522	86.593	76.3518	114.671	88.5226	CD80	CD80 molecule
218330_s_at	2.94366	3.92968	10.0753	1.29356e-05	0.000256619	3.79996	7.69361	5.6639	6.56021	11.4555	13.3771	35.677	61.6459	NAV2	neuron navigator 2
213256_at	2.94366	4.66433	8.73451	3.4912e-05	0.000484763	2.74321	7.69361	12.5892	8.21252	18.6365	22.5443	58.7293	104.203	MARCH3	membrane-associated ring finger (C3HC4) 3, E3 ubiquitin protein ligase
212503_s_at	2.94182	4.0811	8.49514	4.22495e-05	0.000544286	2.53891	7.68378	8.53933	7.59591	10.2785	9.20682	42.465	90.1826	DIP2C	DIP2 disco-interacting protein 2 homolog C (Drosophila)
207907_at	2.94096	5.3572	5.4098	0.000800966	0.0042588	-0.638125	7.67922	17.038	12.1552	36.0973	51.9519	58.6149	208.357	TNFSF14	tumor necrosis factor (ligand) superfamily, member 14
205203_at	2.93471	6.66509	10.7893	7.98454e-06	0.000192651	4.30861	7.64604	36.0371	41.9411	92.6018	88.3253	232.946	379.322	PLD1	phospholipase D1, phosphatidylcholine-specific
244439_at	2.93309	5.34347	8.73652	3.48567e-05	0.000484432	2.74491	7.63747	8.70835	10.2494	68.627	140.478	73.594	70.7444	SPRED1	sprouty-related, EVH1 domain containing 1
201690_s_at	2.93212	4.93737	8.69903	3.59032e-05	0.000492307	2.71325	7.63232	12.2924	13.173	25.4114	21.3206	67.9072	138.904	TPD52	tumor protein D52
232687_at	2.93117	5.53928	7.78288	7.66128e-05	0.000813345	1.89942	7.62728	13.3719	10.3161	117.781	77.5726	127.976	62.7075	NA	NA
214020_x_at	2.92958	5.48172	12.098	3.53588e-06	0.000120611	5.15814	7.61889	12.771	10.6361	76.1846	97.5697	100.163	78.7199	ITGB5	integrin, beta 5
228772_at	2.9263	7.79408	13.8581	1.33119e-06	6.9982e-05	6.15822	7.6016	52.7703	53.5699	527.032	491.173	450.206	362.835	HNMT	histamine N-methyltransferase
226463_at	2.9262	8.11637	14.2073	1.1119e-06	6.31931e-05	6.33986	7.60108	66.976	69.5568	651.711	558.866	546.887	492.166	ATP6V1C1	ATPase, H+ transporting, lysosomal 42kDa, V1 subunit C1
225868_at	2.92407	7.01995	10.708	8.42308e-06	0.000200926	4.25242	7.58986	34.5486	38.01	199.67	240.913	217.22	348.254	TRIM47	tripartite motif containing 47
223535_at	2.92186	4.54698	14.5943	9.15166e-07	5.68588e-05	6.53533	7.57822	6.05947	5.91809	45.6233	48.4289	48.2701	42.665	NUDT12	nudix (nucleoside diphosphate linked moiety X)-type motif 12
213843_x_at	2.92179	6.37226	10.0144	1.3498e-05	0.000264324	3.75492	7.57786	33.1163	29.9675	72.039	79.3231	179.612	317.285	SLC6A8	solute carrier family 6 (neurotransmitter transporter, creatine), member 8
219506_at	2.92129	9.08423	13.2002	1.89083e-06	8.62917e-05	5.80161	7.57524	123.274	154.108	1021.84	1208.31	1006.66	1082.95	C1orf54	chromosome 1 open reading frame 54
200923_at	2.91887	7.36208	9.92273	1.43967e-05	0.00027522	3.68666	7.56254	40.6794	70.0686	183.521	232.501	411.66	395.999	LGALS3BP	lectin, galactoside-binding, soluble, 3 binding protein
231907_at	2.91804	6.53505	9.26459	2.32343e-05	0.000369146	3.17807	7.55819	34.6975	18.6859	143.918	184.034	189.887	195.053	ABL2	v-abl Abelson murine leukemia viral oncogene homolog 2
1555292_at	2.91741	4.31875	10.2489	1.1473e-05	0.000240212	3.9268	7.5549	6.37406	7.10247	20.59	26.2229	65.0543	39.7197	FAM40B	family with sequence similarity 40, member B
238681_at	2.91738	5.33034	6.95062	0.000162764	0.00136487	1.0864	7.55475	9.89642	12.9331	70.6561	64.209	137.943	52.9568	GDPD1	glycerophosphodiester phosphodiesterase domain containing 1
208898_at	2.91698	9.83749	12.6488	2.5699e-06	0.000100506	5.48729	7.55265	247.753	273.958	1294.4	1724.3	1829.68	2116.05	ATP6V1D	ATPase, H+ transporting, lysosomal 34kDa, V1 subunit D
219913_s_at	2.91039	5.87607	12.1302	3.46935e-06	0.000119749	5.1778	7.51821	17.3003	12.2453	124.568	129.887	118.206	101.3	CRNKL1	crooked neck pre-mRNA splicing factor-like 1 (Drosophila)
202827_s_at	2.90967	6.43168	5.4017	0.000808329	0.00428076	-0.648024	7.51444	34.2889	22.6492	59.4919	204.225	175.707	249.58	MMP14	matrix metallopeptidase 14 (membrane-inserted)
206765_at	2.90932	6.40379	6.08956	0.000382938	0.00252859	0.160681	7.51264	37.9693	13.5422	192.988	127.948	205.364	141.313	KCNJ2	potassium inwardly-rectifying channel, subfamily J, member 2
203404_at	2.90519	4.50021	10.5768	9.18956e-06	0.000211641	4.1608	7.49117	8.30234	10.6126	20.1441	15.3073	58.4045	84.6595	ARMCX2	armadillo repeat containing, X-linked 2
209906_at	2.90281	10.6583	10.8718	7.56526e-06	0.000186866	4.36524	7.47882	495.782	316.099	3274.58	3960.28	3066.14	2858.83	C3AR1	complement component 3a receptor 1
201250_s_at	2.89864	6.35525	7.65873	8.53702e-05	0.000876303	1.78285	7.45724	40.5653	33.0747	56.0657	53.6508	178.864	417.142	SLC2A1	solute carrier family 2 (facilitated glucose transporter), member 1
211063_s_at	2.8965	7.86541	12.0266	3.68879e-06	0.000123428	5.11431	7.4462	56.5898	80.401	376.844	371.809	464.362	543.265	NCK1	NCK adaptor protein 1
204015_s_at	2.89561	6.29201	7.43666	0.000103975	0.000996271	1.5703	7.44158	40.9041	17.7443	102.254	77.5954	179.858	223.473	DUSP4	dual specificity phosphatase 4
209298_s_at	2.89268	7.14375	9.155	2.52332e-05	0.000390158	3.09008	7.42648	31.3399	47.7202	250.848	258.418	372.598	221.374	ITSN1	intersectin 1 (SH3 domain protein)
225512_at	2.89105	7.43439	13.7579	1.40289e-06	7.236e-05	6.10511	7.41808	54.8596	49.2638	274.163	243.051	415.715	357.74	ZBTB38	zinc finger and BTB domain containing 38
203803_at	2.88979	5.70274	11.4588	5.20853e-06	0.000148783	4.75574	7.41164	14.1326	18.9342	73.2648	69.2658	141.97	103.538	PCYOX1	prenylcysteine oxidase 1
225478_at	2.88842	7.73595	10.4737	9.84725e-06	0.000220651	4.088	7.40462	60.2236	80.5532	254.969	285.31	417.006	637.841	MFHAS1	malignant fibrous histiocytoma amplified sequence 1
225930_at	2.8839	5.50965	12.5155	2.77301e-06	0.00010456	5.40903	7.38143	13.7306	10.1828	97.5111	86.0924	91.2744	83.4622	NKIRAS1	NFKB inhibitor interacting Ras-like 1
201474_s_at	2.88295	5.06285	4.61994	0.00204128	0.00840556	-1.64836	7.37657	20.9363	14.3816	15.6023	18.1181	59.317	276.208	ITGA3	integrin, alpha 3 (antigen CD49C, alpha 3 subunit of VLA-3 receptor)
223027_at	2.87798	7.56728	13.6628	1.47493e-06	7.42546e-05	6.05435	7.3512	49.9718	58.0244	330.162	310.282	366.345	427.722	SNX9	sorting nexin 9
225256_at	2.87499	5.09903	9.17577	2.484e-05	0.000386924	3.10683	7.33598	8.75752	8.84682	90.2537	55.5958	80.8392	51.5778	NA	NA
212737_at	2.86868	11.3365	12.3599	3.03325e-06	0.000109828	5.31658	7.30395	788.535	948.774	2962.2	3381.37	5552.32	7188.29	GM2A	GM2 ganglioside activator
201037_at	2.86677	8.10094	13.28	1.81053e-06	8.40312e-05	5.84588	7.29432	71.9803	80.617	451.277	529.74	511.318	603.835	PFKP	phosphofructokinase, platelet
202706_s_at	2.8661	5.95106	13.9562	1.26502e-06	6.74108e-05	6.20976	7.29093	14.7459	14.7459	149.58	149.126	97.9922	117.955	UMPS	uridine monophosphate synthetase
201202_at	2.86496	8.20128	14.5066	9.56045e-07	5.84581e-05	6.49156	7.28518	80.3866	82.1939	516.728	542.999	565.267	620.369	PCNA	proliferating cell nuclear antigen
202381_at	2.86422	10.438	11.9326	3.9014e-06	0.000126787	5.05623	7.28141	313.502	370.689	3032.58	3282.8	2932.13	2101.35	ADAM9	ADAM metallopeptidase domain 9
208691_at	2.86019	11.452	13.0901	2.0084e-06	8.79806e-05	5.73999	7.26109	865.421	897.524	3417.38	4448.2	6210.88	6593.62	TFRC	transferrin receptor (p90, CD71)
211026_s_at	2.85943	8.58159	7.48932	9.9184e-05	0.000966284	1.62118	7.2573	145.919	63.0651	907.061	781.467	620.546	781.045	MGLL	monoglyceride lipase
209716_at	2.85479	7.6716	5.93437	0.000450889	0.00282381	-0.0161746	7.23396	114.213	57.3777	144.762	220.789	380.652	900.913	CSF1	colony stimulating factor 1 (macrophage)
210933_s_at	2.85347	5.44471	8.98475	2.87333e-05	0.000425519	2.95144	7.22737	9.84766	18.8849	60.5562	62.3892	107.673	90.2199	FSCN1	fascin homolog 1, actin-bundling protein (Strongylocentrotus purpuratus)
204363_at	2.85281	7.26534	2.6721	0.0300277	0.0636628	-4.49156	7.22406	168.422	16.758	98.1616	324.91	223.747	658.305	F3	coagulation factor III (thromboplastin, tissue factor)
209129_at	2.8498	7.15889	14.2033	1.11421e-06	6.31932e-05	6.33777	7.20901	37.1889	40.4062	279.089	260.026	266.697	292.816	TRIP6	thyroid hormone receptor interactor 6
213233_s_at	2.84891	7.58936	12.2049	3.32004e-06	0.000116658	5.22329	7.20458	52.6785	39.3767	436.661	523.176	316.195	340.514	KLHL9	kelch-like 9 (Drosophila)
209682_at	2.84873	7.89003	11.6135	4.73393e-06	0.000140639	4.85527	7.20366	70.6914	82.5459	263.903	382.073	536.053	564.887	CBLB	Cbl proto-oncogene, E3 ubiquitin protein ligase B
213304_at	2.84789	6.177	12.9752	2.13993e-06	9.08375e-05	5.67511	7.19948	18.1293	21.2681	150.042	124.09	150.583	132.72	FAM179B	family with sequence similarity 179, member B
204163_at	2.84759	5.71541	5.00815	0.00127481	0.00592778	-1.14053	7.19798	17.2156	17.2156	40.0022	115.573	76.5326	200.641	EMILIN1	elastin microfibril interfacer 1
200675_at	2.8459	9.73586	10.2561	1.14165e-05	0.000239735	3.93201	7.18954	289.94	187.402	1795.3	1402.84	1836.05	1529.68	CD81	CD81 molecule
224799_at	2.84585	4.99846	6.72642	0.000201779	0.00160206	0.85408	7.18927	8.65112	14.4794	23.6128	55.7122	75.606	85.632	NDFIP2	Nedd4 family interacting protein 2
1552330_at	2.83508	5.04062	10.1572	1.22207e-05	0.000249171	3.86009	7.13583	8.58496	11.7714	58.641	41.6905	82.2718	62.5466	CENPBD1	CENPB DNA-binding domains containing 1
203560_at	2.83448	6.1409	14.5639	9.29125e-07	5.74649e-05	6.52017	7.13287	23.4709	22.2012	95.3679	93.7199	161.922	163.73	GGH	gamma-glutamyl hydrolase (conjugase, folylpolygammaglutamyl hydrolase)
203211_s_at	2.83422	7.59783	10.6871	8.54013e-06	0.000202473	4.23791	7.13158	45.6474	62.5713	310.568	410.142	337.226	430.767	MTMR2	myotubularin related protein 2
231283_at	2.83005	6.00565	6.81761	0.000184775	0.00150062	0.949283	7.11099	16.9771	15.0655	176.421	120.553	178.372	72.5071	MGAT4A	mannosyl (alpha-1,3-)-glycoprotein beta-1,4-N-acetylglucosaminyltransferase, isozyme A
213455_at	2.82862	6.51946	9.74492	1.63387e-05	0.00029927	3.5525	7.10395	22.983	30.296	136.976	177.864	150.553	233.401	FAM114A1	family with sequence similarity 114, member A1
233849_s_at	2.82788	5.05686	13.7974	1.37416e-06	7.16896e-05	6.12607	7.10028	10.5546	10.3826	45.577	49.2954	80.664	68.4889	ARHGAP5	Rho GTPase activating protein 5
205225_at	2.82755	4.3234	8.76563	3.40679e-05	0.000476863	2.7694	7.09867	8.133	6.36631	29.971	15.9038	54.5756	47.8073	ESR1	estrogen receptor 1
224950_at	2.82224	6.5483	13.0482	2.05531e-06	8.85479e-05	5.71639	7.07257	24.8464	23.6264	187.456	207.989	192.507	152.535	PTGFRN	prostaglandin F2 receptor negative regulator
207528_s_at	2.81997	5.90341	8.46899	4.31508e-05	0.000552661	2.51628	7.06147	7.998	12.3116	261.921	363.129	89.3031	54.9821	SLC7A11	solute carrier family 7 (anionic amino acid transporter light chain, xc- system), member 11
202245_at	2.81924	7.96927	9.29458	2.27189e-05	0.000365197	3.20197	7.05789	97.8776	59.8564	459.582	315.243	515.856	565.737	LSS	lanosterol synthase (2,3-oxidosqualene-lanosterol cyclase)
200961_at	2.81701	9.3871	11.2811	5.82104e-06	0.000159866	4.63969	7.04698	175.535	232.887	962.743	1127.85	1243.12	1633.06	SEPHS2	selenophosphate synthetase 2
207843_x_at	2.81594	7.73386	9.31102	2.24417e-05	0.000362977	3.21505	7.04178	75.4221	64.075	234.005	343.388	388.246	617.227	CYB5A	cytochrome b5 type A (microsomal)
226339_at	2.81401	5.50981	12.3264	3.09278e-06	0.00011154	5.29653	7.03238	10.4894	12.8051	107.527	93.2641	90.7061	73.2318	TRUB1	TruB pseudouridine (psi) synthase homolog 1 (E, coli)
224357_s_at	2.81306	7.50334	7.57219	9.21371e-05	0.000918746	1.70064	7.02771	50.979	44.5833	480.401	291.093	469.277	239.201	MS4A4A	membrane-spanning 4-domains, subfamily A, member 4A
210087_s_at	2.81287	5.68079	13.5199	1.59127e-06	7.74033e-05	5.97727	7.02682	14.7864	14.8891	87.8909	86.6156	94.0932	115.529	MPZL1	myelin protein zero-like 1
213021_at	2.81002	6.26571	13.7688	1.39484e-06	7.22175e-05	6.11094	7.01295	19.3555	21.2681	169.522	146.859	144.725	139.892	GOSR1	golgi SNAP receptor complex member 1
213010_at	2.80809	5.75497	4.77465	0.00168769	0.00729082	-1.44334	7.00356	20.0225	16.4441	40.0769	116.392	76.2924	211.682	PRKCDBP	protein kinase C, delta binding protein
52285_f_at	2.80779	4.67024	9.3215	2.2267e-05	0.000362328	3.22337	7.0021	6.55459	8.00175	37.5701	53.7702	40.2168	63.941	CEP76	centrosomal protein 76kDa
213853_at	2.80762	6.21126	13.3067	1.78449e-06	8.35086e-05	5.86064	7.0013	18.8698	23.6271	128.748	131.888	147.092	148.575	DNAJC24	DnaJ (Hsp40) homolog, subfamily C, member 24
212845_at	2.80658	7.34231	12.1001	3.53155e-06	0.000120611	5.15941	6.99624	51.7946	73.0155	161.553	161.47	431.119	429.37	SAMD4A	sterile alpha motif domain containing 4A
202976_s_at	2.80596	4.30517	12.7583	2.41575e-06	9.71933e-05	5.55083	6.99326	6.147	6.55156	24.1082	31.2157	46.4224	42.4267	RHOBTB3	Rho-related BTB domain containing 3
223126_s_at	2.80459	5.30263	7.28871	0.000118877	0.00109789	1.42578	6.98661	9.56698	14.7304	45.6043	85.5061	65.8159	104.518	C1orf21	chromosome 1 open reading frame 21
229435_at	2.80426	5.02175	12.4307	2.91152e-06	0.000107838	5.35882	6.98499	4.89081	6.36631	162.228	153.177	42.1302	36.0584	GLIS3	GLIS family zinc finger 3
203893_at	2.80352	8.03062	12.8205	2.33268e-06	9.4832e-05	5.58674	6.98143	61.5968	75.7685	523.053	575.72	442.213	514.403	TAF9	TAF9 RNA polymerase II, TATA box binding protein (TBP)-associated factor, 32kDa
228124_at	2.79926	5.98104	8.9439	2.96522e-05	0.000434627	2.91781	6.96084	20.6707	16.1692	123.535	94.9803	167.791	96.5155	ABHD12	abhydrolase domain containing 12
219654_at	2.79926	5.17017	9.77703	1.59672e-05	0.000295128	3.5769	6.96081	12.9829	14.6949	27.1965	45.4302	86.8043	106.492	PTPLA	protein tyrosine phosphatase-like (proline instead of catalytic arginine), member A
228825_at	2.79853	5.48589	8.48972	4.24346e-05	0.000546155	2.53422	6.95732	11.209	11.0914	128.053	84.5532	103.823	57.9619	PTGR1	prostaglandin reductase 1
223060_at	2.79673	8.80232	11.8429	4.11744e-06	0.000130882	5.00031	6.94864	98.4933	136.419	885.887	1025.25	833.286	778.553	C14orf119	chromosome 14 open reading frame 119
225766_s_at	2.79529	6.91298	11.7413	4.37862e-06	0.000134818	4.93643	6.94173	26.376	35.4842	241.387	300.577	217.783	207.087	TNPO1	transportin 1
228920_at	2.7897	5.34725	13.052	2.05103e-06	8.85479e-05	5.71852	6.91486	10.3595	10.0691	100.5	87.0386	77.8654	64.0546	ZNF260	zinc finger protein 260
225253_s_at	2.78787	6.87884	9.83167	1.53567e-05	0.000288993	3.61825	6.90609	27.2219	42.2955	173.387	242.387	240.524	228.307	NA	NA
228280_at	2.7814	5.78274	8.84414	3.20383e-05	0.000459983	2.83509	6.87518	14.8037	17.3052	129.82	69.1291	118.221	102.428	ZC3HAV1L	zinc finger CCCH-type, antiviral 1-like
1554830_a_at	2.78014	5.41217	11.1317	6.39883e-06	0.000169665	4.54073	6.86918	11.4086	12.2735	66.5616	96.8095	74.1382	89.1192	STEAP3	STEAP family member 3, metalloreductase
201111_at	2.78007	6.12583	14.1417	1.14981e-06	6.43055e-05	6.3061	6.86885	16.2531	15.8811	199.919	184.546	112.913	107.855	CSE1L	CSE1 chromosome segregation 1-like (yeast)
202893_at	2.77977	6.08904	9.70254	1.68439e-05	0.000304941	3.52018	6.86744	23.4324	14.7435	156.021	113.318	131.868	123.558	UNC13B	unc-13 homolog B (C, elegans)
235346_at	2.77608	6.86242	10.7962	7.94868e-06	0.000192582	4.31334	6.8499	38.5198	29.4361	218.911	187.932	272.433	195.286	FUNDC1	FUN14 domain containing 1
219787_s_at	2.77528	5.00606	11.134	6.38944e-06	0.000169665	4.54227	6.84609	8.12811	9.29169	77.9955	52.8106	56.9178	62.1901	ECT2	epithelial cell transforming sequence 2 oncogene
201952_at	2.76973	9.65481	10.1363	1.23989e-05	0.000250702	3.84478	6.81982	211.866	229.02	1623.18	1543.61	1164.58	1937.8	ALCAM	activated leukocyte cell adhesion molecule
212590_at	2.76632	3.51594	6.49292	0.000253846	0.00187805	0.605733	6.80368	6.30056	5.99575	4.65997	7.27961	26.4858	66.0234	RRAS2	related RAS viral (r-ras) oncogene homolog 2
1557458_s_at	2.76565	5.81382	6.40745	0.000276517	0.00199679	0.513154	6.80056	24.9686	9.60098	112.22	106.223	86.5532	128.09	SHB	Src homology 2 domain containing adaptor protein B
212398_at	2.76455	7.0053	5.91011	0.000462671	0.00286999	-0.0441043	6.79535	39.1815	55.1426	83.9068	248.588	302.646	329.653	RDX	radixin
207071_s_at	2.76337	7.58498	13.0134	2.09518e-06	8.974e-05	5.69673	6.78982	62.4004	55.8248	305.863	292.799	362.134	443.467	ACO1	aconitase 1, soluble
227040_at	2.76331	7.64586	9.67706	1.71561e-05	0.000307771	3.50068	6.78954	63.0846	52.0432	378.739	342.923	504.544	299.964	NHLRC3	NHL repeat containing 3
201242_s_at	2.75712	8.96333	3.41756	0.010099	0.027782	-3.35622	6.76046	607.22	81.7326	291.155	471.874	1831.91	1238.19	ATP1B1	ATPase, Na+/K+ transporting, beta 1 polypeptide
177_at	2.75696	6.06427	10.856	7.64382e-06	0.000187744	4.3544	6.75972	27.2949	28.149	53.644	62.0445	152.219	230.639	PLD1	phospholipase D1, phosphatidylcholine-specific
201930_at	2.75619	7.44207	10.8242	7.80433e-06	0.000190485	4.33258	6.75611	54.2869	35.606	430.66	376.491	291.737	302.426	MCM6	minichromosome maintenance complex component 6
229504_at	2.75546	4.56664	11.5055	5.05999e-06	0.000145765	4.7859	6.75267	7.0445	5.70028	54.6383	44.079	47.9868	38.1571	NA	NA
240137_at	2.75404	6.36596	7.14363	0.000135845	0.00120376	1.28172	6.74604	23.44	11.4959	328.22	290.273	144.053	85.1288	NA	NA
206693_at	2.75371	4.57994	4.00663	0.00449283	0.0151108	-2.49525	6.74451	9.02268	4.76558	81.8231	27.1969	81.6733	23.9481	IL7	interleukin 7
239675_at	2.75323	5.01289	10.6951	8.49514e-06	0.000202292	4.24347	6.74225	9.10651	8.91051	49.0221	77.2094	61.5562	59.9229	LOC283143	uncharacterized LOC283143
202481_at	2.75311	6.61962	8.29105	4.98892e-05	0.000608849	2.36061	6.74167	35.528	23.5629	154.477	183.752	259.387	146.686	DHRS3	dehydrogenase/reductase (SDR family) member 3
236449_at	2.75249	5.86484	10.5834	9.14933e-06	0.000211246	4.16542	6.7388	14.8635	23.1472	83.8523	86.9031	116.484	134.128	CSTB	cystatin B (stefin B)
219467_at	2.7523	5.90331	13.3827	1.71272e-06	8.15691e-05	5.90246	6.73791	16.2748	15.6433	120.206	129.951	116.826	98.9363	GIN1	gypsy retrotransposon integrase 1
227568_at	2.75098	4.14544	12.1246	3.48079e-06	0.000119842	5.1744	6.73176	5.34879	5.8998	22.5197	30.2273	39.1779	36.5014	HECTD2	HECT domain containing E3 ubiquitin protein ligase 2
209610_s_at	2.74967	7.73638	5.98182	0.000428787	0.00273103	0.0382411	6.72565	117.458	45.9159	234.891	304.28	375.507	649.675	SLC1A4	solute carrier family 1 (glutamate/neutral amino acid transporter), member 4
219557_s_at	2.74353	8.54823	5.43546	0.000778118	0.00416271	-0.606814	6.69708	201.362	81.5089	330.396	689.413	684.859	1074.86	NRIP3	nuclear receptor interacting protein 3
218424_s_at	2.74322	7.14455	11.4833	5.12995e-06	0.000147154	4.77159	6.69564	47.6789	37.245	217.695	260.693	252.9	314.796	STEAP3	STEAP family member 3, metalloreductase
219619_at	2.74287	3.38252	13.7522	1.40709e-06	7.244e-05	6.10208	6.69401	5.42185	5.25718	6.21683	5.68457	37.3962	34.1543	DIRAS2	DIRAS family, GTP-binding RAS-like 2
214710_s_at	2.74212	4.85176	9.04343	2.74689e-05	0.000414414	2.99949	6.69055	7.73003	9.13768	46.4306	55.8967	42.1991	74.9266	CCNB1	cyclin B1
202741_at	2.73875	8.54849	9.39283	2.11177e-05	0.000352428	3.2798	6.6749	129.139	103.302	636.732	545.672	999.013	594.954	PRKACB	protein kinase, cAMP-dependent, catalytic, beta
211864_s_at	2.73738	8.80351	5.35035	0.000856803	0.00446353	-0.711024	6.6686	150.114	112.95	470.254	1323.42	618.409	1219.28	MYOF	myoferlin
202890_at	2.73384	6.41098	4.93106	0.00139733	0.00634424	-1.23962	6.65223	13.9378	37.0141	129.802	248.341	103.75	220.044	MAP7	microtubule-associated protein 7
227124_at	2.73127	7.4434	8.20716	5.34695e-05	0.000637339	2.2862	6.64042	65.0404	33.9396	342.448	377.879	267.553	363.807	C6orf228	chromosome 6 open reading frame 228
202017_at	2.72992	8.81085	8.31111	4.90733e-05	0.000601577	2.37831	6.63418	119.504	200.809	660.17	490.26	1246.27	847.478	EPHX1	epoxide hydrolase 1, microsomal (xenobiotic)
206991_s_at	2.72893	8.50424	8.12574	5.72217e-05	0.000668491	2.21334	6.62963	95.0532	58.2964	1319.94	1286.57	374.915	649.612	CCR5	chemokine (C-C motif) receptor 5 (gene/pseudogene)
221571_at	2.72856	7.64609	8.56236	4.00278e-05	0.000526465	2.59679	6.62795	83.7199	42.665	349.893	329.4	385.387	407.157	TRAF3	TNF receptor-associated factor 3
203213_at	2.72774	5.48761	11.8698	4.05145e-06	0.00012939	5.01708	6.62417	13.1465	10.7045	94.4447	99.4065	69.1107	89.3503	CDK1	cyclin-dependent kinase 1
212500_at	2.72305	6.73049	8.03002	6.2015e-05	0.000705495	2.12687	6.60266	35.3322	24.929	179.686	235.929	145.053	264.72	ADO	2-aminoethanethiol (cysteamine) dioxygenase
206102_at	2.71874	4.35439	7.86538	7.13503e-05	0.000774317	1.97603	6.58298	6.81844	5.35857	37.5967	33.6781	27.7485	57.061	GINS1	GINS complex subunit 1 (Psf1 homolog)
226600_at	2.71432	5.09356	12.182	3.36503e-06	0.000117785	5.20938	6.56283	8.1884	9.59424	81.7199	72.9379	65.0543	52.0134	TMTC3	transmembrane and tetratricopeptide repeat containing 3
203510_at	2.71351	4.33573	12.9299	2.19447e-06	9.20094e-05	5.64934	6.55914	8.1884	8.67308	19.6246	15.9173	55.9935	54.5669	MET	met proto-oncogene (hepatocyte growth factor receptor)
201798_s_at	2.71331	10.1914	6.24706	0.000325406	0.0022568	0.336933	6.55824	400.654	277.962	1555.28	3080.38	1544.35	3101.58	MYOF	myoferlin
200897_s_at	2.71313	7.64155	6.18505	0.000346825	0.00235478	0.26792	6.55743	131.022	56.6023	140.203	191.18	747.132	426.822	PALLD	palladin, cytoskeletal associated protein
218169_at	2.71264	8.46215	8.58832	3.92051e-05	0.000519857	2.61904	6.5552	77.3047	144.487	588.553	609.72	615.611	779.651	VAC14	Vac14 homolog (S, cerevisiae)
227418_at	2.71228	6.39795	9.76298	1.61286e-05	0.000297046	3.56623	6.55355	18.5077	29.125	172.921	166.654	175.113	132.206	MSANTD4	Myb/SANT-like DNA-binding domain containing 4 with coiled-coils
228624_at	2.71189	6.86381	10.546	9.3808e-06	0.000214679	4.13912	6.55181	30.359	44.9674	197.656	157.862	247.034	237.22	TMEM144	transmembrane protein 144
225878_at	2.7067	6.89875	10.4412	1.00656e-05	0.000222924	4.06488	6.52827	36.1585	26.9971	261.071	272.25	170.664	243.771	KIF1B	kinesin family member 1B
209626_s_at	2.70652	6.96116	11.1131	6.4755e-06	0.000171059	4.52827	6.52744	34.6086	46.6518	209.003	161.203	266.358	258.27	OSBPL3	oxysterol binding protein-like 3
235022_at	2.70646	5.33106	11.0066	6.93291e-06	0.000176796	4.45678	6.52718	11.9661	12.5999	78.5958	55.8946	71.9153	89.3201	FAM210A	family with sequence similarity 210, member A
225944_at	2.70401	7.47896	10.0851	1.28478e-05	0.000255671	3.80717	6.51611	59.3477	37.4775	356.16	430.895	310.115	304.529	NLN	neurolysin (metallopeptidase M3 family)
212985_at	2.70378	4.56628	4.78508	0.00166639	0.00722967	-1.42965	6.51507	9.91782	10.1263	11.8859	34.7479	40.907	104.209	APBB2	amyloid beta (A4) precursor protein-binding, family B, member 2
207808_s_at	2.70191	5.55942	5.41573	0.000795619	0.00423808	-0.630877	6.50662	20.9438	21.9969	56.9522	21.491	203.554	95.818	PROS1	protein S (alpha)
201923_at	2.70114	9.5198	11.8794	4.02795e-06	0.000129088	5.02312	6.50314	213.658	285.361	937.521	1061.71	1558.07	1654.91	PRDX4	peroxiredoxin 4
222405_at	2.69956	8.87878	12.4175	2.93375e-06	0.000108086	5.35098	6.49604	123.47	157.793	783.332	867.237	916.22	897.317	PTPLAD1	protein tyrosine phosphatase-like A domain containing 1
203810_at	2.69953	4.73873	9.35191	2.17686e-05	0.000358272	3.24748	6.49588	8.62308	7.64548	45.333	43.568	69.8008	39.855	DNAJB4	DnaJ (Hsp40) homolog, subfamily B, member 4
226207_at	2.69731	6.20393	8.24417	5.18553e-05	0.000623107	2.31912	6.48593	19.7246	38.4621	75.0533	88.3099	164.273	194.277	RILPL1	Rab interacting lysosomal protein-like 1
225915_at	2.69656	4.77061	5.61662	0.000635892	0.00360277	-0.388377	6.48252	12.9358	13.233	10.404	32.2847	72.1369	99.7199	CAB39L	calcium binding protein 39-like
224413_s_at	2.69503	9.13221	13.1615	1.93123e-06	8.65476e-05	5.78002	6.47567	148.545	150.552	1187.83	1253.13	1055.37	888.606	TM2D2	TM2 domain containing 2
235751_s_at	2.69364	6.31076	3.53925	0.00850838	0.0244244	-3.17498	6.46941	70.9882	12.7755	63.2478	114.939	286.586	132.446	VMO1	vitelline membrane outer layer 1 homolog (chicken)
222404_x_at	2.69243	8.4709	13.1441	1.94972e-06	8.69674e-05	5.77029	6.46403	103.053	104.656	592.079	693.303	701.4	642.493	PTPLAD1	protein tyrosine phosphatase-like A domain containing 1
205934_at	2.69025	4.79406	7.65419	8.57109e-05	0.000878875	1.77856	6.45423	13.9568	9.60774	23.7914	25.5868	52.9658	105.463	PLCL1	phospholipase C-like 1
215211_at	2.68789	5.65838	12.7019	2.49384e-06	9.90902e-05	5.51816	6.44369	22.8838	19.0698	42.7052	49.1538	133.951	135.269	RRN3P1	RNA polymerase I transcription factor homolog (S, cerevisiae) pseudogene 1
224471_s_at	2.68742	5.07399	8.33336	4.81859e-05	0.000594698	2.3979	6.44162	9.99102	13.1893	50.458	40.1752	99.3813	55.0194	BTRC	beta-transducin repeat containing E3 ubiquitin protein ligase
224461_s_at	2.68723	7.05342	11.2741	5.8466e-06	0.000160149	4.63511	6.44076	33.3394	38.8313	280.358	281.757	195.412	274.829	AIFM2	apoptosis-inducing factor, mitochondrion-associated, 2
225922_at	2.68615	8.85666	9.49594	1.95725e-05	0.000336299	3.36065	6.43592	121.417	185.423	727.746	649.595	815.58	1143.4	FNIP2	folliculin interacting protein 2
221524_s_at	2.68579	9.81437	9.40174	2.0979e-05	0.000350338	3.28681	6.43433	393.496	229.729	1355.33	1161.87	1871.39	1999.86	RRAGD	Ras-related GTP binding D
211373_s_at	2.68382	6.68671	9.84735	1.51864e-05	0.000286905	3.63007	6.42553	34.2761	30.5294	142.461	185.553	167.943	257.256	PSEN2	presenilin 2 (Alzheimer disease 4)
213129_s_at	2.68361	7.0865	10.6842	8.55668e-06	0.000202523	4.23588	6.42461	30.5166	46.734	270.325	277.698	236.859	248.526	NA	NA
1558501_at	2.68298	3.51289	5.30513	0.000902162	0.0046399	-0.76682	6.42179	6.22791	3.95399	7.68307	11.5161	55.0968	18.4317	DNM3	dynamin 3
203060_s_at	2.68241	9.46195	10.0265	1.33842e-05	0.000263226	3.76389	6.41926	263.663	178.017	1254.91	1079.89	1585.63	1219.78	PAPSS2	3'-phosphoadenosine 5'-phosphosulfate synthase 2
229285_at	2.68197	6.20171	13.1283	1.96674e-06	8.74223e-05	5.76141	6.41733	17.7618	17.3694	215.57	188.176	119.133	106.647	RNASEL	ribonuclease L (2',5'-oligoisoadenylate synthetase-dependent)
201124_at	2.68182	5.29518	6.05991	0.000394991	0.00258508	0.127128	6.41666	7.2346	20.1855	64.4911	64.7189	89.7768	66.9742	ITGB5	integrin, beta 5
1554334_a_at	2.67838	6.64264	10.205	1.18239e-05	0.000244687	3.89496	6.40136	42.974	37.9767	82.4988	110.499	308.748	216.602	DNAJA4	DnaJ (Hsp40) homolog, subfamily A, member 4
220992_s_at	2.67818	5.37878	7.60268	8.96872e-05	0.000905489	1.72969	6.40048	9.85623	12.2918	112.77	76.5185	97.5561	50.8742	TRMT1L	tRNA methyltransferase 1 homolog (S, cerevisiae)-like
226658_at	2.67436	5.69894	10.9527	7.17856e-06	0.000180901	4.42028	6.38356	10.7704	15.5456	124.432	138.22	77.8477	87.6431	PDPN	podoplanin
202923_s_at	2.67262	8.88614	6.42053	0.000272908	0.00197953	0.527372	6.37585	154.431	150.024	474.627	1083.29	739.803	1273.07	GCLC	glutamate-cysteine ligase, catalytic subunit
201735_s_at	2.67208	7.87912	13.5531	1.56332e-06	7.65885e-05	5.99528	6.37346	73.2754	72.5346	366.875	404.424	472.239	457.185	CLCN3	chloride channel, voltage-sensitive 3
204036_at	2.6718	7.06218	7.89649	6.94722e-05	0.000762103	2.00474	6.37225	27.3851	54.6283	218.722	286.567	238.657	254.533	LPAR1	lysophosphatidic acid receptor 1
225520_at	2.67178	5.69725	8.6396	3.7635e-05	0.000506313	2.66282	6.37213	20.1856	13.4137	103.888	63.0875	107.629	102.147	MTHFD1L	methylenetetrahydrofolate dehydrogenase (NADP+ dependent) 1-like
218694_at	2.66964	7.21749	7.9442	6.6698e-05	0.000739985	2.04858	6.3627	34.7537	70.7428	226.053	196.44	337.339	295.053	ARMCX1	armadillo repeat containing, X-linked 1
226943_at	2.66874	5.8439	9.2882	2.28274e-05	0.000365787	3.19689	6.35875	13.1065	18.3524	124.23	123.542	124.096	78.3726	C12orf73	chromosome 12 open reading frame 73
221788_at	2.66859	4.67308	8.20743	5.34574e-05	0.000637339	2.28644	6.35806	7.45783	9.10148	27.9291	52.9992	47.3405	57.9617	PGM3	phosphoglucomutase 3
225752_at	2.66795	5.49624	10.5768	9.18966e-06	0.000211641	4.16079	6.35527	13.369	17.4827	55.0457	69.628	109.971	85.8418	NIPA1	non imprinted in Prader-Willi/Angelman syndrome 1
203164_at	2.66791	6.64443	5.84956	0.000493603	0.00300861	-0.114171	6.35509	15.9787	47.0659	235.233	186.553	180.776	168.016	SLC33A1	solute carrier family 33 (acetyl-CoA transporter), member 1
222799_at	2.66675	5.9848	8.09745	5.85936e-05	0.000677856	2.18788	6.34996	17.3003	24.1561	106.619	85.9172	174.691	96.4614	WDR91	WD repeat domain 91
229553_at	2.66653	5.075	9.6586	1.73864e-05	0.000310445	3.48652	6.34899	14.4035	9.78	50.7642	36.1233	79.844	71.1172	PGM2L1	phosphoglucomutase 2-like 1
213310_at	2.6654	5.39796	10.3692	1.05684e-05	0.00022911	4.01348	6.34405	9.94383	13.5328	88.1308	87.4873	62.2947	86.9409	EIF2C2	eukaryotic translation initiation factor 2C, 2
225384_at	2.66437	7.59105	13.0146	2.0938e-06	8.974e-05	5.69741	6.33951	52.6206	60.7585	347.602	359.815	377.418	340.449	DOCK7	dedicator of cytokinesis 7
201287_s_at	2.66339	5.77789	5.24915	0.000962018	0.00485663	-0.836287	6.3352	35.3008	13.0869	39.5408	80.5572	117.171	158.242	SDC1	syndecan 1
202975_s_at	2.66099	4.58609	11.944	3.87499e-06	0.00012656	5.06327	6.32466	8.53933	8.98592	25.9593	31.4027	61.8983	49.5887	RHOBTB3	Rho-related BTB domain containing 3
226372_at	2.66001	8.06969	11.0211	6.86851e-06	0.000176308	4.46656	6.32036	92.6933	64.6842	514.902	508.643	455.72	525.572	CHST11	carbohydrate (chondroitin 4) sulfotransferase 11
211434_s_at	2.65584	7.04741	7.16839	0.000132767	0.00118649	1.30647	6.30213	57.3829	34.1126	160.85	218.824	207.21	375.198	CCRL2	chemokine (C-C motif) receptor-like 2
236160_at	2.65347	5.4008	10.3569	1.06568e-05	0.000230247	4.00469	6.29178	10.7778	13.6312	71.4709	93.1125	87.6806	66.3296	TRIP11	thyroid hormone receptor interactor 11
222116_s_at	2.65183	5.42874	11.2678	5.86996e-06	0.000160588	4.63095	6.28463	11.9134	13.0351	81.8776	81.894	93.2107	65.8024	TBC1D16	TBC1 domain family, member 16
203354_s_at	2.65086	5.13267	8.99577	2.84911e-05	0.000422605	2.96048	6.28041	14.2602	19.3284	28.3408	21.9529	83.4869	130.221	PSD3	pleckstrin and Sec7 domain containing 3
229055_at	2.65049	6.89711	10.6929	8.50783e-06	0.000202418	4.2419	6.27881	25.3876	32.4097	296.783	361.933	157.226	206.314	GPR68	G protein-coupled receptor 68
202336_s_at	2.64996	8.57033	5.02126	0.00125516	0.00586435	-1.12375	6.27652	84.2015	302.767	374.451	314.677	882.407	1138.14	PAM	peptidylglycine alpha-amidating monooxygenase
228745_at	2.64754	8.98248	13.2204	1.87013e-06	8.54913e-05	5.81284	6.26597	140.795	135.857	1051.56	1108.73	814.406	922.158	SGTB	small glutamine-rich tetratricopeptide repeat (TPR)-containing, beta
218976_at	2.64742	4.20391	8.32409	4.85533e-05	0.000597346	2.38974	6.26544	9.04364	7.60948	17.1672	12.2751	68.8404	39.2426	DNAJC12	DnaJ (Hsp40) homolog, subfamily C, member 12
220491_at	2.64614	5.83082	5.53886	0.000693072	0.00382912	-0.481568	6.25992	17.046	22.6769	43.8921	132.308	107.573	140.812	HAMP	hepcidin antimicrobial peptide
203058_s_at	2.6456	7.8874	8.25933	5.12105e-05	0.000619472	2.33255	6.25755	104.291	57.0552	404.857	313.957	533.575	436.672	PAPSS2	3'-phosphoadenosine 5'-phosphosulfate synthase 2
215165_x_at	2.64439	6.28338	11.9922	3.76507e-06	0.000124319	5.0931	6.25233	23.0713	17.9899	176.053	188.357	119.987	135.223	UMPS	uridine monophosphate synthetase
219929_s_at	2.64342	5.75963	7.95669	6.59926e-05	0.000734843	2.06002	6.2481	13.8573	21.8487	64.5994	109.394	120.104	98.4109	ZFYVE21	zinc finger, FYVE domain containing 21
206391_at	2.64271	4.49717	3.5074	0.00889699	0.0252903	-3.22227	6.24505	8.53933	10.5152	12.7901	32.9819	25.3669	138.053	RARRES1	retinoic acid receptor responder (tazarotene induced) 1
236565_s_at	2.64267	4.12095	4.72559	0.00179195	0.00761843	-1.50798	6.24485	10.2526	8.53467	11.0074	8.44119	115.834	29.4595	LARP6	La ribonucleoprotein domain family, member 6
214647_s_at	2.64029	4.7127	11.0137	6.90152e-06	0.000176605	4.46154	6.23455	12.5528	11.0831	20.8221	20.7509	87.9898	61.4581	HFE	hemochromatosis
200800_s_at	2.63982	9.45008	9.66543	1.73008e-05	0.000309523	3.49176	6.23252	231.121	211.67	1416.35	889.304	1529.19	1242.7	NA	NA
1563271_at	2.63795	6.03661	9.29848	2.26527e-05	0.000364913	3.20507	6.22448	17.6652	26.7601	108.758	84.9822	117.871	155.384	NA	NA
204401_at	2.63739	7.51834	10.4045	1.03178e-05	0.000225415	4.03879	6.22205	46.7424	41.742	546.503	471.458	225.238	335.359	KCNN4	potassium intermediate/small conductance calcium-activated channel, subfamily N, member 4
218864_at	2.63296	5.80499	12.5295	2.75081e-06	0.00010411	5.41731	6.20299	16.9865	16.9865	104.553	91.1806	96.6366	114.887	TNS1	tensin 1
228418_at	2.63295	6.20696	12.5092	2.78306e-06	0.00010465	5.40531	6.20295	20.3848	21.4681	133.255	165.503	129.381	130.145	EXOC5	exocyst complex component 5
215134_at	2.63111	6.72134	11.1704	6.24314e-06	0.000166832	4.5665	6.19501	25.7269	35.7661	208.379	203.84	174.792	202.032	PI4K2A	phosphatidylinositol 4-kinase type 2 alpha
208950_s_at	2.63035	6.29726	11.002	6.95349e-06	0.00017699	4.45367	6.19175	21.1018	28.434	118.892	144.175	142.387	161.553	ALDH7A1	aldehyde dehydrogenase 7 family, member A1
212149_at	2.62947	9.01573	13.0035	2.10665e-06	8.9843e-05	5.69115	6.18801	152.683	144.424	996.64	1036.41	987.152	855.358	EFR3A	EFR3 homolog A (S, cerevisiae)
219363_s_at	2.629	6.44416	6.76821	0.000193779	0.00155739	0.897832	6.18596	16.0054	38.0001	194.192	158.549	165.57	140.567	MTERFD1	MTERF domain containing 1
206363_at	2.62686	7.48117	5.01159	0.00126961	0.00591317	-1.13612	6.17681	65.8506	63.4324	351.471	139.053	632.032	252.151	MAF	v-maf musculoaponeurotic fibrosarcoma oncogene homolog (avian)
226725_at	2.62682	5.83621	10.3124	1.0985e-05	0.000233694	3.97269	6.17662	13.3885	20.7917	109.112	107.801	106.236	99.9654	NA	NA
226779_at	2.62571	7.508	9.72568	1.65659e-05	0.000301506	3.53784	6.17189	45.9804	62.2281	357.595	326.175	401.986	271.135	LMBRD2	LMBR1 domain containing 2
208962_s_at	2.62557	8.26682	7.61725	8.85417e-05	0.000898465	1.74354	6.1713	128.277	77.4375	626.873	362.439	670.884	563.903	FADS1	fatty acid desaturase 1
203158_s_at	2.62363	5.97849	11.7688	4.30629e-06	0.00013332	4.95374	6.16297	16.7246	21.5017	111.501	114.74	108.07	126.387	GLS	glutaminase
204151_x_at	2.62228	7.30488	5.11055	0.00112997	0.00543023	-1.01023	6.15723	35.4758	51.8298	220.26	553.595	177.526	392.664	AKR1C1	aldo-keto reductase family 1, member C1 (dihydrodiol dehydrogenase 1; 20-alpha (3-alpha)-hydroxysteroid dehydrogenase)
225102_at	2.62108	7.4882	8.02423	6.23193e-05	0.000708072	2.12161	6.15209	70.9532	35.366	396.41	354.593	312.67	303.75	MGLL	monoglyceride lipase
203651_at	2.62067	8.38405	10.1896	1.19503e-05	0.000246316	3.88374	6.15035	76.9127	108.83	739.696	709.189	486.619	650.663	ZFYVE16	zinc finger, FYVE domain containing 16
205808_at	2.62002	5.356	3.1729	0.0143391	0.0362985	-3.72498	6.1476	14.0971	18.0134	15.5771	124.321	126.223	76.0323	ASPH	aspartate beta-hydroxylase
213103_at	2.61926	5.19889	7.79605	7.57441e-05	0.00080627	1.9117	6.14435	11.8189	13.7654	65.2926	37.6342	98.8554	62.1322	STARD13	StAR-related lipid transfer (START) domain containing 13
200799_at	2.61789	10.7597	11.5227	5.00638e-06	0.000144825	4.797	6.13854	577.322	518.153	3231.26	2492.39	3622.78	3111.46	HSPA1A	heat shock 70kDa protein 1A
228057_at	2.61685	4.7986	7.8077	7.49853e-05	0.000801272	1.92254	6.13409	16.1061	8.23084	23.7987	29.5259	63.7945	78.1904	DDIT4L	DNA-damage-inducible transcript 4-like
226722_at	2.61402	8.6036	5.83261	0.000502671	0.00304647	-0.133878	6.12209	126.153	98.7511	548.542	1085.85	456.834	1022.07	FAM20C	family with sequence similarity 20, member C
219308_s_at	2.61221	4.32683	6.57162	0.000234788	0.00178338	0.690181	6.1144	10.0377	9.44892	13.0746	14.8544	37.587	94.3382	AK5	adenylate kinase 5
209160_at	2.60972	5.9327	4.20309	0.00346834	0.01252	-2.21814	6.10383	14.8961	37.1394	106.851	42.6305	225.956	91.2199	AKR1C3	aldo-keto reductase family 1, member C3 (3-alpha hydroxysteroid dehydrogenase, type II)
208510_s_at	2.60892	5.5882	7.91551	6.83511e-05	0.000753737	2.02224	6.10048	13.8813	17.065	88.5711	67.0209	68.6664	128.387	PPARG	peroxisome proliferator-activated receptor gamma
204612_at	2.60545	5.36406	6.36375	0.000288975	0.00206179	0.465457	6.0858	11.9645	17.5606	40.7027	73.3376	122.998	63.266	PKIA	protein kinase (cAMP-dependent, catalytic) inhibitor alpha
225545_at	2.60535	8.15356	12.8311	2.3189e-06	9.44737e-05	5.59281	6.08538	84.8251	72.2022	618.553	620.429	466.728	485.945	EEF2K	eukaryotic elongation factor-2 kinase
203971_at	2.6049	8.37064	10.1944	1.19114e-05	0.000245927	3.88718	6.08351	123.803	80.8255	608.184	583.415	570.17	649.508	SLC31A1	solute carrier family 31 (copper transporters), member 1
221482_s_at	2.60365	8.10155	10.6527	8.73738e-06	0.000205908	4.2139	6.07824	104.798	85.4667	320.498	452.038	567.348	583.254	ARPP19	cAMP-regulated phosphoprotein, 19kDa
227314_at	2.60305	4.46525	3.85892	0.00547862	0.0175497	-2.70708	6.0757	8.79624	6.36631	21.3635	46.9686	96.6691	21.384	ITGA2	integrin, alpha 2 (CD49B, alpha 2 subunit of VLA-2 receptor)
202982_s_at	2.60262	5.76939	9.23939	2.36778e-05	0.000373502	3.15792	6.07388	24.1553	18.0158	77.4157	48.6926	125.239	128.192	NA	NA
221210_s_at	2.6021	9.6792	9.19314	2.45165e-05	0.000382975	3.12081	6.07168	209.796	290.517	1208.63	1834.53	1627.16	1380.88	NPL	N-acetylneuraminate pyruvate lyase (dihydrodipicolinate synthase)
1558549_s_at	2.60134	6.85384	3.24365	0.0129465	0.0336297	-3.61781	6.06851	39.8927	84.5651	31.1016	183.72	236.714	524.837	VNN1	vanin 1
219971_at	2.60036	5.19799	5.65887	0.000607025	0.00348545	-0.338088	6.06436	17.7897	15.4487	40.077	21.9742	160.172	63.102	IL21R	interleukin 21 receptor
204485_s_at	2.60016	4.0716	11.7221	4.43002e-06	0.000136224	4.9243	6.06353	6.60827	6.46739	20.7252	16.2349	36.6382	42.8877	TOM1L1	target of myb1 (chicken)-like 1
227019_at	2.59419	4.44314	9.71854	1.66511e-05	0.000302654	3.5324	6.03851	8.1016	10.3401	16.4495	25.1717	53.8142	56.7622	C1orf226	chromosome 1 open reading frame 226
223983_s_at	2.59419	7.3787	10.7249	8.32963e-06	0.000199045	4.26415	6.03849	64.3653	48.1169	237.101	256.195	296.975	380.265	C19orf12	chromosome 19 open reading frame 12
220254_at	2.59351	5.15213	6.44371	0.000266636	0.00194634	0.552536	6.03564	10.7739	11.8623	36.49	93.1038	65.1048	71.5117	LRP12	low density lipoprotein receptor-related protein 12
201972_at	2.5935	11.3941	12.2364	3.25945e-06	0.000115121	5.24232	6.03563	845.14	868.34	4014.04	4825.89	4821.98	5544.19	ATP6V1A	ATPase, H+ transporting, lysosomal 70kDa, V1 subunit A
200770_s_at	2.59071	6.93249	5.55698	0.000679259	0.00378031	-0.459781	6.02395	50.0847	29.0779	146.633	294.309	160.735	328.792	LAMC1	laminin, gamma 1 (formerly LAMB2)
201266_at	2.59005	10.2118	12.0092	3.72717e-06	0.000123652	5.10359	6.02118	359.977	306.33	2274.59	2774.32	2008.97	1990	TXNRD1	thioredoxin reductase 1
209551_at	2.58864	5.15198	9.76233	1.61361e-05	0.000297046	3.56574	6.01531	12.5226	10.7977	52.8112	57.824	87.7863	55.7335	YIPF4	Yip1 domain family, member 4
202562_s_at	2.58728	7.23122	11.3665	5.51714e-06	0.000155327	4.69569	6.00965	40.7741	49.2071	319.976	247.308	263.311	275.196	C14orf1	chromosome 14 open reading frame 1
234306_s_at	2.58473	5.76802	5.26308	0.000946728	0.00479894	-0.818964	5.99903	40.5668	22.7875	18.0546	47.1622	145.053	229.352	SLAMF7	SLAM family member 7
201201_at	2.58439	12.7462	12.6395	2.58356e-06	0.000100866	5.48184	5.99761	2229.06	2283.79	9890.82	11406.9	12846.1	14254.9	CSTB	cystatin B (stefin B)
228333_at	2.58373	7.53339	7.85338	7.209e-05	0.000779867	1.96493	5.99486	36.8437	69.8604	454.441	373.622	344.265	268.695	ZEB2	zinc finger E-box binding homeobox 2
222867_s_at	2.58339	7.53212	11.6114	4.74011e-06	0.000140639	4.85392	5.99348	67.0678	50.8273	296.574	324.824	342.427	357.602	MED31	mediator complex subunit 31
201564_s_at	2.58334	6.78227	9.0491	2.735e-05	0.000413533	3.00412	5.99325	28.1139	42.8707	222.43	153.22	207.503	208.633	FSCN1	fascin homolog 1, actin-bundling protein (Strongylocentrotus purpuratus)
203159_at	2.58278	7.28802	9.30938	2.24691e-05	0.000362977	3.21375	5.99093	56.1246	39.2237	265.723	315.243	235.234	335.886	GLS	glutaminase
1554333_at	2.58153	3.78833	5.23313	0.000979947	0.00493166	-0.856253	5.98575	6.23921	7.15386	6.70823	14.5283	63.6527	25.1241	DNAJA4	DnaJ (Hsp40) homolog, subfamily A, member 4
218498_s_at	2.58072	7.07285	8.45573	4.3616e-05	0.000555638	2.50478	5.98238	45.5863	60.3144	148.654	148.05	236.169	416.658	ERO1L	ERO1-like (S, cerevisiae)
202760_s_at	2.57892	6.50811	4.44115	0.00255432	0.00992433	-1.88967	5.97494	48.2201	15.709	163.553	169.72	102.462	263.924	NA	NA
205379_at	2.57826	6.15864	7.1656	0.00013311	0.00118838	1.30369	5.9722	25.65	29.0521	64.3948	104.222	118.167	224.926	CBR3	carbonyl reductase 3
225040_s_at	2.57773	7.39479	12.0951	3.542e-06	0.000120611	5.15635	5.97002	48.2701	58.6528	278.122	285.887	340.329	296.497	RPE	ribulose-5-phosphate-3-epimerase
219558_at	2.57555	6.75231	3.49686	0.00902974	0.0255567	-3.23794	5.961	51.9965	26.1618	65.896	362.328	171.001	282.671	ATP13A3	ATPase type 13A3
226853_at	2.57426	8.49197	9.59332	1.8229e-05	0.000320673	3.43624	5.95567	89.3839	129.956	795.408	572.09	638.887	644.898	BMP2K	BMP2 inducible kinase
226685_at	2.57407	6.06764	7.44933	0.000102799	0.000987775	1.58257	5.95486	15.4453	32.6907	94.2199	106.887	126.895	141.098	SNTB2	syntrophin, beta 2 (dystrophin-associated protein A1, 59kDa, basic component 2)
228123_s_at	2.57246	8.22369	7.88574	7.01149e-05	0.000766386	1.99483	5.94824	96.8573	92.6138	357.553	701.026	623.208	509.275	ABHD12	abhydrolase domain containing 12
226089_at	2.57201	5.26795	9.98274	1.38011e-05	0.000268146	3.73142	5.94637	13.1816	9.06431	70.6802	91.7199	65.4708	64.5297	RABL3	RAB, member of RAS oncogene family-like 3
241418_at	2.57182	5.09742	9.41115	2.08335e-05	0.000349615	3.29422	5.94558	9.28885	10.1547	88.5182	57.8341	66.4491	50.1796	LOC344887	NmrA-like family domain containing 1 pseudogene
208680_at	2.5709	11.4511	12.4536	2.87329e-06	0.000107288	5.37244	5.94178	905.108	745.826	5478.02	5464.38	4858.25	4905.59	PRDX1	peroxiredoxin 1
202950_at	2.56862	7.26505	4.67342	0.00191062	0.00799001	-1.5771	5.93241	23.9542	73.4698	253.971	478.366	194.289	318.79	CRYZ	crystallin, zeta (quinone reductase)
207233_s_at	2.56647	8.64891	10.647	8.77031e-06	0.000206103	4.20994	5.92357	139.227	100.285	787.441	776.55	632.522	774.558	MITF	microphthalmia-associated transcription factor
220892_s_at	2.56527	5.23721	8.29178	4.98592e-05	0.000608754	2.36126	5.91868	19.9931	23.2052	20.7269	18.4256	93.5532	173.723	PSAT1	phosphoserine aminotransferase 1
37152_at	2.56269	8.41906	8.54426	4.06128e-05	0.000529943	2.58125	5.9081	113.205	109.222	615.353	489.728	494.159	873.384	PPARD	peroxisome proliferator-activated receptor delta
235458_at	2.56118	8.23658	11.1969	6.1389e-06	0.000165493	4.58412	5.9019	74.0462	101.256	608.241	632.169	488.86	534.224	HAVCR2	hepatitis A virus cellular receptor 2
206502_s_at	2.56035	3.59432	2.91784	0.0208267	0.0482778	-4.11421	5.89849	6.23221	5.44825	9.34851	8.27879	10.9526	107.861	INSM1	insulinoma-associated 1
214073_at	2.5587	5.38275	9.53914	1.89632e-05	0.000328586	3.39427	5.89177	19.3982	18.5415	27.5687	42.6087	99.1895	125.872	CTTN	cortactin
224786_at	2.55857	8.15251	11.4058	5.38321e-06	0.000152498	4.72133	5.89123	77.7926	92.9827	490.603	595.756	540.872	464.15	SCOC	short coiled-coil protein
202382_s_at	2.55756	9.29999	10.2161	1.17342e-05	0.00024372	3.90301	5.88711	172.143	184.912	1586.01	1126.27	1186.46	929.833	GNPDA1	glucosamine-6-phosphate deaminase 1
242677_at	2.55566	5.77299	5.67727	0.000594907	0.00343318	-0.31626	5.87935	13.3603	15.8877	191.137	89.804	125.639	58.3995	NA	NA
228990_at	2.55517	5.73024	10.157	1.22229e-05	0.000249171	3.85989	5.87737	19.12	12.921	112.652	94.2276	93.5532	91.2199	SNHG12	small nucleolar RNA host gene 12 (non-protein coding)
214130_s_at	2.55507	5.4565	6.89419	0.000171723	0.0014247	1.02848	5.87698	15.6614	12.665	91.4701	57.6721	116.207	58.9538	PDE4DIP	phosphodiesterase 4D interacting protein
222889_at	2.55364	6.73791	12.8368	2.31147e-06	9.44737e-05	5.59611	5.87115	35.1113	31.8759	185.414	184.701	204.393	188.751	DCLRE1B	DNA cross-link repair 1B
226302_at	2.55263	4.06547	7.60158	8.97743e-05	0.000905489	1.72864	5.86702	6.00986	5.94857	15.8041	31.6816	39.5635	31.1041	ATP8B1	ATPase, aminophospholipid transporter, class I, type 8B, member 1
210145_at	2.54994	6.17783	6.48458	0.000255964	0.00188759	0.596742	5.85608	14.9073	23.1522	168.812	208.771	160.436	73.7739	PLA2G4A	phospholipase A2, group IVA (cytosolic, calcium-dependent)
204170_s_at	2.54935	8.13296	10.132	1.24364e-05	0.000250717	3.84159	5.85369	78.7724	117.795	423.748	391.407	527.229	603.059	CKS2	CDC28 protein kinase regulatory subunit 2
234986_at	2.54893	4.90119	6.51718	0.000247793	0.00184868	0.631849	5.85198	6.9967	6.9967	113.4	76.4942	61.7551	27.1469	GCLM	glutamate-cysteine ligase, modifier subunit
227029_at	2.54618	6.37226	10.3522	1.06913e-05	0.00023051	4.00129	5.84085	19.4549	27.1252	163.939	207.5	133.705	134.65	FAM177A1	family with sequence similarity 177, member A1
224740_at	2.54544	9.29361	11.5001	5.07694e-06	0.000146093	4.78241	5.83786	212.033	159.191	1235.16	1273.69	1081.49	1063.67	C5orf43	chromosome 5 open reading frame 43
226893_at	2.54539	6.5513	8.85241	3.18325e-05	0.000457521	2.84199	5.83768	35.713	21.416	207.783	164.291	169.19	154.053	ABL2	v-abl Abelson murine leukemia viral oncogene homolog 2
213355_at	2.54475	6.9892	7.87672	7.06591e-05	0.000769787	1.98651	5.83508	27.7841	52.8522	270.438	211.774	213.77	233.887	ST3GAL6	ST3 beta-galactoside alpha-2,3-sialyltransferase 6
217196_s_at	2.54436	6.22951	8.18946	5.42611e-05	0.000643537	2.27041	5.83351	18.6515	28.9039	106.363	169.682	127.418	143.98	CAMSAP2	calmodulin regulated spectrin-associated protein family, member 2
231779_at	2.54319	7.11925	5.74769	0.000550955	0.0032502	-0.233174	5.82877	68.7288	24.1819	301.387	255.334	221.553	254.862	IRAK2	interleukin-1 receptor-associated kinase 2
219895_at	2.54285	4.33817	2.43212	0.0431125	0.0840993	-4.85955	5.82738	6.42355	5.67245	69.1987	21.9475	122.807	10.0756	FAM70A	family with sequence similarity 70, member A
226161_at	2.54042	6.4468	12.0098	3.72575e-06	0.000123652	5.10398	5.81759	24.021	30.0148	162.411	154.216	158.06	154.38	SLC30A6	solute carrier family 30 (zinc transporter), member 6
224817_at	2.5402	7.09159	9.81047	1.55904e-05	0.000291315	3.60223	5.8167	38.5835	49.5606	206.72	251.694	300.613	215.22	SH3PXD2A	SH3 and PX domains 2A
228363_at	2.53985	7.81026	10.6075	9.00363e-06	0.00021001	4.18232	5.81529	55.8977	80.2631	422.565	444.504	370.652	409.342	XIAP	X-linked inhibitor of apoptosis
226481_at	2.5387	5.91829	11.2369	5.98561e-06	0.000162653	4.61056	5.81065	18.905	17.155	135.251	101.855	99.9937	109.507	VPRBP	Vpr (HIV-1) binding protein
203406_at	2.53267	7.38948	12.0633	3.60921e-06	0.00012211	5.13689	5.78643	54.2774	46.7317	347.209	297.071	296.816	286.131	MFAP1	microfibrillar-associated protein 1
222402_at	2.53065	6.87312	9.15847	2.51671e-05	0.000389798	3.09288	5.77832	43.5628	30.1853	240.059	187.219	242.129	181.329	POMP	proteasome maturation protein
203557_s_at	2.52865	7.62497	11.3927	5.42748e-06	0.000153118	4.71279	5.77033	68.0537	56.7465	307.877	386.991	359.292	357.887	PCBD1	pterin-4 alpha-carbinolamine dehydratase/dimerization cofactor of hepatocyte nuclear factor 1 alpha
230071_at	2.52551	6.13768	12.6315	2.5954e-06	0.000100866	5.47714	5.75777	25.9972	22.7867	103.711	100.971	138.587	141.708	2011-09-01	septin 11
1559517_a_at	2.52485	4.3891	5.20476	0.00101261	0.00504035	-0.891698	5.75513	7.58041	7.94644	16.1415	43.6244	32.16	62.0381	SPIRE1	spire homolog 1 (Drosophila)
201823_s_at	2.52174	6.98418	11.3148	5.69859e-06	0.000157837	4.6619	5.74274	39.1962	38.3302	206.41	268.004	238.72	207.555	RNF14	ring finger protein 14
202922_at	2.52048	7.57395	5.86221	0.000486955	0.00297609	-0.0994899	5.73775	68.2773	64.7119	180.284	413.004	281.403	516.909	GCLC	glutamate-cysteine ligase, catalytic subunit
211330_s_at	2.51886	5.91102	7.92195	6.7976e-05	0.000751116	2.02816	5.73127	28.1139	27.0422	45.5968	54.8291	218.699	114.187	HFE	hemochromatosis
211572_s_at	2.51622	5.88198	7.83828	7.30329e-05	0.000788819	1.95094	5.72079	12.7418	20.4329	113.906	166.472	78.5095	108.53	SLC23A2	solute carrier family 23 (nucleobase transporters), member 2
222613_at	2.51344	7.31422	12.1478	3.43355e-06	0.000118964	5.18853	5.7098	47.8784	40.8458	344.048	378.754	244.186	261.1	C12orf4	chromosome 12 open reading frame 4
212811_x_at	2.51239	7.76986	6.61619	0.000224706	0.00172939	0.737667	5.70564	110.119	61.9445	243.802	292.681	343.053	647.311	SLC1A4	solute carrier family 1 (glutamate/neutral amino acid transporter), member 4
232434_at	2.51187	5.64226	10.0199	1.34459e-05	0.000263681	3.75902	5.7036	23.8906	31.5606	24.8441	33.7811	165.043	148.619	DIRC3	disrupted in renal carcinoma 3
213122_at	2.51067	5.17812	9.88455	1.47908e-05	0.00028118	3.65805	5.69884	11.3312	16.4811	39.9282	49.8014	74.9816	80.8874	TSPYL5	TSPY-like 5
212322_at	2.50982	9.4887	9.62881	1.77653e-05	0.000315672	3.46362	5.69549	193.444	209.958	1810.25	1419.47	1396.4	943.495	SGPL1	sphingosine-1-phosphate lyase 1
223594_at	2.50964	5.47466	9.46084	2.00838e-05	0.000342288	3.33322	5.69478	20.9736	14.7518	42.2654	58.9183	102.856	97.5532	TMEM117	transmembrane protein 117
204150_at	2.50709	10.2107	6.65068	0.000217233	0.00168947	0.774257	5.68472	279.229	367.116	3557.45	2292.73	2577.85	1285.06	STAB1	stabilin 1
213895_at	2.50664	5.18203	6.27647	0.000315764	0.00221044	0.369492	5.68296	10.6929	7.11644	93.418	131.033	33.6856	72.9562	EMP1	epithelial membrane protein 1
204240_s_at	2.50551	5.09359	12.0426	3.65384e-06	0.00012286	5.12417	5.67848	9.68801	11.8189	62.4115	60.0605	61.9027	59.6438	SMC2	structural maintenance of chromosomes 2
205352_at	2.50491	4.38151	3.77102	0.00617442	0.0192025	-2.83447	5.67615	11.0598	7.61356	12.7034	28.2551	25.1352	107.935	SERPINI1	serpin peptidase inhibitor, clade I (neuroserpin), member 1
219026_s_at	2.50279	4.802	7.24468	0.000123763	0.00112606	1.3823	5.66781	11.8755	7.72313	33.2167	52.5043	43.5452	67.6605	RASAL2	RAS protein activator like 2
224497_x_at	2.50273	6.3728	11.2309	6.00815e-06	0.000162941	4.60663	5.66758	28.1139	37.1532	95.2199	97.0651	192.604	174.2	HSD17B14	hydroxysteroid (17-beta) dehydrogenase 14
218984_at	2.50195	5.96515	8.92342	3.01253e-05	0.000439985	2.9009	5.66449	23.5556	14.4068	135.507	118.72	94.7794	114.887	PUS7	pseudouridylate synthase 7 homolog (S, cerevisiae)
227388_at	2.50178	6.99632	11.3999	5.40301e-06	0.000152763	4.7175	5.66385	53.5699	43.6493	146.22	168.887	257.771	290.996	TUSC1	tumor suppressor candidate 1
220146_at	2.50155	6.12135	4.43959	0.00255938	0.00993915	-1.8918	5.66292	41.9571	38.5569	59.3692	22.8455	384.22	135.023	TLR7	toll-like receptor 7
214193_s_at	2.50149	5.02287	10.8228	7.81115e-06	0.000190485	4.33167	5.66269	10.4264	10.0649	57.0046	58.6639	49.0289	68.6333	DIEXF	digestive organ expansion factor homolog (zebrafish)
213415_at	2.50104	5.94812	12.422	2.92622e-06	0.000108086	5.35363	5.66092	26.3957	25.4865	62.4754	61.1226	136.584	157.84	CLIC2	chloride intracellular channel 2
231513_at	2.50033	7.13683	3.73092	0.00652299	0.0200269	-2.89292	5.65813	111.044	27.3657	101.06	260.062	366.35	265.552	NA	NA
209911_x_at	2.50007	7.01983	6.09862	0.00037934	0.0025109	0.170901	5.65711	116.184	70.2202	37.2204	60.2415	364.887	715.548	HIST1H2BD	histone cluster 1, H2bd
209032_s_at	2.49944	5.04091	6.49955	0.000252175	0.00186924	0.612879	5.65464	18.7383	15.0398	17.5178	28.613	135.424	66.5407	CADM1	cell adhesion molecule 1
238462_at	2.49931	6.09467	5.65418	0.000610157	0.00349976	-0.343659	5.65413	22.9735	9.81435	228.461	274.382	115.48	62.4186	UBASH3B	ubiquitin associated and SH3 domain containing B
242414_at	2.49927	6.77187	11.5826	4.82477e-06	0.00014167	4.83549	5.654	52.5735	55.0258	77.7498	81.8739	344.131	268.734	QPRT	quinolinate phosphoribosyltransferase
223193_x_at	2.49881	9.88572	10.6444	8.78546e-06	0.000206103	4.20813	5.6522	380.265	326.292	1208.26	1206.15	1694.6	2339.16	FAM162A	family with sequence similarity 162, member A
202767_at	2.49862	8.69729	9.76761	1.60752e-05	0.000296471	3.56975	5.65145	150.974	125.751	558.959	794.961	701.091	864.887	ACP2	acid phosphatase 2, lysosomal
214464_at	2.49792	5.80349	12.1008	3.53003e-06	0.000120611	5.15986	5.64869	21.2203	17.6984	84.5342	79.7715	111.409	107.562	CDC42BPA	CDC42 binding protein kinase alpha (DMPK-like)
223163_s_at	2.49749	6.57574	10.158	1.22144e-05	0.000249171	3.86063	5.64702	27.1889	35.1483	172.96	149.553	151.73	200.846	ZC3HC1	zinc finger, C3HC-type containing 1
226092_at	2.49658	6.43297	7.45581	0.000102203	0.00098343	1.58884	5.64346	16.4489	33.7575	197.41	214.601	140.848	125.559	MPP5	membrane protein, palmitoylated 5 (MAGUK p55 subfamily member 5)
227361_at	2.4943	4.87964	5.81598	0.000511744	0.00308411	-0.153246	5.63455	8.27513	9.71732	79.151	40.0584	73.5393	34.7152	HS3ST3B1	heparan sulfate (glucosamine) 3-O-sulfotransferase 3B1
227176_at	2.49177	5.93307	8.03712	6.16444e-05	0.000703231	2.13332	5.62466	19.5422	21.9055	102.658	87.4068	158.589	85.398	SLC2A13	solute carrier family 2 (facilitated glucose transporter), member 13
226760_at	2.49131	7.1683	11.7105	4.46147e-06	0.00013673	4.91694	5.6229	44.2002	35.6784	343.862	327.555	213.337	233.714	MBTPS2	membrane-bound transcription factor peptidase, site 2
225994_at	2.49114	6.69845	9.20474	2.4303e-05	0.000380802	3.13013	5.6222	26.5018	39.9011	162.198	218.887	184.615	181.053	CPSF2	cleavage and polyadenylation specific factor 2, 100kDa
212340_at	2.48804	5.61843	9.95632	1.40599e-05	0.000270463	3.71174	5.61016	16.2067	15.1565	69.9722	105.785	84.9453	91.0135	YIPF6	Yip1 domain family, member 6
203362_s_at	2.48381	4.77829	5.86041	0.0004879	0.00297958	-0.101588	5.59372	10.0845	7.42929	31.504	77.1769	40.5435	57.8205	MAD2L1	MAD2 mitotic arrest deficient-like 1 (yeast)
213457_at	2.47926	7.79729	10.7383	8.25651e-06	0.000197643	4.27342	5.5761	82.7199	98.01	258.111	229.658	439.053	574.149	MFHAS1	malignant fibrous histiocytoma amplified sequence 1
205140_at	2.47903	6.09225	12.0582	3.62016e-06	0.000122178	5.13376	5.57521	19.5931	19.548	141.757	156.035	118.241	100.684	FPGT	fucose-1-phosphate guanylyltransferase
202666_s_at	2.47886	6.16306	11.005	6.94036e-06	0.000176821	4.45566	5.57455	17.9323	22.4364	148.799	180.887	116.791	107.053	ACTL6A	actin-like 6A
224414_s_at	2.47863	7.34037	5.38596	0.000822863	0.00432921	-0.667302	5.57366	84.8244	29.831	343.635	265.012	326.724	240.597	CARD6	caspase recruitment domain family, member 6
207082_at	2.47845	4.95176	3.70188	0.00678868	0.0206501	-2.93537	5.57298	14.3175	14.7851	27.1965	23.2116	34.4724	190.72	CSF1	colony stimulating factor 1 (macrophage)
212989_at	2.47836	7.86569	7.65245	8.58421e-05	0.000879889	1.77691	5.57263	63.4322	67.3686	559.461	507.495	513.591	258.387	SGMS1	sphingomyelin synthase 1
227916_x_at	2.4781	6.78222	11.0082	6.92577e-06	0.000176796	4.45786	5.57162	34.8715	27.8484	272.553	222.816	168.02	179.42	EXOSC3	exosome component 3
203650_at	2.47613	7.04215	8.61629	3.83398e-05	0.000511266	2.64295	5.56403	26.6487	23.3119	843.037	520.3	158.885	121.046	PROCR	protein C receptor, endothelial
201971_s_at	2.47585	8.13975	3.60807	0.00772955	0.0227452	-3.07322	5.56294	123.274	118.865	117.302	645.781	537.193	844.115	ATP6V1A	ATPase, H+ transporting, lysosomal 70kDa, V1 subunit A
209699_x_at	2.47473	6.48325	6.54226	0.000241706	0.001816	0.658763	5.55864	24.7576	33.5405	111.013	216.793	126.733	202.454	AKR1C2	aldo-keto reductase family 1, member C2 (dihydrodiol dehydrogenase 2; bile acid binding protein; 3-alpha hydroxysteroid dehydrogenase, type III)
38487_at	2.47263	10.0069	6.69785	0.000207459	0.00163391	0.824055	5.55055	263.606	322.311	2869.83	1858.66	2288.96	1143.58	STAB1	stabilin 1
208079_s_at	2.47162	5.46875	11.1029	6.51786e-06	0.000171656	4.52144	5.54667	12.2502	11.202	110.601	117.72	56.6328	74.5476	AURKA	aurora kinase A
205798_at	2.46964	7.11515	6.38966	0.000281515	0.00202095	0.493766	5.53905	43.4687	21.2857	427.915	631.665	139.427	203.605	IL7R	interleukin 7 receptor
225581_s_at	2.46938	6.77914	11.5777	4.83943e-06	0.000141948	4.83233	5.53805	30.5167	36.9341	197.727	227.841	189.805	182.127	MRPL50	mitochondrial ribosomal protein L50
212098_at	2.46914	8.96796	8.64926	3.73475e-05	0.000503436	2.67103	5.53712	135.398	158.485	1339.78	833.568	923.169	712.667	MGAT5	mannosyl (alpha-1,6-)-glycoprotein beta-1,6-N-acetyl-glucosaminyltransferase
212958_x_at	2.46903	8.32022	5.97431	0.000432204	0.00274771	0.0296483	5.53672	88.2199	227.218	313.167	276.388	702.553	874.653	PAM	peptidylglycine alpha-amidating monooxygenase
209727_at	2.46802	7.29337	4.34171	0.00289949	0.0109193	-2.02588	5.53285	64.2978	101.935	56.6226	200.084	349.28	574.441	GM2A	GM2 ganglioside activator
209994_s_at	2.46603	4.84206	10.6887	8.53151e-06	0.000202453	4.23898	5.5252	9.17966	7.42041	55.0768	71.3598	44.7321	46.4869	NA	NA
206022_at	2.46299	4.30845	11.8541	4.08994e-06	0.000130188	5.00727	5.51357	6.3232	5.60873	36.6425	43.1903	33.0331	32.6375	NDP	Norrie disease (pseudoglioma)
200617_at	2.46234	7.91406	11.3084	5.72181e-06	0.000158317	4.65765	5.5111	76.9677	75.8991	425.976	445.929	480.681	369.118	MLEC	malectin
228184_at	2.46145	5.23742	7.24602	0.000123611	0.00112606	1.38363	5.50769	10.2423	14.3934	79.6041	54.9198	88.2199	50.6913	DISP1	dispatched homolog 1 (Drosophila)
227542_at	2.46112	5.29222	7.74642	7.90755e-05	0.000834306	1.86535	5.50643	12.9708	13.5291	63.9611	60.6153	102.09	52.1188	SOCS6	suppressor of cytokine signaling 6
212859_x_at	2.46052	8.52818	8.57665	3.95725e-05	0.000522354	2.60905	5.50414	129.208	110.387	646.602	635.336	500.402	863.505	MT1E	metallothionein 1E
223404_s_at	2.46003	5.78817	8.36137	4.70945e-05	0.000583865	2.42248	5.50227	15.8141	16.8008	143.439	92.892	109.607	73.3867	TRMT1L	tRNA methyltransferase 1 homolog (S, cerevisiae)-like
225580_at	2.45692	5.12583	10.4026	1.03317e-05	0.000225415	4.03737	5.49044	11.6115	10.2278	55.5643	76.7035	63.2217	56.6261	MRPL50	mitochondrial ribosomal protein L50
241342_at	2.45516	7.01902	9.08313	2.66487e-05	0.000406527	3.03185	5.48373	31.4859	43.1569	302.499	283.403	245.758	166.269	TMEM65	transmembrane protein 65
201659_s_at	2.45461	8.13798	8.25491	5.13974e-05	0.000620503	2.32864	5.48166	75.7347	119.741	369.498	547.19	535.695	508.68	ARL1	ADP-ribosylation factor-like 1
209307_at	2.45264	7.89825	9.4756	1.98669e-05	0.000339863	3.34477	5.47416	57.4627	69.83	665.612	574.053	421.631	285.187	SWAP70	SWAP switching B-cell complex 70kDa subunit
209608_s_at	2.45172	7.74204	7.02241	0.000152111	0.00130435	1.15954	5.47068	106.64	57.6402	292.695	290.882	337.696	544.759	ACAT2	acetyl-CoA acetyltransferase 2
214845_s_at	2.45149	7.48262	4.63334	0.00200767	0.00830311	-1.63048	5.4698	55.4918	81.0217	129.053	419.364	291.519	461.43	CALU	calumenin
205198_s_at	2.45076	5.98232	11.9663	3.82368e-06	0.000125333	5.07709	5.46703	19.3305	19.5366	133.553	112.151	108.72	103.821	ATP7A	ATPase, Cu++ transporting, alpha polypeptide
205194_at	2.44964	4.96035	9.8788	1.48512e-05	0.000281936	3.65373	5.46278	10.278	11.1723	41.2646	56.0762	66.9525	51.1811	PSPH	phosphoserine phosphatase
216607_s_at	2.44927	7.62743	8.6778	3.65116e-05	0.000496355	2.69527	5.46139	69.6646	68.9213	254.168	342.015	300.035	477.309	CYP51A1	cytochrome P450, family 51, subfamily A, polypeptide 1
206864_s_at	2.44911	4.86732	4.40328	0.00268018	0.0103049	-1.94137	5.4608	15.3367	16.0548	16.8433	20.3072	42.879	171.239	HRK	harakiri, BCL2 interacting protein (contains only BH3 domain)
201627_s_at	2.44749	8.97984	4.9527	0.00136167	0.00622893	-1.21172	5.45467	214.21	97.0244	748.102	1722.96	642.637	962.259	INSIG1	insulin induced gene 1
209700_x_at	2.44183	4.79785	5.4218	0.000790193	0.00421493	-0.623474	5.43329	11.8438	12.3644	24.1732	30.2677	112.045	38.5835	PDE4DIP	phosphodiesterase 4D interacting protein
218218_at	2.44168	6.42492	7.11136	0.000139977	0.00122882	1.24936	5.43275	23.7027	34.6074	147.437	137.399	215.993	112.09	APPL2	adaptor protein, phosphotyrosine interaction, PH domain and leucine zipper containing 2
214724_at	2.44103	4.14882	6.62476	0.000222823	0.00171941	0.746769	5.43028	11.0586	6.10199	12.0696	19.2232	37.0757	53.6695	DIXDC1	DIX domain containing 1
211005_at	2.44037	6.44909	6.84498	0.000179987	0.00147138	0.977667	5.42781	29.3276	35.3882	96.8668	144.72	125.114	244.387	NA	NA
208813_at	2.43551	6.76662	11.2594	5.9012e-06	0.00016116	4.6254	5.40955	33.0608	34.3496	188.785	233.874	195.731	169.784	GOT1	glutamic-oxaloacetic transaminase 1, soluble (aspartate aminotransferase 1)
214440_at	2.43539	6.83971	12.0036	3.73962e-06	0.000123765	5.10013	5.4091	38.8249	33.7575	202.946	221.39	195.883	195.764	NAT1	N-acetyltransferase 1 (arylamine N-acetyltransferase)
1555781_at	2.43526	6.88053	11.4222	5.32849e-06	0.000151419	4.73199	5.4086	36.5707	39.495	222.512	197.06	186.632	226.392	PQLC2	PQ loop repeat containing 2
209778_at	2.43486	5.29579	11.6005	4.77184e-06	0.000140639	4.84697	5.40711	12.3645	10.9304	89.5311	76.8457	65.9751	59.8912	TRIP11	thyroid hormone receptor interactor 11
201050_at	2.43217	10.0871	6.39589	0.000279754	0.0020114	0.500558	5.39705	314.048	512.732	1066.26	2056.95	1851.29	2533.52	PLD3	phospholipase D family, member 3
221081_s_at	2.43067	7.72062	10.9704	7.09666e-06	0.000179631	4.43231	5.39142	79.3661	89.1137	256.564	236.082	399.636	514.424	DENND2D	DENN/MADD domain containing 2D
210553_x_at	2.43053	5.98808	5.75693	0.000545461	0.00322895	-0.222326	5.39091	23.8385	12.8475	121.014	198.245	69.1383	128.737	PCSK6	proprotein convertase subtilisin/kexin type 6
225061_at	2.42999	7.43075	9.45058	2.02361e-05	0.000343812	3.32518	5.38888	69.0536	64.8388	229.054	197.831	446.053	291.495	DNAJA4	DnaJ (Hsp40) homolog, subfamily A, member 4
41660_at	2.42924	5.85593	9.35613	2.17004e-05	0.000357579	3.25082	5.38611	17.8354	17.8072	120.983	106.62	76.7634	120.026	CELSR1	cadherin, EGF LAG seven-pass G-type receptor 1 (flamingo homolog, Drosophila)
227055_at	2.42837	4.93462	4.54138	0.00225131	0.00904583	-1.75382	5.38283	16.755	12.204	25.4644	26.5191	40.2302	147.271	METTL7B	methyltransferase like 7B
203123_s_at	2.42805	8.06278	10.4121	1.02653e-05	0.000225039	4.04417	5.38166	90.1119	95.5489	391.039	435.272	423.963	588.182	SLC11A2	solute carrier family 11 (proton-coupled divalent metal ion transporters), member 2
212981_s_at	2.42639	4.37697	9.31309	2.24071e-05	0.000362977	3.21669	5.37548	5.99845	6.30866	51.2334	37.9543	39.5053	27.6793	FAM115A	family with sequence similarity 115, member A
222767_s_at	2.42619	7.17004	9.11417	2.60267e-05	0.000399939	3.05705	5.37471	69.2883	61.6118	134.069	126.387	277.275	444.757	C12orf49	chromosome 12 open reading frame 49
202742_s_at	2.42453	6.40485	5.44814	0.000767095	0.00411582	-0.591377	5.36853	34.0472	35.9436	58.4922	146.587	247.809	142.33	PRKACB	protein kinase, cAMP-dependent, catalytic, beta
225290_at	2.42119	7.3487	8.8818	3.11132e-05	0.000450021	2.86642	5.35612	39.7071	53.7769	375.822	381.479	304.74	201.018	ETNK1	ethanolamine kinase 1
206632_s_at	2.42065	4.10745	7.38802	0.00010863	0.00103112	1.52305	5.3541	6.40266	6.30235	17.8966	31.4	27.4068	42.2065	APOBEC3B	apolipoprotein B mRNA editing enzyme, catalytic polypeptide-like 3B
212199_at	2.41861	7.08784	9.54367	1.89005e-05	0.000328052	3.3978	5.34655	43.6551	43.4529	295.058	208.807	266.611	203.387	MRFAP1L1	Morf4 family associated protein 1-like 1
227792_at	2.41837	8.6864	10.1679	1.21313e-05	0.000248542	3.86785	5.34565	145.376	119.031	803.22	711.328	812.22	608.808	ITPRIPL2	inositol 1,4,5-trisphosphate receptor interacting protein-like 2
224772_at	2.41831	6.53113	4.8749	0.00149473	0.00667152	-1.31236	5.34544	46.3076	24.1077	215.352	81.595	214.144	148.96	NAV1	neuron navigator 1
201059_at	2.41772	7.04994	10.4843	9.77747e-06	0.000219808	4.09549	5.34325	52.2939	50.7147	146.559	183.936	243.22	311.313	CTTN	cortactin
201714_at	2.41766	7.05218	10.4668	9.89309e-06	0.000220773	4.0831	5.34303	44.6613	39.88	237.924	253.578	192.845	263.666	TUBG1	tubulin, gamma 1
229534_at	2.41664	4.2767	4.88693	0.00147325	0.00660558	-1.29673	5.33928	10.1855	9.74309	13.3063	14.1942	28.9354	97.7718	ACOT4	acyl-CoA thioesterase 4
212115_at	2.4154	7.55342	12.2082	3.31371e-06	0.000116658	5.22526	5.33468	62.8283	60.0497	318.112	340.964	315.471	340.348	HN1L	hematological and neurological expressed 1-like
204567_s_at	2.41421	5.19044	4.68185	0.00189088	0.00792564	-1.56591	5.33026	30.653	28.5713	18.8863	5.76	200.173	124.307	ABCG1	ATP-binding cassette, sub-family G (WHITE), member 1
242157_at	2.41377	6.10583	9.25746	2.33587e-05	0.000370393	3.17237	5.32865	21.4614	21.7952	108.241	158.699	100.664	131.941	CHD9	chromodomain helicase DNA binding protein 9
213123_at	2.413	7.07831	10.5209	9.53952e-06	0.000216957	4.12145	5.3258	39.2523	46.4461	261.525	247.053	261.425	197.805	MFAP3	microfibrillar-associated protein 3
230712_at	2.41288	6.18914	3.68812	0.00691861	0.0209451	-2.95553	5.32535	15.791	58.0222	122.413	51.7818	218.784	118.764	NBPF1	neuroblastoma breakpoint family, member 1
225166_at	2.41143	6.36069	6.89229	0.000172034	0.00142598	1.02653	5.32002	21.6784	22.1882	269.037	174.826	161.617	84.2339	ARHGAP18	Rho GTPase activating protein 18
213562_s_at	2.41098	4.46064	4.9729	0.0013293	0.00611643	-1.18573	5.31836	8.3863	6.4643	21.683	63.2217	31.1817	49.1753	SQLE	squalene epoxidase
235093_at	2.40984	6.29379	8.22492	5.26878e-05	0.000631169	2.30201	5.31416	19.2545	34.1224	130.958	146.073	142.776	129.953	PEX13	peroxisomal biogenesis factor 13
218503_at	2.40776	6.09042	6.92205	0.000167233	0.00139592	1.05712	5.30652	29.8531	13.766	142.274	147.929	107.176	107.973	FOCAD	focadhesin
236180_at	2.40766	5.36227	8.96677	2.91338e-05	0.000429384	2.93666	5.30612	16.4919	20.1497	43.9698	35.4364	79.0583	118.343	NA	NA
203291_at	2.40694	6.06303	7.9919	6.40485e-05	0.000722018	2.09218	5.30349	16.3251	24.7215	164.457	118.547	125.165	90.6926	CNOT4	CCR4-NOT transcription complex, subunit 4
204273_at	2.4067	3.53508	2.90341	0.0212757	0.0490111	-4.13633	5.30262	4.21747	5.35077	17.4862	9.69126	70.7333	8.97069	EDNRB	endothelin receptor type B
211844_s_at	2.40616	5.31145	7.49909	9.83226e-05	0.000960631	1.63059	5.30062	18.9035	9.52938	66.0385	65.1293	72.6548	69.6618	NRP2	neuropilin 2
1555501_s_at	2.40407	5.35796	7.9874	6.42932e-05	0.000723764	2.08808	5.29294	14.2793	12.8985	60.5719	82.6579	55.2561	93.3814	RSRC1	arginine/serine-rich coiled-coil 1
203329_at	2.40398	6.05829	9.32259	2.22489e-05	0.000362328	3.22423	5.2926	23.3723	30.598	93.7177	65.2254	146.748	136.509	PTPRM	protein tyrosine phosphatase, receptor type, M
218345_at	2.4033	8.88976	6.00774	0.000417227	0.00267803	0.0678318	5.2901	212.495	167.96	673.353	474.494	1520.09	657.076	TMEM176A	transmembrane protein 176A
224345_x_at	2.39959	9.34878	10.8695	7.57667e-06	0.000186934	4.36366	5.27655	272.259	236.053	821.72	813.152	1182.18	1513.59	FAM162A	family with sequence similarity 162, member A
227871_at	2.39948	7.33652	11.9291	3.90979e-06	0.000126787	5.05401	5.27612	54.4013	47.9983	318.827	294.587	271.171	268.053	CHM	choroideremia (Rab escort protein 1)
235096_at	2.39904	5.56691	10.9181	7.34142e-06	0.000184122	4.39675	5.27451	13.5598	13.9255	120.275	95.097	67.2534	78.1115	LEO1	Leo1, Paf1/RNA polymerase II complex component, homolog (S, cerevisiae)
218732_at	2.39801	7.40767	10.0948	1.27617e-05	0.000254647	3.81428	5.27074	53.9106	68.0537	227.135	282.163	290.553	350.787	PTRH2	peptidyl-tRNA hydrolase 2
201559_s_at	2.39645	6.27921	10.5224	9.52996e-06	0.00021692	4.1225	5.26507	33.7374	32.2576	71.1728	93.9253	160.463	188.008	CLIC4	chloride intracellular channel 4
202627_s_at	2.39577	6.19044	4.99478	0.00129518	0.00600207	-1.15765	5.26256	18.6343	16.8199	147.084	379.16	65.9521	131.614	SERPINE1	serpin peptidase inhibitor, clade E (nexin, plasminogen activator inhibitor type 1), member 1
222742_s_at	2.39456	6.06507	10.4231	1.01891e-05	0.000224306	4.05203	5.25816	24.1375	21.9411	101.72	114.191	104.316	140.368	RABL5	RAB, member RAS oncogene family-like 5
222603_at	2.3945	6.53396	11.1839	6.18972e-06	0.000165738	4.57549	5.25794	33.7855	28.1471	147.831	171.313	168.356	156.159	ERMP1	endoplasmic reticulum metallopeptidase 1
203207_s_at	2.39288	5.48757	8.45992	4.34686e-05	0.000555036	2.50841	5.25205	14.1042	16.7784	56.0389	94.2295	83.9894	77.7199	MTFR1	mitochondrial fission regulator 1
223342_at	2.39046	6.91774	11.0766	6.62846e-06	0.000173068	4.50382	5.24324	43.6564	54.5231	142.018	141.216	272.817	239.86	RRM2B	ribonucleotide reductase M2 B (TP53 inducible)
218446_s_at	2.39037	7.56596	11.0289	6.83422e-06	0.000175755	4.4718	5.24293	63.9933	74.7993	248.676	295.553	341.387	385.42	FAM18B1	family with sequence similarity 18, member B1
213061_s_at	2.38984	8.79139	11.3162	5.6938e-06	0.000157837	4.66278	5.24097	162.527	176.053	525.47	640.214	851.721	922.777	NTAN1	N-terminal asparagine amidase
202353_s_at	2.38978	6.69006	10.3807	1.04861e-05	0.000227868	4.02173	5.24077	28.1139	35.7911	185.938	234.37	164.817	167.681	PSMD12	proteasome (prosome, macropain) 26S subunit, non-ATPase, 12
200755_s_at	2.38963	8.59303	8.45566	4.36185e-05	0.000555638	2.50472	5.24024	137.791	125.231	538.413	753.129	555.652	852.77	CALU	calumenin
204458_at	2.38954	7.33279	10.5004	9.67221e-06	0.000218701	4.1069	5.23991	66.977	48.8543	238.72	250.114	306.069	293.533	PLA2G15	phospholipase A2, group XV
222754_at	2.38888	6.07349	8.01055	6.30444e-05	0.000713347	2.10917	5.23751	16.9362	25.4865	137.79	132.465	86.9234	136.22	TRNT1	tRNA nucleotidyl transferase, CCA-adding, 1
202535_at	2.38693	7.06779	10.3237	1.09008e-05	0.000232809	3.98081	5.23044	37.2468	47.1859	258.306	267.104	194.316	247.439	FADD	Fas (TNFRSF6)-associated via death domain
219699_at	2.38463	7.01692	8.38963	4.6021e-05	0.000575516	2.44722	5.22209	53.5699	46.4461	127.66	218.946	257.553	263.446	LGI2	leucine-rich repeat LGI family, member 2
208964_s_at	2.38456	8.44674	8.87186	3.13543e-05	0.000452312	2.85817	5.22186	139.887	113.715	635.37	411.587	705.634	614.702	FADS1	fatty acid desaturase 1
1555786_s_at	2.38423	7.68916	7.24107	0.000124173	0.00112816	1.37873	5.22065	113.089	84.2129	165.22	189.191	370.605	700.387	LINC00520	long intergenic non-protein coding RNA 520
207861_at	2.38404	6.42971	7.20533	0.000128319	0.00115618	1.34327	5.21997	40.6474	25.6637	144.721	95.6394	140.303	202.592	CCL22	chemokine (C-C motif) ligand 22
202271_at	2.38337	7.25967	11.6568	4.61018e-06	0.000138455	4.88284	5.21755	53.5699	52.7947	265.58	223.929	284.387	270.729	FBXO28	F-box protein 28
202071_at	2.38332	6.77701	8.6942	3.60406e-05	0.000492867	2.70916	5.21735	45.2716	30.1967	159.058	215.015	180.912	205.693	SDC4	syndecan 4
213056_at	2.38225	7.99517	9.64632	1.75415e-05	0.000312806	3.47709	5.21349	91.9777	119.623	301.418	278.164	637.504	469.108	FRMD4B	FERM domain containing 4B
221620_s_at	2.38081	6.82364	7.71971	8.0936e-05	0.000846807	1.84031	5.2083	41.6827	34.7152	158.388	234.773	156.169	251.346	APOO	apolipoprotein O
207845_s_at	2.37988	6.88933	8.30755	4.9217e-05	0.000602798	2.37517	5.20494	30.7844	49.8208	185.387	234.955	223.264	186.103	ANAPC10	anaphase promoting complex subunit 10
207819_s_at	2.37753	5.43399	7.33507	0.000113965	0.00106584	1.47133	5.19647	13.5562	14.4183	58.9423	107.353	60.9635	86.5762	ABCB4	ATP-binding cassette, sub-family B (MDR/TAP), member 4
212399_s_at	2.37695	7.24157	10.1187	1.25516e-05	0.000252111	3.83184	5.19437	55.2228	51.2598	280.411	198.118	270.836	282.003	VGLL4	vestigial like 4 (Drosophila)
201951_at	2.37643	7.91561	6.83118	0.000182383	0.00148652	0.963371	5.19251	80.9708	78.5085	377.986	481.165	286.528	598.181	ALCAM	activated leukocyte cell adhesion molecule
224308_s_at	2.37606	5.1823	11.0592	6.70265e-06	0.000173885	4.49217	5.19119	10.6948	10.8241	89.8393	70.6368	57.8765	53.901	INTS2	integrator complex subunit 2
226537_at	2.37473	5.23185	7.54755	9.41722e-05	0.000932005	1.67709	5.18639	10.4131	16.4833	46.951	75.6896	70.0553	65.904	HINT3	histidine triad nucleotide binding protein 3
230032_at	2.3745	5.23732	9.50142	1.9494e-05	0.000335373	3.36492	5.18556	11.1923	13.7999	67.025	67.0076	77.5089	53.584	OSGEPL1	O-sialoglycoprotein endopeptidase-like 1
231202_at	2.37181	3.32309	8.62883	3.79589e-05	0.000507828	2.65364	5.17591	4.62315	5.66151	7.04518	7.77138	20.9048	33.5428	ALDH1L2	aldehyde dehydrogenase 1 family, member L2
218361_at	2.37147	6.21222	7.93732	6.70907e-05	0.000743738	2.04227	5.1747	27.705	33.4304	107.392	67.3345	187.21	132.477	GOLPH3L	golgi phosphoprotein 3-like
232130_at	2.37022	6.89568	9.68787	1.70229e-05	0.000306356	3.50895	5.17021	29.7453	41.1318	265.209	268.565	203.617	160.62	NA	NA
214620_x_at	2.36973	6.18684	5.01123	0.00127015	0.00591317	-1.13658	5.16843	19.774	61.297	64.4873	59.0579	160.807	201.348	PAM	peptidylglycine alpha-amidating monooxygenase
213419_at	2.36826	3.86749	4.50684	0.00235107	0.00932683	-1.80048	5.16317	6.05947	8.07765	8.55731	17.692	21.3535	61.1059	APBB2	amyloid beta (A4) precursor protein-binding, family B, member 2
243539_at	2.36743	5.82161	9.20608	2.42785e-05	0.000380802	3.13121	5.1602	23.5847	16.3983	93.4818	87.8923	88.8494	115.906	KIAA1841	KIAA1841
209355_s_at	2.36681	4.47502	6.83521	0.00018168	0.00148256	0.967544	5.15801	13.2708	6.83499	21.0239	26.2874	41.8491	57.6652	PPAP2B	phosphatidic acid phosphatase type 2B
212810_s_at	2.36539	6.5566	7.00129	0.000155163	0.00132245	1.13808	5.15294	43.3413	33.7575	105.808	115.67	139.336	278.817	SLC1A4	solute carrier family 1 (glutamate/neutral amino acid transporter), member 4
1555982_at	2.3649	4.62608	5.97798	0.00043053	0.00273947	0.0338507	5.15117	8.04204	8.90697	31.2674	53.2643	29.971	63.4171	ZFYVE16	zinc finger, FYVE domain containing 16
226180_at	2.36389	6.11234	11.0543	6.72365e-06	0.000173885	4.48889	5.14758	22.5657	24.1988	116.188	119.436	135.152	107.06	WDR36	WD repeat domain 36
210942_s_at	2.36303	7.15879	8.7015	3.58334e-05	0.000492307	2.71534	5.14449	37.5251	62.5571	241.387	241.807	250.408	248.105	ST3GAL6	ST3 beta-galactoside alpha-2,3-sialyltransferase 6
226031_at	2.36218	7.6618	8.83436	3.22836e-05	0.000462303	2.82694	5.14147	51.4101	80.0665	419.073	367.387	360.475	301.856	CCDC132	coiled-coil domain containing 132
212978_at	2.36137	6.65517	4.35372	0.00285522	0.0107957	-2.00936	5.13857	19.5084	69.3703	136.22	159.12	150.181	237.938	LRRC8B	leucine rich repeat containing 8 family, member B
228372_at	2.36117	7.85965	5.12243	0.00111438	0.00538229	-0.995217	5.13786	148.357	60.7156	348.819	210.163	610.92	389.213	C10orf128	chromosome 10 open reading frame 128
200816_s_at	2.3599	7.99949	8.49892	4.21209e-05	0.000543654	2.54217	5.13334	63.555	107.663	498.299	456.864	424.92	424.335	PAFAH1B1	platelet-activating factor acetylhydrolase 1b, regulatory subunit 1 (45kDa)
230261_at	2.35401	6.40912	10.2314	1.16115e-05	0.000241938	3.91412	5.11242	26.5028	26.1478	165.926	180.887	158.142	114.534	ST8SIA4	ST8 alpha-N-acetyl-neuraminide alpha-2,8-sialyltransferase 4
215177_s_at	2.35298	4.70582	3.65702	0.0072222	0.0216128	-3.00115	5.10878	12.0289	11.5099	13.0154	48.5149	36.7077	98.4405	ITGA6	integrin, alpha 6
205011_at	2.35228	6.87388	11.4102	5.36851e-06	0.00015224	4.72418	5.1063	48.0899	45.361	157.887	132.871	231.478	245.72	VWA5A	von Willebrand factor A domain containing 5A
1553954_at	2.35202	6.36411	11.4752	5.1556e-06	0.00014758	4.76639	5.1054	28.0675	26.8274	135.365	156.171	147.542	133.023	ALG14	asparagine-linked glycosylation 14 homolog (S, cerevisiae)
200972_at	2.35202	9.1331	11.99	3.76999e-06	0.000124319	5.09175	5.10537	234.542	226.892	676.453	627.542	1197.55	1158.24	TSPAN3	tetraspanin 3
209822_s_at	2.34941	3.58055	7.77155	7.73689e-05	0.00081978	1.88885	5.09617	6.15284	7.19359	6.77736	8.50199	25.6398	44.8326	VLDLR	very low density lipoprotein receptor
225537_at	2.34724	6.50764	10.7579	8.15078e-06	0.00019597	4.28696	5.0885	26.1113	32.1047	182.585	170.817	159.769	135.857	TRAPPC6B	trafficking protein particle complex 6B
222750_s_at	2.3445	7.61348	4.90319	0.00144475	0.00650661	-1.27565	5.07884	47.9264	104.232	224.267	390.72	255.496	504.338	SRD5A3	steroid 5 alpha-reductase 3
202969_at	2.34204	6.34707	6.67384	0.000212373	0.00166272	0.798735	5.0702	24.7793	34.0746	110.361	143.895	105.566	205.611	DYRK2	dual-specificity tyrosine-(Y)-phosphorylation regulated kinase 2
221751_at	2.34162	8.61382	9.70082	1.68647e-05	0.000304947	3.51887	5.06872	104.252	153.474	743.204	739.553	647.981	634.387	PANK3	pantothenate kinase 3
219143_s_at	2.33805	6.16086	7.68185	8.36581e-05	0.000865617	1.80467	5.0562	31.599	31.0113	95.2199	57.3938	190.887	131.24	RPP25	ribonuclease P/MRP 25kDa subunit
230258_at	2.33616	5.27998	8.88564	3.10204e-05	0.00044939	2.86961	5.04955	9.92104	7.6581	184.165	126.92	47.4369	40.8384	GLIS3	GLIS family zinc finger 3
235068_at	2.33461	4.73145	11.6967	4.49905e-06	0.000136808	4.90822	5.04415	7.27119	7.36354	66.9552	71.9631	39.0084	34.9229	ZDHHC21	zinc finger, DHHC-type containing 21
209627_s_at	2.33456	5.94012	10.115	1.25832e-05	0.000252492	3.82917	5.04399	24.7651	25.4051	79.1798	67.1804	146.556	109.221	OSBPL3	oxysterol binding protein-like 3
214129_at	2.33232	7.0789	7.91885	6.81564e-05	0.000752196	2.02531	5.03614	55.195	43.2882	244.37	172.58	303.379	199.747	PDE4DIP	phosphodiesterase 4D interacting protein
212216_at	2.33195	6.17104	11.2763	5.83861e-06	0.00016009	4.63654	5.03486	25.7821	24.9522	109.086	122.293	138.103	118.086	PREPL	prolyl endopeptidase-like
224204_x_at	2.33134	5.58692	9.62833	1.77715e-05	0.000315672	3.46325	5.03272	14.4194	19.5307	76.2646	80.4874	74.9015	95.2318	ARNTL2	aryl hydrocarbon receptor nuclear translocator-like 2
212342_at	2.32961	5.70029	11.0672	6.66814e-06	0.000173276	4.49757	5.02669	19.7598	16.9291	78.6716	88.8261	96.9059	87.2227	YIPF6	Yip1 domain family, member 6
232000_at	2.32959	4.44789	3.28488	0.0122019	0.0320919	-3.55555	5.02663	5.42185	10.0918	22.7206	62.8752	18.5856	74.3866	TTC39B	tetratricopeptide repeat domain 39B
205098_at	2.32942	10.8708	6.22524	0.000332772	0.00229036	0.312701	5.02605	871.615	376.256	3855.58	4116.22	3127.07	2649.25	CCR1	chemokine (C-C motif) receptor 1
223773_s_at	2.32789	7.56758	6.49213	0.000254047	0.00187903	0.604878	5.0207	40.1858	88.3917	407.693	359.401	279.814	319.995	SNHG12	small nucleolar RNA host gene 12 (non-protein coding)
213365_at	2.32769	6.38617	11.8363	4.13385e-06	0.000131201	4.99618	5.01999	27.591	26.4273	163.441	156.373	140.638	130.654	ERI2	ERI1 exoribonuclease family member 2
201662_s_at	2.32766	8.69312	11.705	4.47646e-06	0.000136808	4.91345	5.01992	140.361	152.717	677.053	641.28	762.554	708.365	ACSL3	acyl-CoA synthetase long-chain family member 3
222642_s_at	2.32762	7.44571	9.30643	2.25187e-05	0.000363182	3.2114	5.01976	61.6113	69.4731	210.147	289.364	289.364	372.733	TMEM33	transmembrane protein 33
212169_at	2.32588	6.96261	7.82849	7.36519e-05	0.000793474	1.94186	5.01371	34.2539	61.7228	190.315	176.048	243.966	217.844	FKBP9	FK506 binding protein 9, 63 kDa
225314_at	2.32575	6.57197	6.75529	0.000196214	0.00157299	0.884328	5.01327	43.458	41.2979	83.6454	109.518	303.3	148.72	OCIAD2	OCIA domain containing 2
224827_at	2.32517	6.2956	9.76972	1.60509e-05	0.000296276	3.57135	5.01124	24.4031	32.7926	119.791	121.966	126.663	158.657	UBTD2	ubiquitin domain containing 2
223241_at	2.32399	6.94167	9.76691	1.60832e-05	0.000296471	3.56922	5.00715	40.9603	30.7833	320.654	269.982	163.773	193.027	SNX8	sorting nexin 8
210854_x_at	2.32398	6.9952	7.60107	8.98147e-05	0.000905489	1.72816	5.00713	73.1563	58.4847	94.106	99.8186	243.703	440.159	SLC6A8	solute carrier family 6 (neurotransmitter transporter, creatine), member 8
203157_s_at	2.32295	6.54529	8.83823	3.21863e-05	0.000461151	2.83017	5.00353	37.6114	29.7039	121.732	174.478	150.872	185.387	GLS	glutaminase
222553_x_at	2.32256	8.24559	5.21344	0.00100249	0.00501008	-0.880846	5.0022	91.7199	215.678	208.356	383.137	791.387	625.464	OXR1	oxidation resistance 1
212635_at	2.32237	7.85427	10.3484	1.0719e-05	0.00023051	3.99856	5.00154	73.7654	83.8408	459.95	348.887	389.091	397.617	TNPO1	transportin 1
208799_at	2.32197	8.24959	10.7706	8.08286e-06	0.00019468	4.29575	5.00014	92.7646	115.197	515.536	539.977	484.967	550.902	PSMB5	proteasome (prosome, macropain) subunit, beta type, 5
226425_at	2.32036	8.11156	8.72113	3.52821e-05	0.000488226	2.73193	4.99456	113.887	129.9	250.821	326.907	499.729	738.484	CLIP4	CAP-GLY domain containing linker protein family, member 4
224663_s_at	2.32033	5.77156	7.65143	8.59191e-05	0.000880349	1.77594	4.99446	21.3795	25.4909	46.6363	76.9135	137.723	98.7084	CFL2	cofilin 2 (muscle)
228328_at	2.32004	5.80501	7.15421	0.00013452	0.00119473	1.29231	4.99347	13.1822	22.5389	140.635	98.6636	98.5861	75.1468	KLHL28	kelch-like 28 (Drosophila)
212281_s_at	2.31987	5.08734	5.42014	0.00079167	0.00422116	-0.625494	4.99287	14.8127	8.91051	91.7843	38.7349	63.7933	51.5778	TMEM97	transmembrane protein 97
219838_at	2.31794	5.10789	7.98943	6.41824e-05	0.000723229	2.08993	4.9862	9.79335	15.158	63.3825	48.4289	69.5367	53.0762	TTC23	tetratricopeptide repeat domain 23
200757_s_at	2.31773	8.1611	8.79375	3.33249e-05	0.000471046	2.79299	4.98546	91.7199	111.387	417.948	507.337	413.813	613.624	CALU	calumenin
202260_s_at	2.31733	4.89916	9.81413	1.55497e-05	0.000291075	3.605	4.9841	12.6423	10.3941	34.9211	47.1274	58.9153	55.406	STXBP1	syntaxin binding protein 1
218979_at	2.31705	6.7312	11.2867	5.80021e-06	0.000159827	4.64344	4.98312	29.8276	33.5446	227.376	254.41	164.72	150.833	RMI1	RMI1, RecQ mediated genome instability 1, homolog (S, cerevisiae)
225080_at	2.31608	6.4129	8.56199	4.00396e-05	0.000526465	2.59648	4.97977	42.1977	27.9135	91.2813	121.857	166.359	175.579	MYO1C	myosin IC
217871_s_at	2.31573	10.6871	11.6782	4.55022e-06	0.000137447	4.89646	4.97856	712.101	785.464	1645.43	1574.24	3634.9	3814.03	MIF	macrophage migration inhibitory factor (glycosylation-inhibiting factor)
226022_at	2.31508	8.0205	4.02509	0.00438384	0.0148557	-2.46899	4.97631	104.225	94.6404	640.13	198.74	757.887	322.299	SASH1	SAM and SH3 domain containing 1
222608_s_at	2.31496	3.92561	8.70481	3.57396e-05	0.000492307	2.71814	4.97591	5.0732	5.76374	27.1965	21.3861	21.9546	32.9765	ANLN	anillin, actin binding protein
1560007_at	2.3148	5.3639	6.10554	0.000376615	0.00249892	0.178706	4.97536	11.1132	12.9379	75.0533	126.982	42.4288	83.8865	LOC645984	uncharacterized LOC645984
200973_s_at	2.31337	7.6158	10.4025	1.03323e-05	0.000225415	4.03731	4.97044	95.981	78.5336	181.412	223.652	420.566	442.788	TSPAN3	tetraspanin 3
201089_at	2.31303	10.5786	11.1128	6.47643e-06	0.000171059	4.52812	4.96925	552.232	523.405	2461.82	2518.11	2949.81	2419.62	ATP6V1B2	ATPase, H+ transporting, lysosomal 56/58kDa, V1 subunit B2
202543_s_at	2.31175	8.17877	9.41638	2.07531e-05	0.000349125	3.29833	4.96486	89.2199	72.2937	638.887	903.599	397.986	399.492	GMFB	glia maturation factor, beta
213062_at	2.30912	8.49585	11.6363	4.66821e-06	0.00013947	4.86983	4.9558	131.387	138.739	526.394	515.22	635.104	704.906	NTAN1	N-terminal asparagine amidase
211070_x_at	2.30889	11.7641	8.87541	3.12679e-05	0.000451304	2.86112	4.95501	1295.61	1317.9	4847.2	5103.09	5135.78	8162.85	DBI	diazepam binding inhibitor (GABA receptor modulator, acyl-CoA binding protein)
213734_at	2.30611	8.65957	8.23169	5.23935e-05	0.000628469	2.30803	4.94546	185.387	119.003	522.22	703.387	698.542	772.427	WSB2	WD repeat and SOCS box containing 2
207213_s_at	2.3061	4.8128	4.62875	0.00201912	0.00833628	-1.63661	4.94544	14.8965	14.3475	14.6117	30.1967	43.9987	118.803	USP2	ubiquitin specific peptidase 2
219147_s_at	2.30338	7.63975	7.33118	0.000114368	0.00106783	1.46751	4.93611	53.0178	96.3865	278.887	354.553	382.355	325.643	NMRK1	nicotinamide riboside kinase 1
203208_s_at	2.30323	6.78559	11.3522	5.56654e-06	0.000156062	4.68638	4.9356	42.6838	36.7347	168.179	179.002	198.053	192.858	MTFR1	mitochondrial fission regulator 1
220942_x_at	2.3021	9.96707	9.7472	1.63119e-05	0.000299074	3.55424	4.93173	436.439	377.914	1188.7	1278.26	1701.79	2357.28	FAM162A	family with sequence similarity 162, member A
202235_at	2.30202	5.28176	8.81061	3.2888e-05	0.000466559	2.8071	4.93149	13.5173	9.7677	76.5769	106.757	54.5228	58.8924	SLC16A1	solute carrier family 16, member 1 (monocarboxylic acid transporter 1)
235204_at	2.30067	5.83501	9.14403	2.54438e-05	0.00039297	3.08122	4.92686	23.9687	16.5531	106.267	85.2118	97.11	99.1745	NA	NA
203165_s_at	2.3002	6.3746	8.24988	5.16114e-05	0.000621542	2.32418	4.92527	23.9445	35.5201	118.174	157.373	161.052	128.107	SLC33A1	solute carrier family 33 (acetyl-CoA transporter), member 1
234295_at	2.29767	6.40488	8.05807	6.05654e-05	0.000695221	2.1523	4.91664	23.4555	33.7575	169.653	143.956	168.559	113.553	DBR1	debranching enzyme homolog 1 (S, cerevisiae)
208381_s_at	2.29754	5.28005	11.8537	4.09086e-06	0.000130188	5.00703	4.91619	11.1368	11.0841	95.3597	97.9881	55.2521	53.9973	SGPL1	sphingosine-1-phosphate lyase 1
209849_s_at	2.29706	6.26386	8.81496	3.27762e-05	0.00046594	2.81075	4.91454	21.1883	30.1692	125.417	166.349	116.958	132.006	RAD51C	RAD51 homolog C (S, cerevisiae)
202743_at	2.29704	4.35178	5.88943	0.000472989	0.00290695	-0.0679837	4.91447	7.23865	12.24	26.9984	14.1555	55.4615	38.5835	PIK3R3	phosphoinositide-3-kinase, regulatory subunit 3 (gamma)
212893_at	2.29689	6.95253	8.83126	3.23618e-05	0.000463181	2.82435	4.91398	40.1529	63.517	146.094	157.325	253.201	243.226	ZZZ3	zinc finger, ZZ-type containing 3
214553_s_at	2.29595	7.02144	5.7356	0.00055824	0.00328397	-0.247395	4.91079	78.352	41.3981	97.5998	194.17	286.981	272.57	ARPP19	cAMP-regulated phosphoprotein, 19kDa
235534_at	2.29498	4.7207	6.52884	0.000244943	0.00183553	0.644367	4.90748	14.7673	12.3547	16.3173	25.6923	48.6776	90.2653	NA	NA
218085_at	2.29422	8.21012	11.2548	5.91814e-06	0.000161461	4.6224	4.9049	105.757	104.488	442.833	518.448	534.011	497.835	CHMP5	charged multivesicular body protein 5
223515_s_at	2.29408	5.61656	8.82439	3.25358e-05	0.00046397	2.81862	4.9044	13.62	12.6187	144.692	135.679	80.7205	51.2131	COQ3	coenzyme Q3 homolog, methyltransferase (S, cerevisiae)
64064_at	2.29284	7.037	5.10667	0.00113511	0.00545064	-1.01514	4.90021	41.4906	62.5401	248.088	127.889	364.397	170.987	GIMAP5	GTPase, IMAP family member 5
219540_at	2.29262	7.27385	11.2123	6.0794e-06	0.000164577	4.5943	4.89947	50.7226	43.6732	358.387	325.387	229.812	231.388	ZNF267	zinc finger protein 267
219799_s_at	2.29256	7.24635	9.70575	1.6805e-05	0.000304439	3.52263	4.89926	54.2024	50.0907	312.687	221.462	266.221	244.79	DHRS9	dehydrogenase/reductase (SDR family) member 9
232078_at	2.29193	5.73663	4.58706	0.00212646	0.0086698	-1.69239	4.89709	29.3318	15.2505	41.0407	116.695	107.488	99.8017	PVRL2	poliovirus receptor-related 2 (herpesvirus entry mediator B)
209234_at	2.29133	7.12766	11.3997	5.40373e-06	0.000152763	4.71736	4.89507	49.8716	47.8549	218.887	250.343	233.97	244.421	KIF1B	kinesin family member 1B
214179_s_at	2.29127	7.75694	10.5622	9.27967e-06	0.000212996	4.15053	4.89486	83.7199	78.6048	357.024	276.496	399.78	394.4	NFE2L1	nuclear factor (erythroid-derived 2)-like 1
225096_at	2.2903	8.54089	9.32043	2.22846e-05	0.0003624	3.22253	4.89158	139.017	148.491	463.584	564.697	590.199	836.889	C17orf79	chromosome 17 open reading frame 79
1562801_at	2.29009	5.16391	4.44561	0.00253994	0.00988495	-1.8836	4.89087	10.0783	14.227	45.6233	94.6205	35.6347	96.2498	NA	NA
225352_at	2.28959	6.96393	9.66979	1.72464e-05	0.000308752	3.49511	4.88916	47.1639	33.2692	240.096	267.887	191.734	195.623	SEC62	SEC62 homolog (S, cerevisiae)
204262_s_at	2.28906	6.64871	10.6332	8.85106e-06	0.000207299	4.2003	4.88739	36.0941	33.0283	162.454	185.032	152.778	186.387	PSEN2	presenilin 2 (Alzheimer disease 4)
214430_at	2.28807	10.369	10.9249	7.30905e-06	0.000183478	4.40139	4.88403	472.72	464.629	2090.05	2223.95	2065.06	2537.08	GLA	galactosidase, alpha
218890_x_at	2.28521	7.72874	10.9524	7.17991e-06	0.000180901	4.42008	4.87435	70.6818	68.0823	371.11	446.151	322.6	354.415	MRPL35	mitochondrial ribosomal protein L35
202314_at	2.28509	8.64311	8.26459	5.09886e-05	0.000617305	2.33721	4.87396	174.07	106.139	742.855	677.86	609.72	719.835	CYP51A1	cytochrome P450, family 51, subfamily A, polypeptide 1
226752_at	2.28473	7.67761	8.19488	5.4017e-05	0.00064119	2.27526	4.87273	62.8898	94.1561	252.219	350.72	401.22	350.421	FAM174A	family with sequence similarity 174, member A
214720_x_at	2.28435	4.74725	6.75229	0.000196784	0.00157571	0.88119	4.87143	10.4242	12.2398	22.0813	43.9951	49.0534	61.7251	2010-09-01	septin 10
228453_at	2.28368	5.43147	5.94603	0.000445344	0.0028058	-0.00277807	4.86919	9.64851	20.3518	96.2472	73.4153	83.3877	55.8309	EPG5	ectopic P-granules autophagy protein 5 homolog (C, elegans)
227713_at	2.2825	5.93164	11.1325	6.3956e-06	0.000169665	4.54126	4.8652	21.3974	18.5028	111.697	124.786	96.8056	96.8056	KATNAL1	katanin p60 subunit A-like 1
225470_at	2.28243	5.87544	11.2331	6.00008e-06	0.000162884	4.60803	4.86496	18.1044	16.7709	127.872	146.72	82.3915	87.2199	NUP35	nucleoporin 35kDa
226321_at	2.28187	6.74135	10.1524	1.22616e-05	0.000249402	3.85655	4.8631	30.8934	38.7476	226.053	195.806	181.329	156.124	LYSMD3	LysM, putative peptidoglycan-binding, domain containing 3
232504_at	2.28081	5.21653	7.13761	0.000136606	0.00120815	1.27569	4.85952	10.0457	16.4126	77.5087	53.106	54.1142	71.9507	LOC285628	uncharacterized LOC285628
224959_at	2.27813	6.84372	8.28419	5.01715e-05	0.000610658	2.35456	4.85049	32.6467	33.2336	361.582	229.286	181.835	140.382	SLC26A2	solute carrier family 26 (sulfate transporter), member 2
210839_s_at	2.27783	5.99261	5.14091	0.00109058	0.00530768	-0.971888	4.84948	20.6937	17.281	200.963	110.258	141.37	59.4891	ENPP2	ectonucleotide pyrophosphatase/phosphodiesterase 2
219303_at	2.27638	6.11635	6.37216	0.000286528	0.00204877	0.474661	4.84459	13.5328	29.1985	188.762	161.178	105.324	88.0514	RNF219	ring finger protein 219
203284_s_at	2.27521	7.31125	11.4167	5.3466e-06	0.000151776	4.72845	4.84067	54.1862	56.9483	257.682	279.122	281.087	257.241	HS2ST1	heparan sulfate 2-O-sulfotransferase 1
226483_at	2.27473	4.52952	10.0122	1.35192e-05	0.00026453	3.75326	4.83908	7.24846	6.91054	48.8463	52.8754	39.9126	29.3883	TMEM68	transmembrane protein 68
48106_at	2.27406	7.3964	10.0401	1.32577e-05	0.000261491	3.77394	4.83682	47.6849	54.4248	346.677	418.638	274.591	221.111	SLC48A1	solute carrier family 48 (heme transporter), member 1
205844_at	2.27257	8.06985	3.01472	0.0180581	0.0433945	-3.96592	4.83183	85.9875	249.947	94.2199	370.395	452.647	1108.53	VNN1	vanin 1
37005_at	2.27237	6.59978	7.88066	7.04209e-05	0.000768194	1.99014	4.83115	40.7094	37.1279	159.249	98.0454	217.31	162.337	NBL1	neuroblastoma, suppression of tumorigenicity 1
201098_at	2.27169	9.44122	11.017	6.88696e-06	0.000176447	4.46375	4.82888	251.593	231.688	1154.72	1233.57	1076.05	1263.17	COPB2	coatomer protein complex, subunit beta 2 (beta prime)
226924_at	2.27138	6.3797	10.8863	7.49467e-06	0.000186256	4.37508	4.82784	29.6442	29.6907	150.779	122.439	145.278	141.211	LOC400657	uncharacterized LOC400657
225669_at	2.27082	7.94207	7.88814	6.9971e-05	0.000765425	1.99704	4.82598	103.611	59.0135	501.016	507.071	396.599	359.068	IFNAR1	interferon (alpha, beta and omega) receptor 1
228167_at	2.27072	7.17741	9.51231	1.93391e-05	0.000333337	3.37341	4.82564	52.7275	68.3957	164.943	184.125	256.122	327.892	KLHL6	kelch-like 6 (Drosophila)
203970_s_at	2.27069	5.70293	8.44988	4.3823e-05	0.000557464	2.4997	4.82554	14.8183	21.0942	105.415	83.2908	97.3865	74.7402	PEX3	peroxisomal biogenesis factor 3
221900_at	2.27018	6.28012	4.05625	0.00420628	0.0144311	-2.42476	4.82382	57.3242	39.8049	31.7004	57.362	124.968	424.872	COL8A2	collagen, type VIII, alpha 2
200839_s_at	2.26938	12.7804	11.5525	4.9152e-06	0.000142943	4.81615	4.82115	2358.55	2551.81	11783.7	12221.1	12025.1	11633.4	CTSB	cathepsin B
212517_at	2.26911	6.53959	8.77336	3.38617e-05	0.000475438	2.7759	4.82025	31.8779	34.538	174.299	132.028	191.331	133.702	ATRN	attractin
231822_at	2.26806	4.99192	6.3767	0.00028522	0.00204106	0.479617	4.81675	12.4339	10.363	35.4661	75.9968	50.4097	59.3044	CTTNBP2NL	CTTNBP2 N-terminal like
218113_at	2.26799	7.62974	5.98162	0.00042888	0.00273103	0.0380062	4.81651	82.6986	70.8734	347.378	217.999	529.466	256.808	TMEM2	transmembrane protein 2
205282_at	2.26792	5.74771	8.65611	3.71448e-05	0.000501942	2.67686	4.81629	19.1802	13.1257	146.838	111.475	79.1201	73.8102	LRP8	low density lipoprotein receptor-related protein 8, apolipoprotein e receptor
228478_at	2.26556	7.50248	6.4001	0.00027857	0.0020055	0.505149	4.80842	53.3621	74.7255	236.094	409.57	382.849	240.812	NA	NA
225127_at	2.26451	7.87774	8.04355	6.13109e-05	0.0007004	2.13915	4.8049	75.3177	108.002	273.553	405.082	406.135	462.413	TMEM181	transmembrane protein 181
235117_at	2.26236	4.79724	9.77872	1.59479e-05	0.000295128	3.57818	4.79775	6.97647	8.31996	69.1009	86.2199	40.1875	33.2462	CHAC2	ChaC, cation transport regulator homolog 2 (E, coli)
1553432_s_at	2.26172	6.61047	10.4695	9.87494e-06	0.000220726	4.08504	4.79563	41.3876	45.3492	114.466	93.8543	222.55	193.955	NA	NA
203428_s_at	2.25962	6.17634	7.54577	9.43217e-05	0.000932203	1.67538	4.78866	20.0374	24.1446	164.624	161.937	141.023	78.6683	ASF1A	ASF1 anti-silencing function 1 homolog A (S, cerevisiae)
225913_at	2.25713	7.95099	9.58445	1.83469e-05	0.00032174	3.42939	4.7804	91.9873	115.386	330.551	269.765	542.363	447.22	PEAK1	NKF3 kinase family member
219344_at	2.25689	7.71966	6.58665	0.000231332	0.00176399	0.706227	4.77958	84.8585	93.8922	216.7	279.127	299.502	607.722	SLC29A3	solute carrier family 29 (nucleoside transporters), member 3
218472_s_at	2.25606	6.68801	11.098	6.53815e-06	0.000171892	4.51819	4.77685	37.6858	32.7638	182.829	188.92	160.682	175.342	PELO	pelota homolog (Drosophila)
208899_x_at	2.25576	9.93962	8.58355	3.93548e-05	0.000520737	2.61496	4.77584	427.857	350.797	1097.49	1590.53	1653.57	2070.29	ATP6V1D	ATPase, H+ transporting, lysosomal 34kDa, V1 subunit D
220178_at	2.25465	6.82684	4.24642	0.00327845	0.011996	-2.15775	4.77218	36.9385	57.6193	119.231	174.016	121.421	399.195	MFSD12	major facilitator superfamily domain containing 12
44673_at	2.25393	8.14239	3.79137	0.00600524	0.0187983	-2.80489	4.7698	88.1974	76.1366	1221.84	405.99	650.112	234.996	SIGLEC1	sialic acid binding Ig-like lectin 1, sialoadhesin
204125_at	2.2527	7.33024	10.7469	8.21006e-06	0.000196876	4.27935	4.76573	54.2211	48.0868	306.445	367.06	242.313	244.387	NDUFAF1	NADH dehydrogenase (ubiquinone) complex I, assembly factor 1
223767_at	2.25263	7.65824	4.94757	0.00137004	0.00626061	-1.21833	4.76551	95.8633	44.0676	554.6	302.287	397.445	241.387	GPR84	G protein-coupled receptor 84
209406_at	2.2524	4.0771	6.70995	0.000205032	0.00162086	0.836784	4.76475	10.5406	6.58221	11.1174	19.0291	36.3701	43.3086	BAG2	BCL2-associated athanogene 2
235509_at	2.25162	5.86903	9.05975	2.71282e-05	0.000411545	3.01281	4.76218	21.1565	21.7682	80.2665	103.239	86.5136	120.724	NDUFAF6	NADH dehydrogenase (ubiquinone) complex I, assembly factor 6
225274_at	2.25058	7.86321	8.94703	2.95807e-05	0.000433823	2.92039	4.75874	85.4162	100.508	374.731	254.796	464.379	418.653	PCYOX1	prenylcysteine oxidase 1
202594_at	2.25017	7.36805	9.32484	2.22115e-05	0.000362328	3.22603	4.75739	53.3644	53.7369	391.732	278.776	279.366	232.321	LEPROTL1	leptin receptor overlapping transcript-like 1
220333_at	2.24945	4.61234	3.396	0.0104126	0.0284535	-3.3885	4.75502	9.72383	11.7209	16.6096	43.899	25.4603	101.214	PAQR5	progestin and adipoQ receptor family member V
204725_s_at	2.24742	7.2829	7.61903	8.84035e-05	0.000897395	1.74523	4.74832	58.7041	70.2073	149.812	248.595	267.553	347.313	NCK1	NCK adaptor protein 1
225989_at	2.24659	6.33408	8.55255	4.03435e-05	0.0005287	2.58838	4.74559	23.6191	30.0755	191.288	126.845	126.482	126.482	HERC4	HECT and RLD domain containing E3 ubiquitin protein ligase 4
222985_at	2.24639	11.1859	10.9869	7.02147e-06	0.000178554	4.44348	4.74494	745.053	845.336	3996.05	4479.07	3667.99	3865.9	YWHAG	tyrosine 3-monooxygenase/tryptophan 5-monooxygenase activation protein, gamma polypeptide
204937_s_at	2.24457	7.09822	10.5957	9.0744e-06	0.00021041	4.17408	4.73895	43.8687	53.8372	224.565	235.221	241.941	219.226	ZNF274	zinc finger protein 274
209389_x_at	2.24411	10.9693	8.58031	3.94569e-05	0.000521656	2.61219	4.73744	826.183	736.571	2634.05	2967.03	2962.58	4610.08	DBI	diazepam binding inhibitor (GABA receptor modulator, acyl-CoA binding protein)
225039_at	2.24411	7.04526	9.7608	1.61538e-05	0.000297171	3.56458	4.73744	43.3977	57.7268	188.355	200.105	257.068	218.717	RPE	ribulose-5-phosphate-3-epimerase
230836_at	2.24403	6.7026	5.3339	0.000873004	0.00452509	-0.731286	4.73719	23.6135	40.5128	298.347	208.366	214.635	100.022	ST8SIA4	ST8 alpha-N-acetyl-neuraminide alpha-2,8-sialyltransferase 4
227727_at	2.24093	5.12207	2.88222	0.0219533	0.0501325	-4.16881	4.72701	21.8023	19.9723	18.0883	23.2784	36.2692	268.265	MRGPRF	MAS-related GPR, member F
217188_s_at	2.24061	5.88449	6.42227	0.00027243	0.00197702	0.52927	4.72596	18.6549	28.2709	59.5579	114.887	110.674	106.431	C14orf1	chromosome 14 open reading frame 1
202655_at	2.2401	8.74441	9.58127	1.83894e-05	0.00032225	3.42694	4.7243	142.714	157.952	723.256	758.641	838.223	600.212	MANF	mesencephalic astrocyte-derived neurotrophic factor
202074_s_at	2.23949	6.89423	7.47666	0.000100313	0.0009714	1.60897	4.7223	56.1608	37.1991	200.868	144.901	184.321	252.755	OPTN	optineurin
229538_s_at	2.23869	4.89889	7.33552	0.000113918	0.00106584	1.47177	4.71968	16.1106	10.6025	41.5874	26.089	64.5316	58.962	IQGAP3	IQ motif containing GTPase activating protein 3
204347_at	2.23866	5.53809	7.59471	9.03206e-05	0.000907558	1.7221	4.71958	26.5778	21.5322	37.5671	36.725	85.4352	149.203	AK4	adenylate kinase 4
1552278_a_at	2.23679	5.06226	8.46152	4.34122e-05	0.000555036	2.5098	4.71348	11.1902	10.704	69.2203	63.0488	65.3174	40.7416	SLC46A1	solute carrier family 46 (folate transporter), member 1
202898_at	2.23679	6.36984	7.02606	0.000151592	0.00130316	1.16324	4.71347	26.9585	45.8023	108.018	87.4451	198.902	137.92	SDC3	syndecan 3
204715_at	2.23674	6.1905	8.22274	5.27833e-05	0.000632036	2.30007	4.7133	30.9811	20.8523	150.553	108.72	118.72	120.887	PANX1	pannexin 1
36830_at	2.23597	5.31486	10.5454	9.3844e-06	0.000214679	4.13871	4.71078	13.1566	14.2511	69.7374	73.1062	57.9598	71.7878	MIPEP	mitochondrial intermediate peptidase
222775_s_at	2.23497	5.82463	11.1906	6.16369e-06	0.000165493	4.5799	4.70753	17.8082	15.6558	140.925	136.509	79.3426	77.8711	MRPL35	mitochondrial ribosomal protein L35
1564475_s_at	2.2347	4.00157	8.15858	5.56736e-05	0.000656013	2.24281	4.70665	7.52084	7.41128	12.6591	19.3824	30.2755	40.7843	ZBED3-AS1	ZBED3 antisense RNA 1
225769_at	2.23455	6.24696	10.584	9.14546e-06	0.000211246	4.16587	4.70615	27.2301	28.3537	108.626	133.829	136.128	125.616	COG6	component of oligomeric golgi complex 6
225880_at	2.23258	7.48482	9.73192	1.64918e-05	0.000300958	3.5426	4.69973	56.7901	78.1957	270.97	279.869	301.133	325.72	TOR1AIP2	torsin A interacting protein 2
228706_s_at	2.23255	4.47425	9.5585	1.86971e-05	0.000326179	3.4093	4.69965	8.16393	7.32798	37.1923	41.0151	30.9827	42.6477	CLDN23	claudin 23
37943_at	2.23223	7.33439	8.72967	3.50454e-05	0.000485709	2.73913	4.6986	47.5436	68.4466	298.89	252.87	296.387	242.394	ZFYVE26	zinc finger, FYVE domain containing 26
224881_at	2.23193	5.1997	8.43878	4.42191e-05	0.000560937	2.49005	4.69763	11.9847	16.7709	55.943	49.4002	56.6102	78.3511	VKORC1L1	vitamin K epoxide reductase complex, subunit 1-like 1
203840_at	2.22937	5.17348	10.0377	1.32802e-05	0.000261558	3.77214	4.68929	10.6431	12.9528	77.7307	68.0083	59.9843	50.5368	BLZF1	basic leucine zipper nuclear factor 1
219405_at	2.22833	6.08477	9.10198	2.62692e-05	0.000402985	3.04716	4.68593	24.1883	24.4325	128.551	99.1675	132.851	97.6789	TRIM68	tripartite motif containing 68
225741_at	2.22725	5.98812	10.6322	8.85705e-06	0.000207299	4.19959	4.68241	20.5791	21.1267	121.33	130.077	108.054	88.2184	THUMPD3	THUMP domain containing 3
213073_at	2.22494	7.6138	9.95304	1.40924e-05	0.000270726	3.7093	4.6749	66.0973	82.3083	318.22	274.387	370.305	321.08	ZFYVE26	zinc finger, FYVE domain containing 26
226682_at	2.22446	3.22584	9.97549	1.38715e-05	0.000268941	3.72603	4.67336	5.40546	5.394	6.30697	5.72647	21.92	29.0509	RORA	RAR-related orphan receptor A
1553997_a_at	2.22423	5.66748	4.05211	0.00422939	0.0144907	-2.43062	4.67262	20.578	27.4497	36.0749	68.5931	61.454	200.683	ASPHD1	aspartate beta-hydroxylase domain containing 1
211564_s_at	2.2238	4.55501	5.50712	0.000718029	0.00393362	-0.519851	4.67124	11.4075	10.2729	21.6243	26.0371	31.8257	80.3465	PDLIM4	PDZ and LIM domain 4
202830_s_at	2.22353	6.63296	10.3656	1.05942e-05	0.000229487	4.01091	4.67034	32.3054	41.2128	160.387	154.111	167.615	173.257	SLC37A4	solute carrier family 37 (glucose-6-phosphate transporter), member 4
228231_at	2.22302	6.92599	6.75036	0.000197151	0.00157727	0.879172	4.66871	49.422	34.6436	292.608	172.909	227.629	163.949	SNX8	sorting nexin 8
203337_x_at	2.22297	6.21977	3.74708	0.00638003	0.0196852	-2.86934	4.66853	20.8643	41.8669	71.9518	143.24	78.0016	244.08	ITGB1BP1	integrin beta 1 binding protein 1
242477_at	2.22275	5.97435	3.22684	0.0132639	0.0342169	-3.64324	4.66783	18.5406	33.9681	47.4062	150.766	64.3441	213.263	TTC39B	tetratricopeptide repeat domain 39B
205796_at	2.22208	5.49242	8.25458	5.14116e-05	0.000620503	2.32834	4.66564	19.5791	11.9539	84.8711	82.2459	74.5634	68.3283	TCP11L1	t-complex 11 (mouse)-like 1
206039_at	2.22191	4.25161	10.1128	1.2603e-05	0.000252587	3.82751	4.66511	9.8849	12.6011	12.7496	11.0967	52.0658	52.0658	RAB33A	RAB33A, member RAS oncogene family
227850_x_at	2.22141	3.77191	4.5362	0.00226598	0.00909621	-1.76081	4.66349	7.71908	6.92184	10.2277	10.2323	62.1484	18.6973	CDC42EP5	CDC42 effector protein (Rho GTPase binding) 5
214446_at	2.21931	5.7529	8.72445	3.519e-05	0.00048733	2.73473	4.6567	21.5645	18.0617	71.1044	105.128	87.0049	97.0757	ELL2	elongation factor, RNA polymerase II, 2
203972_s_at	2.21916	5.95222	9.5651	1.86073e-05	0.000325442	3.41442	4.65623	20.7503	24.2663	93.9713	109.058	119.425	91.4118	PEX3	peroxisomal biogenesis factor 3
223268_at	2.21915	7.23011	7.74194	7.93841e-05	0.000837239	1.86116	4.65618	40.0004	66.7379	255.257	290.387	216.855	266.887	C11orf54	chromosome 11 open reading frame 54
230175_s_at	2.21896	5.72268	7.7911	7.60691e-05	0.000808516	1.90709	4.65559	16.2998	24.07	93.2199	69.7305	106.033	80.1984	DCBLD2	discoidin, CUB and LCCL domain containing 2
207433_at	2.21847	6.63501	7.65839	8.53961e-05	0.000876303	1.78252	4.654	37.0221	35.4793	150.268	171.644	223.298	127.41	IL10	interleukin 10
223490_s_at	2.2182	5.83504	10.3561	1.06629e-05	0.000230247	4.00409	4.65313	17.8252	18.8671	126.114	112.047	76.8549	94.7456	EXOSC3	exosome component 3
229620_at	2.21706	3.49009	3.94378	0.00488659	0.0160834	-2.58503	4.64945	6.68637	5.52106	9.30287	7.34307	56.3752	14.1555	SEPP1	selenoprotein P, plasma, 1
235675_at	2.21656	4.04473	7.25515	0.000122581	0.00112149	1.39266	4.64784	4.3681	6.08642	41.6827	31.7497	30.2656	18.9761	DHFRL1	dihydrofolate reductase-like 1
212880_at	2.21516	7.62	10.3166	1.09531e-05	0.000233378	3.97576	4.64333	74.5533	66.9055	328.331	329.053	367.103	292.955	WDR7	WD repeat domain 7
226560_at	2.21421	5.06076	5.54027	0.000691991	0.00382624	-0.479878	4.64028	13.2642	9.71732	70.8241	54.5669	80.3866	34.5248	NA	NA
206214_at	2.21375	10.4801	8.198	5.38772e-05	0.000640527	2.27804	4.6388	471.195	305.366	4785.01	3983.52	1928.41	1605.58	PLA2G7	phospholipase A2, group VII (platelet-activating factor acetylhydrolase, plasma)
201734_at	2.21251	8.37113	11.0808	6.61058e-06	0.000172931	4.50665	4.63482	129.515	119.503	509.888	502.147	607.819	547.001	CLCN3	chloride channel, voltage-sensitive 3
221045_s_at	2.21164	5.82156	6.67974	0.000211153	0.0016568	0.804963	4.63202	16.1373	33.1197	72.1307	74.009	105.045	109.164	PER3	period homolog 3 (Drosophila)
213119_at	2.21122	9.12197	11.0204	6.87154e-06	0.000176308	4.4661	4.63065	170.837	155.887	1420.96	1384.46	797.42	716.122	SLC36A1	solute carrier family 36 (proton/amino acid symporter), member 1
51146_at	2.21101	5.8321	9.69976	1.68777e-05	0.000304947	3.51805	4.62999	19.1806	24.1318	92.4319	80.5266	109.076	90.9671	PIGV	phosphatidylinositol glycan anchor biosynthesis, class V
231871_at	2.21063	4.58401	9.59186	1.82483e-05	0.000320806	3.43512	4.62877	8.31402	9.18713	45.7907	33.2543	39.9174	40.9977	GPR180	G protein-coupled receptor 180
1558700_s_at	2.21028	4.38948	7.37934	0.000109486	0.001036	1.51459	4.62764	5.42185	8.63405	42.458	42.5391	38.6608	25.9305	ZNF260	zinc finger protein 260
228073_at	2.20944	6.96009	8.13475	5.67919e-05	0.000664393	2.22144	4.62495	36.546	55.0055	204.887	210.361	177.953	241.631	NANP	N-acetylneuraminic acid phosphatase
224723_x_at	2.20867	8.08075	8.96272	2.92248e-05	0.000429757	2.93332	4.62249	81.4408	120.706	427.661	445.964	434.765	483.133	LOC401397	uncharacterized LOC401397
202330_s_at	2.20788	5.40973	9.7751	1.59893e-05	0.000295337	3.57543	4.61995	16.2629	13.0261	87.643	70.2963	67.4313	67.0539	UNG	uracil-DNA glycosylase
212622_at	2.20737	7.5949	9.80728	1.56259e-05	0.00029158	3.59982	4.61833	70.1197	70.1247	364.174	278.01	349.053	300.461	TMEM41B	transmembrane protein 41B
1555334_s_at	2.20708	6.18127	4.77237	0.00169238	0.00730302	-1.44634	4.61739	35.2833	28.8203	48.9257	135.399	118.328	183.22	SLC30A5	solute carrier family 30 (zinc transporter), member 5
204829_s_at	2.20668	7.96371	2.84061	0.0233507	0.0525771	-4.23267	4.61613	148.387	116.701	424.053	89.3278	1139.81	323.738	FOLR2	folate receptor 2 (fetal)
223089_at	2.20662	4.68285	7.33529	0.000113942	0.00106584	1.47154	4.61593	9.33704	8.01676	56.7289	42.3964	51.8728	30.7459	VEZT	vezatin, adherens junctions transmembrane protein
203566_s_at	2.20622	7.04108	9.35736	2.16806e-05	0.000357579	3.25179	4.61465	44.098	49.1932	252.861	205.896	246.835	187.152	AGL	amylo-alpha-1, 6-glucosidase, 4-alpha-glucanotransferase
207338_s_at	2.20462	5.87173	9.02073	2.79505e-05	0.000417988	2.98094	4.60952	17.2313	19.606	140.052	118.683	100.488	71.4342	ZNF200	zinc finger protein 200
218882_s_at	2.20458	6.6483	10.3463	1.07341e-05	0.00023051	3.99706	4.60941	28.5265	36.0884	217.528	207.966	149.14	146.66	WDR3	WD repeat domain 3
206701_x_at	2.20397	4.9255	4.13816	0.00377566	0.0133233	-2.30913	4.60747	12.7396	10.5195	53.5699	38.5646	100.891	28.1983	EDNRB	endothelin receptor type B
237393_at	2.20259	5.50164	10.1345	1.24146e-05	0.000250717	3.84344	4.60307	16.4481	17.4583	78.0126	63.453	84.3565	72.1266	TPBGL	trophoblast glycoprotein-like
218867_s_at	2.20185	6.47418	8.51388	4.16165e-05	0.000539069	2.55509	4.60068	44.6354	37.221	83.2613	101.511	155.561	226.053	C12orf49	chromosome 12 open reading frame 49
234405_s_at	2.2018	6.03713	7.99751	6.37443e-05	0.000719776	2.0973	4.60052	28.8163	19.8133	90.3865	128.596	104.22	115.947	PHAX	phosphorylated adaptor for RNA export
240788_at	2.20049	4.53706	6.12231	0.000370105	0.00247071	0.197586	4.59635	9.81738	8.8778	43.1913	22.5904	54.5236	33.7708	NA	NA
1558943_x_at	2.20042	6.05884	11.0767	6.62789e-06	0.000173068	4.50391	4.59612	19.7345	21.6188	155.958	146.37	92.5601	97.3682	ZNF765	zinc finger protein 765
211549_s_at	2.20004	3.95111	3.49458	0.00905878	0.0256223	-3.24134	4.59493	8.43528	12.3645	7.18391	8.29762	21.5844	102.022	HPGD	hydroxyprostaglandin dehydrogenase 15-(NAD)
212218_s_at	2.19993	6.85445	7.55538	9.352e-05	0.000928215	1.68458	4.59456	48.1195	35.4628	222.553	175.494	152.543	236.15	FASN	fatty acid synthase
219123_at	2.19659	5.90507	7.3661	0.000110804	0.00104631	1.50167	4.58394	21.1309	20.8647	142.503	79.5532	105.013	88.2199	ZNF232	zinc finger protein 232
201000_at	2.19625	7.82924	11.0565	6.71423e-06	0.000173885	4.49036	4.58287	92.959	89.0532	308.553	311.553	393.927	441.368	AARS	alanyl-tRNA synthetase
226756_at	2.19621	6.1687	9.469	1.99635e-05	0.00034109	3.3396	4.58273	22.7216	22.2033	135.944	190.75	100.326	105.606	CCDC71L	coiled-coil domain containing 71-like
226962_at	2.19505	5.01735	7.28197	0.000119611	0.00110355	1.41913	4.57904	9.25562	13.1385	66.75	55.7621	64.152	39.7456	ZBTB41	zinc finger and BTB domain containing 41
202920_at	2.19454	3.29406	8.62925	3.79463e-05	0.000507828	2.654	4.57745	5.37756	5.21049	6.49816	8.33092	20.1863	29.0841	ANK2	ankyrin 2, neuronal
203454_s_at	2.19421	9.27804	10.5121	9.59602e-06	0.000218049	4.11523	4.5764	218.733	231.336	938.652	1137.49	1063.98	996.027	ATOX1	ATX1 antioxidant protein 1 homolog (yeast)
236249_at	2.19399	5.85403	11.3228	5.67027e-06	0.000157837	4.6671	4.57569	18.9761	18.9457	119.608	115.698	86.5532	86.9656	IKBIP	IKBKB interacting protein
217936_at	2.19354	4.3385	10.4596	9.94119e-06	0.000221485	4.07799	4.57427	7.75905	8.57518	25.0609	29.5365	39.2608	35.4598	ARHGAP5	Rho GTPase activating protein 5
218823_s_at	2.19028	6.92085	6.4172	0.000273821	0.00198364	0.52376	4.56394	48.9146	46.5157	151.467	193.741	152.579	310.616	KCTD9	potassium channel tetramerisation domain containing 9
209542_x_at	2.18934	5.5689	5.06552	0.0011913	0.00564051	-1.06734	4.56095	28.4115	29.039	28.737	28.1139	219.887	78.0529	IGF1	insulin-like growth factor 1 (somatomedin C)
1558685_a_at	2.18874	8.2902	9.55221	1.8783e-05	0.000327057	3.40442	4.55908	97.8405	135.458	494.498	521.242	525.314	524.392	LOC158960	uncharacterized protein BC009467
220532_s_at	2.18874	9.25185	7.13796	0.000136561	0.00120815	1.27604	4.55907	290.957	245.49	711.071	680.941	1655.78	896.63	TMEM176B	transmembrane protein 176B
226277_at	2.1883	8.19212	9.68832	1.70173e-05	0.000306356	3.5093	4.55769	109.232	101.705	563.706	433.026	518.473	445.1	COL4A3BP	collagen, type IV, alpha 3 (Goodpasture antigen) binding protein
204023_at	2.18713	6.34401	10.0071	1.35673e-05	0.000264922	3.7495	4.55399	26.9473	25.8244	191.968	149.045	125.876	114.653	RFC4	replication factor C (activator 1) 4, 37kDa
217971_at	2.18603	8.8789	9.85964	1.50544e-05	0.000285002	3.63933	4.55051	178.957	164.225	681.39	893.312	756.25	804.715	LAMTOR3	late endosomal/lysosomal adaptor, MAPK and MTOR activator 3
222662_at	2.18465	5.53006	5.80794	0.000516198	0.00310548	-0.162628	4.54617	15.9208	14.8708	132.598	63.3657	87.3902	55.992	PPP1R3B	protein phosphatase 1, regulatory subunit 3B
203008_x_at	2.18438	7.86417	9.25228	2.34498e-05	0.000371407	3.16823	4.54531	72.3347	95.0809	364.622	449.017	355.478	399.718	TXNDC9	thioredoxin domain containing 9
227335_at	2.18412	4.2653	7.0488	0.000148393	0.00128415	1.18628	4.54449	7.43083	5.36373	45.5131	33.8679	36.4206	22.6009	DIDO1	death inducer-obliterator 1
244881_at	2.18138	6.07671	7.48692	9.9397e-05	0.000966721	1.61887	4.53586	29.3956	17.2873	150.62	118.142	101.075	103.44	LMLN	leishmanolysin-like (metallopeptidase M8 family)
225914_s_at	2.18057	5.90094	7.43967	0.000103694	0.000994275	1.57322	4.53334	24.3472	28.1163	58.883	80.2647	93.2251	150.907	CAB39L	calcium binding protein 39-like
243405_at	2.17999	3.9641	7.16133	0.000133637	0.00119075	1.29942	4.53151	6.01901	4.48034	40.8641	23.6794	24.8762	22.2607	NA	NA
202225_at	2.17823	7.53973	10.4683	9.88288e-06	0.000220726	4.08419	4.52598	59.1631	72.22	324.632	341.878	295.464	296.23	CRK	v-crk sarcoma virus CT10 oncogene homolog (avian)
222715_s_at	2.17792	6.25878	9.3332	2.20736e-05	0.000361767	3.23266	4.52501	33.5909	25.2846	129.375	105.495	130.739	133.018	SYNRG	synergin, gamma
210589_s_at	2.1772	8.54198	9.67601	1.71691e-05	0.000307771	3.49987	4.52276	142.39	123.637	745.365	567.434	608.72	591.587	GBAP1	glucosidase, beta, acid pseudogene 1
223273_at	2.17649	7.6968	5.98084	0.000429233	0.00273264	0.037117	4.52052	80.3866	86.0212	207.314	393.753	290.338	486.701	C14orf142	chromosome 14 open reading frame 142
233039_at	2.17587	4.7451	6.50103	0.000251804	0.0018685	0.614475	4.51857	7.66537	6.81954	112.22	59.4107	38.7963	27.5106	NA	NA
1554080_at	2.17562	5.72712	7.72675	8.04408e-05	0.000844524	1.84692	4.51781	23.8349	13.956	95.0745	102.88	86.2478	78.7199	RQCD1	RCD1 required for cell differentiation1 homolog (S, pombe)
211913_s_at	2.17493	7.19921	7.48186	9.98473e-05	0.000969636	1.61399	4.51564	44.8872	41.2556	290.426	495.887	216.124	174.72	MERTK	c-mer proto-oncogene tyrosine kinase
217599_s_at	2.17437	6.77462	5.83713	0.000500233	0.00303751	-0.128616	4.51388	29.0135	54.3896	145.368	233.553	211.457	152.053	MDFIC	MyoD family inhibitor domain containing
237883_at	2.17234	4.53399	5.01889	0.00125869	0.0058758	-1.12678	4.50754	14.2129	13.5031	10.9251	18.9088	40.221	96.9492	NA	NA
223341_s_at	2.17214	6.2522	3.03015	0.0176543	0.0426452	-3.94236	4.5069	29.039	42.665	32.0894	196.053	160.142	157.146	SCOC	short coiled-coil protein
217911_s_at	2.17139	7.80674	7.69804	8.24817e-05	0.00085893	1.81993	4.50456	110.172	70.596	333.178	308.104	339.471	464.894	BAG3	BCL2-associated athanogene 3
201291_s_at	2.16944	4.64418	6.04747	0.00040017	0.00260525	0.113025	4.4985	8.90902	9.77267	48.2026	33.0624	29.4181	59.8912	TOP2A	topoisomerase (DNA) II alpha 170kDa
213625_at	2.16923	5.61238	4.92491	0.00140763	0.00637833	-1.24755	4.49782	17.9759	17.7597	115.299	57.6624	120.084	53.7833	ZKSCAN4	zinc finger with KRAB and SCAN domains 4
207543_s_at	2.16864	9.06386	8.64083	3.75982e-05	0.000506067	2.66387	4.49598	242.119	199.212	852.957	585.719	1021.61	954.354	P4HA1	prolyl 4-hydroxylase, alpha polypeptide I
212097_at	2.16591	3.47177	4.65159	0.00196283	0.00815717	-1.60615	4.4875	5.64392	5.34446	13.9163	7.31363	15.4495	39.317	CAV1	caveolin 1, caveolae protein, 22kDa
212295_s_at	2.16341	7.75889	7.45295	0.000102466	0.000984918	1.58607	4.47973	102.835	73.131	284.136	320.217	309.553	487.54	SLC7A1	solute carrier family 7 (cationic amino acid transporter, y+ system), member 1
222581_at	2.1632	7.94702	9.53625	1.90033e-05	0.000328586	3.39203	4.47906	98.1243	116.127	258.03	335.957	465.065	491.552	XPR1	xenotropic and polytropic retrovirus receptor 1
205307_s_at	2.16317	5.57165	7.57521	9.18917e-05	0.00091848	1.70351	4.47897	13.3992	23.0657	72.22	83.6172	77.6237	79.874	KMO	kynurenine 3-monooxygenase (kynurenine 3-hydroxylase)
224952_at	2.16247	5.7611	9.46687	1.99948e-05	0.000341375	3.33794	4.4768	19.4873	18.359	87.7339	113.05	76.77	93.3998	TANC2	tetratricopeptide repeat, ankyrin repeat and coiled-coil containing 2
223396_at	2.16218	7.69817	9.73095	1.65033e-05	0.000300968	3.54186	4.47592	70.0686	88.8163	297.192	347.887	365.915	340.722	TMEM60	transmembrane protein 60
219892_at	2.16172	8.00447	8.87844	3.11943e-05	0.000450718	2.86363	4.47449	102.513	125.806	248.78	346.137	488.316	528.771	TM6SF1	transmembrane 6 superfamily member 1
219539_at	2.15941	7.13542	9.71277	1.67204e-05	0.00030346	3.52799	4.46733	55.0427	42.5404	266.742	264.639	232.043	201.387	GEMIN6	gem (nuclear organelle) associated protein 6
226460_at	2.15874	9.13741	8.06712	6.01056e-05	0.000690962	2.16049	4.46523	237.005	246.287	706.521	664.657	844.13	1378.73	FNIP2	folliculin interacting protein 2
226541_at	2.1583	7.08941	9.54697	1.88551e-05	0.000327681	3.40035	4.46387	39.4132	46.4461	283.106	337.442	211.286	172.641	FBXO30	F-box protein 30
218858_at	2.15778	5.90219	5.99283	0.000423835	0.00270773	0.0508202	4.46228	32.6522	24.5308	64.2892	55.7082	183.637	86.8516	DEPTOR	DEP domain containing MTOR-interacting protein
215049_x_at	2.15739	11.8915	10.0178	1.34662e-05	0.000263889	3.75742	4.46107	1184.89	1390.95	8046.64	6913.6	6099.28	5377.59	CD163	CD163 molecule
201014_s_at	2.15711	6.70043	8.20945	5.33676e-05	0.000637274	2.28825	4.4602	40.3281	33.4786	163.332	213.627	137.747	194.984	PAICS	phosphoribosylaminoimidazole carboxylase, phosphoribosylaminoimidazole succinocarboxamide synthetase
212855_at	2.1539	6.31142	6.13508	0.000365228	0.0024471	0.211949	4.45031	19.9013	40.9626	149.543	127.493	145.105	111.267	DCUN1D4	DCN1, defective in cullin neddylation 1, domain containing 4 (S, cerevisiae)
239346_at	2.15353	6.33701	4.64736	0.00197311	0.00819116	-1.61177	4.44916	19.8187	44.8798	106.387	167.528	96.7131	182.053	NA	NA
223405_at	2.15039	9.29107	9.26966	2.31462e-05	0.000368525	3.18211	4.43947	193.735	247.178	1200.45	1114.07	1090.15	865.752	NPL	N-acetylneuraminate pyruvate lyase (dihydrodipicolinate synthase)
217841_s_at	2.1498	6.67735	6.05084	0.000398759	0.00260208	0.11685	4.43767	59.7884	29.971	149.81	121.342	158.308	222.908	PPME1	protein phosphatase methylesterase 1
226686_at	2.14933	6.7728	10.4229	1.01907e-05	0.000224306	4.05186	4.43622	39.9775	44.5099	156.657	175.136	198.082	176.788	CISD2	CDGSH iron sulfur domain 2
207604_s_at	2.14843	7.18971	7.55321	9.37007e-05	0.000929257	1.6825	4.43344	64.8652	39.3315	253.529	298.468	246.152	203.719	SLC4A7	solute carrier family 4, sodium bicarbonate cotransporter, member 7
200756_x_at	2.14832	7.54718	4.45495	0.00251007	0.00980393	-1.87087	4.43311	70.4464	91.9543	133.972	387.501	284.766	447.055	CALU	calumenin
218195_at	2.14779	8.92625	9.97785	1.38486e-05	0.000268876	3.72778	4.43147	163.887	173.528	991.667	841.651	819.62	681.389	C6orf211	chromosome 6 open reading frame 211
229011_at	2.147	5.36	8.32564	4.84919e-05	0.000596858	2.3911	4.42906	12.3159	12.5026	102.077	101.072	43.7323	69.07	NA	NA
218254_s_at	2.14541	7.49634	10.0997	1.27182e-05	0.000254041	3.81789	4.42419	70.6401	61.8664	286.297	323.779	315.442	271.178	SAR1B	SAR1 homolog B (S, cerevisiae)
227463_at	2.14471	6.28175	10.427	1.01622e-05	0.000224306	4.05481	4.42203	25.7089	21.7421	198.814	182.605	104.832	104.264	ACE	angiotensin I converting enzyme (peptidyl-dipeptidase A) 1
228748_at	2.14351	4.4746	3.57554	0.00808774	0.0235452	-3.12126	4.41835	6.3323	10.2553	64.2689	22.8239	58.8457	21.5435	CD59	CD59 molecule, complement regulatory protein
218800_at	2.14014	4.26512	3.18254	0.0141405	0.0359017	-3.71037	4.40804	6.65215	9.33319	12.3645	54.5669	23.1226	52.1732	SRD5A3	steroid 5 alpha-reductase 3
212296_at	2.13836	9.58419	10.5458	9.38224e-06	0.000214679	4.13896	4.4026	290.619	247.867	1408.06	1444.3	1198.61	1164.89	PSMD14	proteasome (prosome, macropain) 26S subunit, non-ATPase, 14
239761_at	2.13822	6.11118	6.67682	0.000211755	0.00165914	0.801887	4.40219	22.5652	28.019	86.1682	163.461	116.787	104.914	GCNT1	glucosaminyl (N-acetyl) transferase 1, core 2
213149_at	2.13753	6.64922	10.1639	1.21648e-05	0.000248542	3.86493	4.40009	36.9589	36.1834	153.92	191.872	159.989	161.831	DLAT	dihydrolipoamide S-acetyltransferase
203263_s_at	2.13649	5.33327	10.1939	1.19155e-05	0.000245927	3.88682	4.39692	17.8051	14.7159	54.7785	59.0579	68.6976	73.7371	ARHGEF9	Cdc42 guanine nucleotide exchange factor (GEF) 9
218534_s_at	2.13645	7.12264	8.68558	3.62874e-05	0.000495006	2.70186	4.39679	44.9851	64.3572	220.72	204.799	258.804	216.255	AGGF1	angiogenic factor with G patch and FHA domains 1
222834_s_at	2.13304	4.52018	6.98578	0.000157446	0.00133502	1.1223	4.38641	7.81133	12.4651	34.1486	23.4333	39.112	47.8993	GNG12	guanine nucleotide binding protein (G protein), gamma 12
229074_at	2.13201	8.83739	7.47062	0.000100857	0.00097399	1.60315	4.38327	186.387	126.532	1087.22	788.449	763.401	593.553	EHD4	EH-domain containing 4
218096_at	2.13116	7.18948	8.63493	3.77751e-05	0.000507504	2.65884	4.38068	65.4139	43.446	245.637	254.024	231.03	236.066	AGPAT5	1-acylglycerol-3-phosphate O-acyltransferase 5 (lysophosphatidic acid acyltransferase, epsilon)
226921_at	2.13081	6.84729	5.93471	0.000450726	0.00282381	-0.0157854	4.37963	28.0871	56.5684	249.342	193.02	204.791	148.815	UBR1	ubiquitin protein ligase E3 component n-recognin 1
212190_at	2.13015	4.4253	8.79476	3.32984e-05	0.000470916	2.79384	4.37762	13.9236	11.8983	14.2378	13.1372	47.3263	67.0827	SERPINE2	serpin peptidase inhibitor, clade E (nexin, plasminogen activator inhibitor type 1), member 2
204146_at	2.13	4.81826	9.63553	1.7679e-05	0.000314542	3.46879	4.37718	12.0119	9.0639	48.1427	46.1182	44.8457	46.515	RAD51AP1	RAD51 associated protein 1
228293_at	2.12935	4.05871	3.48263	0.00921236	0.0259333	-3.25912	4.3752	7.11072	4.89081	47.7702	19.3651	47.2324	14.0945	DEPDC7	DEP domain containing 7
223655_at	2.12909	7.08191	5.16849	0.00105612	0.00519819	-0.937185	4.37442	44.583	57.0774	234.721	212.589	352.718	138.053	CD163L1	CD163 molecule-like 1
208814_at	2.12899	5.94335	9.59393	1.82209e-05	0.000320673	3.43672	4.37412	20.649	23.5425	124.281	96.6209	93.2195	99.7761	HSPA4	heat shock 70kDa protein 4
1553106_at	2.12666	4.94772	7.52391	9.61725e-05	0.000946729	1.65443	4.36704	9.9697	13.0522	40.7027	65.7259	48.4216	51.251	C5orf24	chromosome 5 open reading frame 24
204488_at	2.12653	5.92019	7.17079	0.000132473	0.00118614	1.30887	4.36667	29.8628	16.4234	100.438	107.04	94.6987	98.7533	DOLK	dolichol kinase
212816_s_at	2.12621	4.48881	7.99781	6.37282e-05	0.000719776	2.09757	4.3657	10.2076	10.4359	20.018	29.5906	38.9144	52.1737	CBS	cystathionine-beta-synthase
225924_at	2.12612	9.51935	7.36002	0.000111416	0.0010499	1.49574	4.36541	288.143	361.387	806.776	936.891	1093.1	1815.39	FNIP2	folliculin interacting protein 2
201626_at	2.12543	9.93371	6.48492	0.000255878	0.00188759	0.597106	4.36334	406.93	240.907	1777.02	2691.53	1213.63	1537.88	INSIG1	insulin induced gene 1
222735_at	2.12502	6.95741	10.5874	9.12501e-06	0.00021122	4.16822	4.3621	47.8745	42.2534	210.786	224.476	192.742	199.701	TMEM38B	transmembrane protein 38B
238790_at	2.12484	4.62217	8.09379	5.87737e-05	0.000679193	2.18458	4.36156	8.69459	13.9494	27.6719	28.8099	48.9682	47.1167	LOC374443	C-type lectin domain family 2, member D pseudogene
226609_at	2.12455	6.0095	10.7549	8.16682e-06	0.000196183	4.28489	4.36066	25.3876	27.1965	85.2148	92.5431	115.395	113.776	DCBLD1	discoidin, CUB and LCCL domain containing 1
218992_at	2.12443	7.51331	7.33596	0.000113873	0.00106584	1.4722	4.36032	61.08	66.5251	283.703	417.553	225.177	343.081	PLGRKT	plasminogen receptor, C-terminal lysine transmembrane protein
212378_at	2.12245	6.46342	10.5061	9.63513e-06	0.000218585	4.11094	4.35433	25.7433	30.0918	202.645	204.784	121.894	120.496	GART	phosphoribosylglycinamide formyltransferase, phosphoribosylglycinamide synthetase, phosphoribosylaminoimidazole synthetase
229850_at	2.12233	5.30964	5.54985	0.000684662	0.00379955	-0.468356	4.35397	10.3658	24.8265	56.0035	55.3543	74.8646	65.1647	KDSR	3-ketodihydrosphingosine reductase
214649_s_at	2.12175	6.51574	7.07856	0.00014432	0.00125566	1.21635	4.35222	31.2382	43.032	103.564	165.583	142.043	179.259	MTMR2	myotubularin related protein 2
224928_at	2.11847	8.5639	10.2492	1.14706e-05	0.000240212	3.92702	4.34234	157.734	165.173	486.066	472.153	770.005	637.995	SETD7	SET domain containing (lysine methyltransferase) 7
200978_at	2.11763	11.1081	9.77707	1.59668e-05	0.000295128	3.57693	4.33981	899.835	828.681	2935.44	3762.69	3753.08	3742	MDH1	malate dehydrogenase 1, NAD (soluble)
209684_at	2.11753	9.41018	6.45095	0.000264709	0.00193693	0.560385	4.3395	177.748	299.291	1679.02	1108.55	1133.33	883.941	RIN2	Ras and Rab interactor 2
235740_at	2.11748	6.87776	7.6019	8.97489e-05	0.000905489	1.72895	4.33935	46.7879	43.2316	227.566	150.887	231.013	164.872	MCTP1	multiple C2 domains, transmembrane 1
242094_at	2.11728	4.53642	4.43877	0.00256205	0.00994505	-1.89291	4.33876	10.9701	15.8747	13.2761	20.6038	95.2601	34.4141	NA	NA
1554403_a_at	2.11644	3.42387	3.27281	0.012415	0.0325616	-3.57376	4.33623	6.30841	6.56181	5.87579	8.07142	12.3924	62.8077	NA	NA
208951_at	2.11637	5.8969	6.12852	0.000367722	0.00245919	0.20458	4.33602	17.8582	36.8335	68.5084	80.3121	100.761	122.736	ALDH7A1	aldehyde dehydrogenase 7 family, member A1
219037_at	2.11584	5.95108	8.17688	5.48317e-05	0.000648889	2.25918	4.33443	22.4446	19.4332	104.662	149.886	79.8675	102.601	RRP15	ribosomal RNA processing 15 homolog (S, cerevisiae)
223278_at	2.11375	4.49655	5.74203	0.000554354	0.00326557	-0.239832	4.32814	16.7742	7.83548	20.1497	20.2905	41.5598	59.2427	GJB2	gap junction protein, beta 2, 26kDa
212900_at	2.11358	8.29022	10.4417	1.00619e-05	0.000222924	4.06528	4.32764	118.823	117.795	483.79	530.164	546.797	479.405	SEC24A	SEC24 family, member A (S, cerevisiae)
224832_at	2.1133	5.48053	10.1701	1.21124e-05	0.000248537	3.86949	4.32679	16.9327	20.305	62.1345	57.6103	82.421	78.095	DUSP16	dual specificity phosphatase 16
218542_at	2.11042	4.51382	8.48192	4.27024e-05	0.000548054	2.52748	4.31816	8.51828	7.89206	38.0096	44.381	29.2414	42.8689	CEP55	centrosomal protein 55kDa
213793_s_at	2.10963	3.93472	5.47159	0.00074716	0.00404618	-0.562886	4.31579	6.3232	6.76903	22.0094	17.0274	18.4238	43.2718	HOMER1	homer homolog 1 (Drosophila)
209175_at	2.10913	6.6969	10.1254	1.24928e-05	0.000251484	3.8368	4.31431	33.7442	40.1312	200.683	182.015	163.556	154.113	SEC23IP	SEC23 interacting protein
238710_at	2.1075	4.97308	4.64579	0.00197696	0.00820466	-1.61387	4.30945	15.4785	13.51	35.6317	33.1773	107.435	36.1476	NA	NA
235722_at	2.10712	4.59653	9.50957	1.93778e-05	0.000333794	3.37128	4.30831	9.16634	9.09172	34.125	45.582	39.0068	39.6567	SYNJ2BP	synaptojanin 2 binding protein
219677_at	2.10693	5.49677	5.10311	0.00113986	0.00546962	-1.01965	4.30773	25.981	16.0785	39.3572	66.5021	62.9356	123.169	SPSB1	splA/ryanodine receptor domain and SOCS box containing 1
221079_s_at	2.10672	4.74961	5.64794	0.000614348	0.00351716	-0.351069	4.3071	8.20333	14.3312	28.3015	52.2305	51.891	42.029	NA	NA
213085_s_at	2.10653	5.00958	4.49857	0.00237564	0.00939841	-1.81167	4.30654	13.5849	16.3397	28.5885	42.772	108.673	37.8822	WWC1	WW and C2 domain containing 1
223507_at	2.10651	5.97466	8.97747	2.88948e-05	0.000426971	2.94546	4.30647	23.5112	20.4034	140.422	103.203	89.2874	99.639	CLPX	ClpX caseinolytic peptidase X homolog (E, coli)
220235_s_at	2.10529	4.4832	8.16924	5.51815e-05	0.000651779	2.25235	4.30283	10.8002	7.08303	34.4272	33.5553	41.0357	34.5143	LRIF1	ligand dependent nuclear receptor interacting factor 1
1552914_a_at	2.1035	5.29814	5.02824	0.00124485	0.00583111	-1.11484	4.29751	17.3003	19.318	26.4156	68.0865	68.1863	90.5219	CD276	CD276 molecule
1554258_a_at	2.10229	5.43493	9.72157	1.66149e-05	0.000302196	3.53471	4.29392	22.0898	18.205	45.3852	48.4245	93.3034	79.4682	DNAJC5B	DnaJ (Hsp40) homolog, subfamily C, member 5 beta
201013_s_at	2.10097	7.87342	9.17188	2.49131e-05	0.0003874	3.1037	4.28999	91.9703	82.4165	370.486	424.438	324.855	429.422	PAICS	phosphoribosylaminoimidazole carboxylase, phosphoribosylaminoimidazole succinocarboxamide synthetase
229337_at	2.1007	5.10973	6.23109	0.000330779	0.00228346	0.319202	4.28917	17.7918	15.1101	32.144	39.6517	49.7843	99.3439	USP2	ubiquitin specific peptidase 2
213528_at	2.10046	5.34689	6.01851	0.000412526	0.00266073	0.0800998	4.28847	13.0917	14.6054	101.781	66.3991	81.746	43.0175	METTL18	methyltransferase like 18
201850_at	2.09827	11.4098	8.9961	2.84837e-05	0.000422605	2.96076	4.28196	1129.98	905.428	4571.12	4623.32	3783.69	4957.85	CAPG	capping protein (actin filament), gelsolin-like
59644_at	2.09751	7.8966	8.14352	5.63775e-05	0.000661031	2.22931	4.2797	86.3702	106.143	421.53	282.174	396.305	423.693	BMP2K	BMP2 inducible kinase
214075_at	2.09561	7.39297	9.56115	1.86609e-05	0.000325792	3.41135	4.27406	74.9668	62.1669	242.567	234.243	322.574	263.925	NENF	neudesin neurotrophic factor
211577_s_at	2.09511	5.70786	4.0869	0.00403921	0.0140074	-2.38139	4.27258	31.4275	33.3916	34.1514	29.6993	260.343	73.5835	IGF1	insulin-like growth factor 1 (somatomedin C)
1552302_at	2.0949	7.07827	8.63355	3.78167e-05	0.000507758	2.65766	4.27197	42.665	51.1639	303.765	230.553	222.024	179.429	TMEM106A	transmembrane protein 106A
208943_s_at	2.09398	9.01531	10.3063	1.10305e-05	0.000233934	3.96832	4.26924	202.963	193.705	786.012	867.017	794.374	902.059	SEC62	SEC62 homolog (S, cerevisiae)
209881_s_at	2.09277	6.85622	5.59814	0.00064899	0.00365878	-0.410444	4.26566	58.5859	49.64	101.564	154.742	159.804	331.137	NA	NA
207434_s_at	2.09272	5.12741	4.15115	0.0037119	0.013156	-2.29088	4.26551	18.1347	21.4204	31.9119	20.819	47.0514	150.213	FXYD2	FXYD domain containing ion transport regulator 2
226977_at	2.09237	5.40582	7.5702	9.23002e-05	0.000918746	1.69873	4.26448	15.112	17.0779	87.9971	54.4727	75.2583	62.3639	IGIP	IgA-inducing protein homolog (Bos taurus)
219797_at	2.09203	7.02812	8.26627	5.09177e-05	0.00061672	2.33871	4.26347	56.4987	46.4825	179.797	219.321	258.673	184.545	MGAT4A	mannosyl (alpha-1,3-)-glycoprotein beta-1,4-N-acetylglucosaminyltransferase, isozyme A
218989_x_at	2.09185	7.39217	8.1588	5.56634e-05	0.000656013	2.243	4.26294	72.3186	64.2402	212.375	269.74	242.21	348.565	SLC30A5	solute carrier family 30 (zinc transporter), member 5
215111_s_at	2.09177	9.18325	5.50516	0.000719609	0.00393829	-0.52223	4.26272	254.933	296.089	469.053	794.9	831.831	1648.87	TSC22D1	TSC22 domain family, member 1
221552_at	2.09055	6.30086	6.47068	0.000259539	0.00190778	0.581732	4.25911	35.677	21.5972	183.588	121.458	133.464	104.727	ABHD6	abhydrolase domain containing 6
1567107_s_at	2.09038	8.19987	5.0474	0.001217	0.00572916	-1.0904	4.2586	84.7049	143.98	357.439	670.33	359.774	614.772	TPM4	tropomyosin 4
227190_at	2.09036	6.24151	7.92738	6.76615e-05	0.000748246	2.03315	4.25855	28.6252	28.6252	106.418	144.796	146.6	101.364	TMEM37	transmembrane protein 37
203410_at	2.09006	5.94857	8.58788	3.92189e-05	0.000519857	2.61867	4.25766	22.4337	21.1393	131.825	103.244	108.053	79.56	AP3M2	adaptor-related protein complex 3, mu 2 subunit
36566_at	2.09001	7.06769	10.3858	1.045e-05	0.000227265	4.02537	4.25752	52.9559	52.8796	209.816	195.414	240.603	210.968	CTNS	cystinosin, lysosomal cystine transporter
224945_at	2.08834	6.6683	9.33387	2.20627e-05	0.000361767	3.23319	4.25258	38.9048	38.07	191.916	145.4	173.463	154.413	BTBD7	BTB (POZ) domain containing 7
238638_at	2.0872	7.54909	7.57843	9.16297e-05	0.000916532	1.70659	4.24922	63.8579	82.6119	250.51	342.809	364.765	261.133	SLC37A2	solute carrier family 37 (glycerol-3-phosphate transporter), member 2
212321_at	2.08695	7.67822	7.0426	0.000149257	0.00128937	1.18001	4.24848	82.4388	64.8957	405.373	352.56	405.935	237.88	SGPL1	sphingosine-1-phosphate lyase 1
216950_s_at	2.08684	9.74377	7.02994	0.00015104	0.00130047	1.16718	4.24817	457.295	283.81	1275.77	1024.16	1776.26	1318.63	NA	NA
225585_at	2.08632	9.43468	9.2702	2.31368e-05	0.000368525	3.18255	4.24664	263.458	213.806	1493.05	1285.57	925.203	1097.96	RAP2A	RAP2A, member of RAS oncogene family
210152_at	2.08624	8.20787	8.82887	3.24222e-05	0.000463469	2.82236	4.24641	152.656	122.414	287.59	368.962	539.227	624.909	LILRB4	leukocyte immunoglobulin-like receptor, subfamily B (with TM and ITIM domains), member 4
230179_at	2.08494	6.59827	5.21627	0.000999214	0.00500192	-0.877305	4.24258	40.536	41.2948	94.7444	173.129	121.22	248.553	LOC285812	uncharacterized LOC285812
211165_x_at	2.08438	6.85168	7.92048	6.80613e-05	0.000751754	2.02681	4.24094	36.7048	40.5827	203.053	292.892	189.318	141.513	EPHB2	EPH receptor B2
223181_at	2.08432	5.63643	8.41236	4.51779e-05	0.000570188	2.46705	4.24077	15.8682	17.7675	84.3091	125.698	71.6812	70.7354	TIMM21	translocase of inner mitochondrial membrane 21 homolog (yeast)
218051_s_at	2.08402	6.0868	8.60854	3.85775e-05	0.000513434	2.63633	4.23988	17.4968	23.8604	158.145	198.987	89.2199	84.1165	NT5DC2	5'-nucleotidase domain containing 2
218350_s_at	2.08343	7.17231	9.27338	2.30819e-05	0.000368525	3.18508	4.23814	58.474	47.19	274.926	239.49	204.447	242.428	GMNN	geminin, DNA replication inhibitor
208963_x_at	2.08333	8.08255	6.48831	0.000255015	0.00188486	0.60076	4.23784	126.591	101.286	507.227	264.938	473.729	486.088	FADS1	fatty acid desaturase 1
220770_s_at	2.08287	3.9357	8.36477	4.69638e-05	0.000583038	2.42546	4.23649	5.68016	5.75233	26.6185	25.1754	29.8256	19.6621	C5orf54	chromosome 5 open reading frame 54
227250_at	2.08281	4.79501	9.58665	1.83176e-05	0.000321611	3.43109	4.23631	14.5642	13.0667	24.8415	28.3526	64.6888	52.7956	KREMEN1	kringle containing transmembrane protein 1
220387_s_at	2.0823	4.46589	5.05271	0.00120941	0.0056983	-1.08364	4.23482	12.7202	8.48011	29.735	18.7706	64.2764	30.0962	HHLA3	HERV-H LTR-associating 3
229173_at	2.08205	6.29452	9.97401	1.3886e-05	0.000269031	3.72492	4.23407	28.4238	30.0035	143.994	124.587	115.09	132.841	KIAA1715	KIAA1715
221246_x_at	2.08167	6.78203	9.3631	2.15885e-05	0.000356811	3.25632	4.23297	39.8048	51.2438	162.321	146.809	180.731	202.225	TNS1	tensin 1
225386_s_at	2.08151	8.37026	7.63063	8.75048e-05	0.000892581	1.75624	4.2325	141.596	145.395	368.137	469.675	483.992	762.003	HNRPLL	heterogeneous nuclear ribonucleoprotein L-like
203583_at	2.08114	8.23119	9.26274	2.32666e-05	0.000369146	3.17659	4.23143	101.599	134.334	445.72	495.257	477.22	512.073	UNC50	unc-50 homolog (C, elegans)
202544_at	2.08011	9.54506	10.3499	1.07075e-05	0.00023051	3.99969	4.22838	261.966	232.914	1558.22	1675.83	1070.75	1018.83	GMFB	glia maturation factor, beta
203238_s_at	2.07939	6.51326	8.86416	3.15427e-05	0.000454236	2.85176	4.22629	31.0119	41.2745	127.14	156.131	147.218	155.298	NOTCH3	notch 3
200696_s_at	2.07902	9.36595	7.26685	0.000121275	0.00111391	1.40422	4.2252	294.338	177.159	1209.89	1405.21	873.704	1065.46	GSN	gelsolin
1552295_a_at	2.07843	6.49689	7.1072	0.00014052	0.00123161	1.24518	4.22346	45.79	31.8515	97.5354	146.64	144.583	179.937	SLC39A13	solute carrier family 39 (zinc transporter), member 13
1553510_s_at	2.07841	6.55144	7.90502	6.89669e-05	0.000758387	2.01259	4.22342	35.5841	37.7847	115.989	182.053	143.976	166.576	RQCD1	RCD1 required for cell differentiation1 homolog (S, pombe)
1554345_a_at	2.077	4.28385	10.1936	1.19175e-05	0.000245927	3.88664	4.21928	6.86825	7.41325	31.9379	37.0607	30.7336	29.493	GIN1	gypsy retrotransposon integrase 1
203423_at	2.07667	5.09907	3.86556	0.00542956	0.0174293	-2.69748	4.21833	16.4355	17.3216	41.3343	27.1965	134.689	37.6114	RBP1	retinol binding protein 1, cellular
222981_s_at	2.07603	9.5305	9.33095	2.21107e-05	0.00036194	3.23087	4.21645	283.652	254.696	1257.6	1402.01	999.024	1285.66	RAB10	RAB10, member RAS oncogene family
208731_at	2.07545	8.65541	8.37745	4.64803e-05	0.000579152	2.43656	4.21477	194.33	128.9	613.91	628.036	648.093	686.599	RAB2A	RAB2A, member RAS oncogene family
210692_s_at	2.07363	7.56119	5.76116	0.000542967	0.00321766	-0.217363	4.20945	88.6835	76.2111	161.408	347.359	308.801	387.823	SLC43A3	solute carrier family 43, member 3
201661_s_at	2.07349	8.40372	9.31606	2.23574e-05	0.000362977	3.21906	4.20902	108.65	116.016	838.525	639.22	495.963	450.26	ACSL3	acyl-CoA synthetase long-chain family member 3
201021_s_at	2.07297	9.69531	6.93217	0.000165635	0.00138554	1.0675	4.20753	381.854	341.676	769.406	1400.39	1561.26	1479.42	DSTN	destrin (actin depolymerizing factor)
223538_at	2.07279	6.45443	8.77606	3.37901e-05	0.000475074	2.77816	4.20699	37.8888	32.4519	141.134	120.443	170.385	127.721	NA	NA
226432_at	2.07235	6.33704	5.46545	0.000752319	0.00406044	-0.570332	4.20571	31.1153	29.3	94.2079	201.553	157.22	102.568	ETNK1	ethanolamine kinase 1
232183_at	2.07206	5.52233	7.37994	0.000109426	0.0010358	1.51518	4.20486	14.2852	23.4761	65.3276	72.5595	85.1033	69.6738	SERAC1	serine active site containing 1
1553972_a_at	2.07176	6.13133	6.10004	0.000378778	0.00250779	0.172506	4.20398	39.1647	24.6323	64.4567	111.919	118.043	144.438	CBS	cystathionine-beta-synthase
203865_s_at	2.07089	5.45845	5.91915	0.00045824	0.00285571	-0.0336856	4.20147	13.2311	21.0746	96.5296	54.5466	61.5562	79.9626	ADARB1	adenosine deaminase, RNA-specific, B1
227247_at	2.07071	5.75661	5.83097	0.000503557	0.00304957	-0.135786	4.20093	20.8241	18.0412	130.404	76.8826	108.887	60.8903	PLEKHA8	pleckstrin homology domain containing, family A (phosphoinositide binding specific) member 8
208370_s_at	2.07059	8.78973	8.32625	4.84677e-05	0.000596858	2.39164	4.20058	188.72	187.047	477.656	715.42	834.497	746.387	RCAN1	regulator of calcineurin 1
212445_s_at	2.06865	5.72938	9.51772	1.92626e-05	0.000332369	3.37762	4.19493	25.3428	32.797	43.8429	41.8365	118.192	123.751	NEDD4L	neural precursor cell expressed, developmentally down-regulated 4-like, E3 ubiquitin protein ligase
212481_s_at	2.06679	8.82711	5.36055	0.000846933	0.00442012	-0.698491	4.18953	156.857	202.553	526.553	940.8	544.887	1023.45	TPM4	tropomyosin 4
214099_s_at	2.06625	5.45268	5.63412	0.000623755	0.00355315	-0.367517	4.18798	17.2991	19.8951	60.7472	55.9045	117.035	51.5778	PDE4DIP	phosphodiesterase 4D interacting protein
219244_s_at	2.06594	6.46118	10.4205	1.02073e-05	0.000224306	4.05015	4.18706	30.8082	31.0998	162.233	179.166	125.654	133.68	MRPL46	mitochondrial ribosomal protein L46
223690_at	2.06543	6.03071	5.79742	0.000522084	0.00312918	-0.174903	4.18557	28.3897	17.9404	171.33	100.282	114.339	78.0388	LTBP2	latent transforming growth factor beta binding protein 2
1552497_a_at	2.06482	5.54569	8.29235	4.98358e-05	0.00060874	2.36176	4.18382	19.3899	18.4089	59.7247	77.9831	67.3248	92.8057	SLAMF6	SLAM family member 6
202960_s_at	2.06386	7.58788	9.9332	1.42908e-05	0.000273768	3.69449	4.18104	76.4844	69.2935	331.991	311.062	330.723	280.137	MUT	methylmalonyl CoA mutase
208678_at	2.06331	10.2946	9.73521	1.6453e-05	0.000300651	3.5451	4.17945	559.295	480.053	1679.02	1856.7	2327	2015.45	ATP6V1E1	ATPase, H+ transporting, lysosomal 31kDa, V1 subunit E1
201847_at	2.06296	12.3374	9.09921	2.63245e-05	0.000403155	3.04491	4.17843	2407.89	1772.94	7898.76	7642.98	8971.6	8307.82	LIPA	lipase A, lysosomal acid, cholesterol esterase
218507_at	2.06259	5.84201	5.21364	0.00100225	0.00500989	-0.88059	4.17736	22.5413	28.4644	109.137	45.4352	96.5392	115.979	HILPDA	hypoxia inducible lipid droplet-associated
201560_at	2.06143	8.88833	9.53841	1.89733e-05	0.000328586	3.39371	4.174	222.553	214.887	605.051	469.604	895.219	930.72	CLIC4	chloride intracellular channel 4
203188_at	2.06077	6.07075	8.63479	3.77792e-05	0.000507504	2.65872	4.17209	29.1082	26.3766	104.517	86.0007	134.634	99.2632	B3GNT1	UDP-GlcNAc:betaGal beta-1,3-N-acetylglucosaminyltransferase 1
229622_at	2.06034	4.76807	5.24803	0.000963263	0.00486023	-0.837687	4.17084	12.8725	12.0176	25.635	38.3487	78.157	34.4319	FAM132B	family with sequence similarity 132, member B
203999_at	2.05926	4.52249	9.90285	1.46005e-05	0.00027853	3.67177	4.16774	8.27588	8.22462	46.2992	39.5548	36.7175	32.2001	SYT1	synaptotagmin I
201910_at	2.05901	5.73578	6.65259	0.000216829	0.00168777	0.77627	4.16701	21.3944	37.7353	45.857	44.1271	101.39	138.261	FARP1	FERM, RhoGEF (ARHGEF) and pleckstrin domain protein 1 (chondrocyte-derived)
232701_at	2.0579	4.67169	8.62612	3.80408e-05	0.000508271	2.65133	4.16379	13.3847	9.75018	27.7263	33.4805	49.1638	46.0208	NA	NA
225092_at	2.05782	7.63311	9.99601	1.36731e-05	0.000266416	3.74128	4.16357	73.8147	88.9966	288.344	283.72	333.277	341.698	NA	NA
219074_at	2.05744	8.37993	8.81584	3.27538e-05	0.00046594	2.81148	4.16248	109.857	152.664	503.06	557.457	522.483	556.155	TMEM184C	transmembrane protein 184C
218212_s_at	2.05727	6.24646	9.75161	1.62605e-05	0.000298509	3.55759	4.16197	25.508	31.6583	129.927	130.498	122.294	114.382	MOCS2	molybdenum cofactor synthesis 2
218135_at	2.0553	8.00488	9.69881	1.68891e-05	0.000304953	3.51733	4.15631	104.22	85.9953	428.367	483.239	383.658	403.551	ERGIC2	ERGIC and golgi 2
218266_s_at	2.05324	4.77123	6.18302	0.000347553	0.00235817	0.265652	4.15036	9.90008	10.9966	35.5337	57.1616	33.1328	56.5991	NCS1	neuronal calcium sensor 1
218417_s_at	2.05257	6.8503	8.7047	3.57429e-05	0.000492307	2.71804	4.14844	34.9796	36.9402	283.161	290.029	178.25	124.755	SLC48A1	solute carrier family 48 (heme transporter), member 1
1555783_x_at	2.05255	6.63497	7.05924	0.00014695	0.00127464	1.19684	4.1484	29.1523	47.6054	164.22	177.053	132.72	179.951	PQLC2	PQ loop repeat containing 2
218342_s_at	2.05222	6.32876	8.89739	3.07389e-05	0.000446498	2.87935	4.14743	37.8234	30.0339	98.7348	123.057	132.348	147.643	ERMP1	endoplasmic reticulum metallopeptidase 1
203427_at	2.0516	5.94999	7.00351	0.000154838	0.00132069	1.14035	4.14565	19.8111	21.2662	160.767	113.81	107.791	67.174	ASF1A	ASF1 anti-silencing function 1 homolog A (S, cerevisiae)
218490_s_at	2.05154	5.11551	5.21219	0.00100393	0.00501362	-0.882399	4.14548	8.58598	18.8921	78.1381	49.1334	55.1289	50.5638	ZNF302	zinc finger protein 302
218039_at	2.05121	6.18546	8.81359	3.28115e-05	0.000466199	2.8096	4.14452	26.1057	30.4346	109.318	125.374	101.576	134.357	NUSAP1	nucleolar and spindle associated protein 1
230174_at	2.05093	5.31642	7.79146	7.60456e-05	0.000808516	1.90743	4.14372	13.5098	15.8052	57.2531	89.3183	63.1047	58.0987	LYPLAL1	lysophospholipase-like 1
221510_s_at	2.05082	7.42357	9.10089	2.62908e-05	0.000403091	3.04628	4.14341	65.6369	61.5946	260.621	350.109	254.25	272.989	GLS	glutaminase
212392_s_at	2.05033	4.73455	4.84188	0.00155546	0.0068569	-1.35533	4.142	13.6431	13.663	17.4335	34.2552	82.3135	38.8517	PDE4DIP	phosphodiesterase 4D interacting protein
225145_at	2.04859	5.77118	8.16894	5.51951e-05	0.000651779	2.25208	4.13702	17.6467	20.0644	136.062	90.8865	80.3317	75.4359	NCOA5	nuclear receptor coactivator 5
204544_at	2.04805	7.91939	8.3204	4.87005e-05	0.00059808	2.3865	4.13545	107.449	74.0105	410.387	453.548	394.172	345.028	HPS5	Hermansky-Pudlak syndrome 5
219933_at	2.04745	8.70689	8.70667	3.56872e-05	0.000492307	2.71971	4.13374	153.65	161.642	612.766	824.221	590.769	718.387	GLRX2	glutaredoxin 2
225185_at	2.04546	7.9076	6.0488	0.000399611	0.00260405	0.11454	4.12806	106.64	84.9772	330.786	414.053	280.876	549.795	MRAS	muscle RAS oncogene homolog
225761_at	2.04476	8.13093	8.44025	4.41665e-05	0.000560529	2.49133	4.12604	91.718	133.768	457.149	414.184	450.144	464.003	PAPD4	PAP associated domain containing 4
235938_at	2.04458	4.91767	5.82008	0.000509489	0.00307538	-0.148466	4.12554	10.8816	21.6623	30.901	26.0894	75.0707	53.4428	NA	NA
219311_at	2.04411	5.5997	5.89404	0.000470666	0.0029005	-0.0626536	4.12419	15.7797	22.9908	66.7272	87.0507	57.6404	107.054	CEP76	centrosomal protein 76kDa
203645_s_at	2.04394	11.8489	9.37917	2.13326e-05	0.000354295	3.26902	4.1237	1240.03	1346.61	8232.95	6453.39	5547.63	5118.46	CD163	CD163 molecule
203745_at	2.04383	6.49787	9.19461	2.44893e-05	0.00038277	3.12199	4.12338	33.3725	35.6473	142.14	159.322	162.185	124.713	HCCS	holocytochrome c synthase
214040_s_at	2.0438	6.79413	2.19884	0.0614097	0.110831	-5.21341	4.12331	60.4767	59.2474	27.4982	311.25	220.323	276.496	GSN	gelsolin
212096_s_at	2.04176	4.47003	2.38392	0.0463771	0.0890818	-4.9331	4.11747	6.65552	14.4865	15.9268	47.2053	16.4898	99.127	MTUS1	microtubule associated tumor suppressor 1
209550_at	2.04141	5.95817	8.19691	5.3926e-05	0.000640527	2.27707	4.11649	23.1045	24.1194	124.387	88.2199	109.514	86.2277	NDN	necdin homolog (mouse)
238935_at	2.04089	6.67074	9.75077	1.62702e-05	0.000298509	3.55695	4.11499	40.4585	41.2529	143.754	164.921	154.879	182.477	RPS27L	ribosomal protein S27-like
226901_at	2.04077	7.12032	9.96263	1.39976e-05	0.000269855	3.71645	4.11466	55.0257	52.5673	209.065	244.941	213.11	229.797	C17orf58	chromosome 17 open reading frame 58
202190_at	2.0399	5.52793	8.49635	4.22081e-05	0.000544009	2.53996	4.11218	15.7492	20.9315	80.3726	65.3225	80.3618	69.3672	CSTF1	cleavage stimulation factor, 3' pre-RNA, subunit 1, 50kDa
222154_s_at	2.03968	7.903	9.89765	1.46543e-05	0.000279207	3.66788	4.11154	84.9957	90.7542	399.971	467.391	345.376	377.555	SPATS2L	spermatogenesis associated, serine-rich 2-like
226679_at	2.03941	8.37824	6.00098	0.000420207	0.00269147	0.0601269	4.11078	153.974	148.457	310.996	494.215	463.263	833.813	SLC26A11	solute carrier family 26, member 11
226159_at	2.03921	7.68118	7.92297	6.79172e-05	0.000750769	2.02909	4.11021	96.8935	66.2653	364.716	294.277	351.498	308.593	C5orf51	chromosome 5 open reading frame 51
226851_at	2.03835	7.77722	5.84912	0.000493837	0.00300937	-0.114684	4.10775	66.4212	102.126	282.115	508.783	296.059	386.608	LYPLAL1	lysophospholipase-like 1
1556402_at	2.03819	4.26501	6.97226	0.000159469	0.00134549	1.1085	4.10729	6.86583	10.7218	20.1087	27.4768	31.5375	39.3771	LOC100132741	uncharacterized LOC100132741
219376_at	2.03537	4.11483	6.63234	0.000221173	0.00171028	0.754814	4.09928	5.50666	6.81506	43.9077	26.0289	29.158	21.6279	NA	NA
221679_s_at	2.0345	5.37695	6.87482	0.000174924	0.00144468	1.00851	4.09682	21.5844	13.0934	57.7272	66.5408	80.0588	59.2484	ABHD6	abhydrolase domain containing 6
221487_s_at	2.03445	6.31936	9.4428	2.03524e-05	0.00034536	3.31908	4.09666	32.2135	32.8042	103.621	133.553	132.314	134.036	ENSA	endosulfine alpha
239147_at	2.03368	4.72396	8.7963	3.32584e-05	0.000470593	2.79513	4.09449	11.4833	15.0951	26.638	25.3876	48.8805	59.4521	ARSK	arylsulfatase family, member K
222855_s_at	2.03352	5.93653	2.56167	0.0354507	0.0723652	-4.66116	4.09404	36.8354	36.3197	15.3109	114.899	119.921	186.988	TRPV2	transient receptor potential cation channel, subfamily V, member 2
206298_at	2.033	6.35931	8.45093	4.37859e-05	0.000557251	2.50061	4.09255	38.407	26.3343	136.611	130.832	126.685	133.72	ARHGAP22	Rho GTPase activating protein 22
201760_s_at	2.03295	10.1524	9.45483	2.01729e-05	0.000343165	3.32851	4.09241	485.774	450.947	1458.9	1852.97	1887.78	1943.42	WSB2	WD repeat and SOCS box containing 2
222444_at	2.03238	6.4776	8.55981	4.01094e-05	0.000526465	2.59461	4.0908	30.8924	38.6046	168.072	125.205	141.878	140.667	ARMCX3	armadillo repeat containing, X-linked 3
202218_s_at	2.03184	7.02405	8.59823	3.88961e-05	0.000517171	2.62752	4.08925	46.3989	60.732	215.668	169.736	211.422	222.876	FADS2	fatty acid desaturase 2
227489_at	2.03084	5.33497	5.54873	0.000685514	0.00380351	-0.469701	4.08642	12.0008	21.621	82.1814	46.8051	71.8291	60.3211	SMURF2	SMAD specific E3 ubiquitin protein ligase 2
202246_s_at	2.0303	8.29056	9.26744	2.31847e-05	0.000368703	3.18034	4.08489	126.445	144.887	386.399	435.502	498.22	613.577	CDK4	cyclin-dependent kinase 4
35776_at	2.03026	7.6015	7.15586	0.000134315	0.00119407	1.29396	4.08478	65.8045	89.6152	352.935	262.044	374.529	262.718	ITSN1	intersectin 1 (SH3 domain protein)
223037_at	2.02996	7.71845	9.28187	2.29358e-05	0.000367093	3.19185	4.08394	75.8094	77.9789	337.716	443.412	312.473	315.534	PDZD11	PDZ domain containing 11
218432_at	2.02943	5.23338	6.44746	0.000265637	0.00194138	0.556598	4.08244	12.5739	18.8836	54.2538	55.5969	81.8558	48.3444	FBXO3	F-box protein 3
242517_at	2.02886	3.71112	4.30811	0.0030274	0.0112783	-2.07224	4.08082	8.56198	8.00779	8.22228	7.83951	19.0312	59.9952	KISS1R	KISS1 receptor
201819_at	2.02852	6.85136	9.05132	2.73037e-05	0.000413359	3.00593	4.07985	51.0197	66.0401	105.359	119.05	224.862	249.413	SCARB1	scavenger receptor class B, member 1
214511_x_at	2.02779	9.87293	6.48363	0.000256209	0.00188888	0.595709	4.07779	498.89	325.306	1389.5	1116.82	2058.58	1310.93	FCGR1B	Fc fragment of IgG, high affinity Ib, receptor (CD64)
230176_at	2.02751	7.18261	8.67605	3.65622e-05	0.000496769	2.69378	4.07701	48.0522	63.4035	260.991	233.414	246.916	205.097	NA	NA
203517_at	2.02737	6.76272	10.2595	1.13897e-05	0.000239692	3.93449	4.0766	38.4173	38.8227	214.838	206.426	165.601	149.673	MTX2	metaxin 2
225970_at	2.0269	5.21265	9.74442	1.63445e-05	0.00029927	3.55212	4.07528	14.8037	17.3905	45.6233	51.7748	65.9597	64.821	DDHD1	DDHD domain containing 1
213112_s_at	2.02421	7.17773	5.22139	0.000993317	0.00497854	-0.870905	4.06768	49.422	61.611	172.907	347.22	172.553	291.978	SQSTM1	sequestosome 1
221090_s_at	2.0235	6.45098	9.84021	1.52637e-05	0.000287768	3.62469	4.06568	33.5909	32.6607	136.971	164.527	132.772	136.587	OGFOD1	2-oxoglutarate and iron-dependent oxygenase domain containing 1
219522_at	2.0232	5.28291	4.98494	0.00131039	0.00605001	-1.17026	4.06485	24.6488	9.5598	57.7622	65.7137	61.285	63.5302	FJX1	four jointed box 1 (Drosophila)
226804_at	2.02209	4.42421	7.34072	0.000113382	0.0010633	1.47686	4.06171	13.0992	9.70825	21.5105	17.0637	54.974	38.1633	FAM20A	family with sequence similarity 20, member A
219944_at	2.01907	6.0768	6.84773	0.000179513	0.00147103	0.980516	4.05324	32.2661	38.1786	54.5669	69.5214	109.76	184.387	CLIP4	CAP-GLY domain containing linker protein family, member 4
241348_at	2.01817	5.21157	6.21764	0.000335379	0.00230242	0.304253	4.05068	10.8361	19.6488	68.7944	50.5824	65.296	53.5033	ZNF654	zinc finger protein 654
244741_s_at	2.01731	4.97008	6.57533	0.00023393	0.00177983	0.694146	4.04829	19.8317	11.0666	38.5835	31.1299	64.5181	55.7487	LOC100128252	uncharacterized LOC100128252
222752_s_at	2.01689	8.97553	9.41417	2.07871e-05	0.000349481	3.29659	4.04711	173.881	199.032	880.89	941.59	830.46	682.568	TMEM206	transmembrane protein 206
224215_s_at	2.01642	4.40156	4.08137	0.00406881	0.0140939	-2.3892	4.04579	11.9839	5.75811	50.5551	22.6191	44.222	25.5415	DLL1	delta-like 1 (Drosophila)
212851_at	2.01398	5.70299	7.81903	7.42551e-05	0.000797604	1.93308	4.03895	22.9905	22.2769	85.5777	54.5669	94.5532	88.3618	DCUN1D4	DCN1, defective in cullin neddylation 1, domain containing 4 (S, cerevisiae)
237186_at	2.01308	4.40838	9.78698	1.58541e-05	0.000294231	3.58444	4.03643	12.4011	11.2323	17.8303	16.2671	50.861	44.6208	NA	NA
202828_s_at	2.01295	6.59693	7.54207	9.4632e-05	0.000934256	1.67184	4.03608	41.8213	45.4938	93.5692	149.102	164.312	188.625	MMP14	matrix metallopeptidase 14 (membrane-inserted)
216521_s_at	2.01253	6.00893	6.9762	0.000158876	0.00134235	1.11253	4.03488	24.6492	29.7357	69.3239	117.627	102.829	116.045	BRCC3	BRCA1/BRCA2-containing complex, subunit 3
229450_at	2.01247	7.68382	5.21039	0.00100603	0.00502223	-0.884651	4.03472	49.7393	111.735	414.802	362.337	251.158	360.22	IFIT3	interferon-induced protein with tetratricopeptide repeats 3
235215_at	2.01052	4.28095	9.42633	2.06012e-05	0.000348069	3.30615	4.02928	7.16524	6.13589	44.7957	38.3938	28.1139	25.3888	ERCC4	excision repair cross-complementing rodent repair deficiency, complementation group 4
220444_at	2.01039	4.71101	9.80091	1.56971e-05	0.000292111	3.595	4.02892	9.51852	10.3819	47.9388	42.4798	37.9578	42.2594	ZNF557	zinc finger protein 557
223008_s_at	2.01024	7.93638	6.57358	0.000234334	0.00178191	0.692278	4.0285	103.293	97.6427	452.508	289.201	505.887	323.553	TMEM245	transmembrane protein 245
224643_at	2.0099	7.83357	9.2354	2.37488e-05	0.000374191	3.15472	4.02755	80.3589	96.2994	346.693	418.301	343.72	365.203	PRRC1	proline-rich coiled-coil 1
214701_s_at	2.00945	6.26424	2.33855	0.0496785	0.0939504	-5.00215	4.02629	34.9864	25.9947	48.5116	317.051	66.8497	220.543	FN1	fibronectin 1
206295_at	2.00932	7.43908	6.06423	0.000393206	0.00257714	0.132033	4.02593	55.4775	94.0159	273.628	226.35	364.83	231.718	IL18	interleukin 18 (interferon-gamma-inducing factor)
207871_s_at	2.0079	5.26352	8.1506	5.60456e-05	0.000658422	2.23565	4.02198	15.4767	16.2256	66.3924	47.4369	71.4469	56.8558	ST7	suppression of tumorigenicity 7
208744_x_at	2.0074	7.49908	8.10986	5.79873e-05	0.000673221	2.19906	4.02058	60.9073	79.9626	326.387	280.076	244.882	321.496	HSPH1	heat shock 105kDa/110kDa protein 1
235295_at	2.00677	6.30118	8.7657	3.40661e-05	0.000476863	2.76946	4.01881	30.4266	32.0952	113.315	137.783	110.354	142.922	NA	NA
238604_at	2.00636	6.67009	9.96641	1.39605e-05	0.000269855	3.71926	4.01769	50.2561	45.6639	115.666	113.423	181.808	203.752	NA	NA
204999_s_at	2.00517	6.35566	4.6309	0.00201373	0.00832188	-1.63373	4.01437	31.0247	30.3671	236.205	89.2723	147.704	102.791	ATF5	activating transcription factor 5
219292_at	2.0047	6.20207	8.73163	3.49915e-05	0.000485565	2.74078	4.01305	28.7894	28.5313	104.06	140.837	123.095	107.464	THAP1	THAP domain containing, apoptosis associated protein 1
213275_x_at	2.00396	12.053	7.96636	6.54523e-05	0.000731941	2.06886	4.011	1769.06	1494.03	8274.7	6329.42	7548.57	5633.03	CTSB	cathepsin B
207165_at	2.00385	4.28818	9.21409	2.41325e-05	0.000379143	3.13764	4.0107	7.14151	7.19979	38.434	34.0288	25.5415	32.382	HMMR	hyaluronan-mediated motility receptor (RHAMM)
34764_at	2.00369	5.96255	10.1069	1.26549e-05	0.000253279	3.82317	4.01025	19.2698	21.4261	149.882	143.123	80.6974	82.2819	LARS2	leucyl-tRNA synthetase 2, mitochondrial
212552_at	2.0035	10.1624	8.01408	6.28567e-05	0.000712107	2.11238	4.00971	475.171	449.11	1616.78	1913.24	1527.28	2246.52	HPCAL1	hippocalcin-like 1
203458_at	2.00339	7.02509	8.84299	3.2067e-05	0.000459983	2.83414	4.00941	61.7999	46.4461	205.442	179.414	213.195	216.432	SPR	sepiapterin reductase (7,8-dihydrobiopterin:NADP+ oxidoreductase)
221652_s_at	2.00338	7.21854	7.66531	8.48791e-05	0.000872965	1.78906	4.00938	48.265	65.9991	305.684	218.887	239.404	213.891	ASUN	asunder, spermatogenesis regulator homolog (Drosphila)
201809_s_at	2.00268	8.8808	7.97667	6.48813e-05	0.000728702	2.07828	4.00745	172.175	129.968	1147.01	1189.59	704.303	510.252	ENG	endoglin
235202_x_at	2.00083	5.14627	7.57291	9.20784e-05	0.000918746	1.70133	4.00231	10.4623	14.6669	71.7096	72.9396	41.7375	58.8924	IKBIP	IKBKB interacting protein
223530_at	1.99996	4.86219	4.75936	0.00171945	0.00739028	-1.46345	3.99988	8.72053	9.90727	85.7946	59.0793	58.8681	23.4807	TDRKH	tudor and KH domain containing
1557411_s_at	1.99948	7.30779	8.04381	6.12975e-05	0.0007004	2.13938	3.99857	58.1951	84.5177	184.387	221.81	286.686	274.307	SLC25A43	solute carrier family 25, member 43
209817_at	1.99934	5.63532	7.60276	8.96811e-05	0.000905489	1.72976	3.99818	23.3914	15.0998	79.3499	95.2958	77.2912	73.0503	PPP3CB	protein phosphatase 3, catalytic subunit, beta isozyme
200663_at	1.99916	12.1669	10.0686	1.29963e-05	0.000257449	3.79501	3.99768	1949.92	1875.25	6934.67	6380.89	7349.99	7950.72	CD63	CD63 molecule
218211_s_at	1.99884	5.77667	5.92233	0.000456696	0.00285104	-0.0300302	3.99679	27.0851	38.1437	39.0096	40.814	92.5314	178.356	MLPH	melanophilin
242103_at	1.99811	5.60451	6.47516	0.000258382	0.00190029	0.586569	3.99477	23.5061	16.9344	65.3519	80.2799	103.135	61.5924	TMEM86A	transmembrane protein 86A
226120_at	1.99715	4.67346	8.35644	4.72847e-05	0.00058583	2.41816	3.99209	13.4523	10.6117	25.6057	33.2055	44.6048	51.0036	TTC8	tetratricopeptide repeat domain 8
226821_at	1.99506	5.67182	6.16461	0.000354225	0.00238907	0.245064	3.98632	15.6871	24.3221	106.785	71.0534	92.9671	65.217	NA	NA
236075_s_at	1.99426	5.5772	5.96904	0.000434618	0.00275473	0.023618	3.98411	23.8648	19.0531	67.9698	53.0893	117.545	61.4019	NA	NA
202713_s_at	1.99376	7.34263	9.9171	1.44542e-05	0.000275931	3.68245	3.98275	65.8602	57.396	286.674	281.417	251.077	238.816	KIAA0391	KIAA0391
218514_at	1.99225	6.99966	6.55172	0.000239451	0.00180775	0.668903	3.97857	37.5324	70.2526	205.057	194.614	205.057	203.539	SMG8	smg-8 homolog, nonsense mediated mRNA decay factor (C, elegans)
223330_s_at	1.99138	5.99117	8.04589	6.11905e-05	0.000699901	2.14126	3.97617	21.5616	28.8898	98.8577	109.228	113.902	86.462	SUGT1	SGT1, suppressor of G2 allele of SKP1 (S, cerevisiae)
206087_x_at	1.9903	7.41459	6.39746	0.000279313	0.00200936	0.502266	3.97319	83.8643	98.7768	161.28	141.174	492.634	265.452	HFE	hemochromatosis
223824_at	1.99005	6.35818	7.90046	6.92365e-05	0.000760434	2.00839	3.9725	41.7829	39.995	77.185	89.6079	198.728	132.701	RNLS	renalase, FAD-dependent amine oxidase
232432_s_at	1.98995	7.49206	7.73421	7.99203e-05	0.000840948	1.85391	3.97223	74.498	78.7691	220.282	284.424	252.602	366.548	SLC30A5	solute carrier family 30 (zinc transporter), member 5
213454_at	1.98899	4.81234	8.66128	3.69927e-05	0.000500381	2.68125	3.96958	10.0155	12.1313	43.6493	48.4542	38.6086	49.5887	NA	NA
227319_at	1.98847	7.90009	8.10245	5.83484e-05	0.000676485	2.19239	3.96815	97.7201	92.5879	409.031	352.346	454.784	313.263	KLHL36	kelch-like 36 (Drosophila)
200614_at	1.98844	11.6532	9.96742	1.39505e-05	0.000269855	3.72002	3.96808	1358.54	1191.49	5215.14	5187.64	5027.35	5069.72	CLTC	clathrin, heavy chain (Hc)
221085_at	1.98798	3.70937	2.47099	0.0406511	0.0803644	-4.80013	3.96681	8.40346	7.50034	10.1547	7.89154	11.1584	88.8828	TNFSF15	tumor necrosis factor (ligand) superfamily, member 15
209186_at	1.98737	9.85974	9.02076	2.79498e-05	0.000417988	2.98096	3.96514	396.244	369.98	1203.55	1581.96	1498.74	1537.92	ATP2A2	ATPase, Ca++ transporting, cardiac muscle, slow twitch 2
218196_at	1.98682	8.60287	8.21292	5.32146e-05	0.000636363	2.29133	3.96361	189.268	139.956	565.762	553.825	729.378	570.557	OSTM1	osteopetrosis associated transmembrane protein 1
201295_s_at	1.98658	4.059	4.44721	0.0025348	0.0098723	-1.88142	3.96298	11.091	7.62896	8.33866	22.8703	34.9289	38.0445	WSB1	WD repeat and SOCS box containing 1
227221_at	1.98658	6.36823	8.80192	3.31122e-05	0.00046901	2.79984	3.96297	34.5486	44.3853	101.72	84.6007	153.22	157.18	ZMAT3	zinc finger, matrin-type 3
1557055_s_at	1.98598	6.71954	7.67911	8.3859e-05	0.000866057	1.80209	3.96132	55.3519	40.0052	147.432	120.763	163.824	212.106	LOC643837	uncharacterized LOC643837
202763_at	1.9859	7.16559	7.55509	9.35447e-05	0.000928215	1.6843	3.9611	39.9113	62.4619	324.72	276.555	201.568	194.054	CASP3	caspase 3, apoptosis-related cysteine peptidase
221011_s_at	1.98577	5.03945	5.40076	0.000809193	0.00428285	-0.64918	3.96075	12.9565	22.2769	29.68	32.6174	49.0432	92.3252	LBH	limb bud and heart development homolog (mouse)
223576_at	1.98501	5.89477	6.8936	0.00017182	0.00142507	1.02787	3.95864	15.6675	26.532	142.094	115.293	83.8945	77.6476	C6orf203	chromosome 6 open reading frame 203
223194_s_at	1.98477	5.08923	6.44732	0.000265673	0.00194138	0.556452	3.95799	15.0353	17.3012	29.4003	49.934	53.9985	75.4667	SLC22A23	solute carrier family 22, member 23
223197_s_at	1.9844	6.99942	8.91609	3.02966e-05	0.000441481	2.89484	3.95699	42.665	56.7289	212.415	225.192	199.795	189.68	SMARCAD1	SWI/SNF-related, matrix-associated actin-dependent regulator of chromatin, subfamily a, containing DEAD/H box 1
227274_at	1.9832	6.71006	7.02668	0.000151503	0.00130281	1.16387	3.95369	35.3835	46.8337	212.206	144.577	185.049	139.984	SYNJ2BP	synaptojanin 2 binding protein
224445_s_at	1.98266	7.62061	9.16079	2.51229e-05	0.000389334	3.09475	3.95222	66.4177	83.6584	364.187	330.827	305.671	283.936	ZFYVE21	zinc finger, FYVE domain containing 21
223478_at	1.98173	6.6928	7.72086	8.08553e-05	0.000846807	1.84138	3.94967	48.9031	54.6739	90.5688	121.357	173.459	240.459	TIMM8B	translocase of inner mitochondrial membrane 8 homolog B (yeast)
225881_at	1.98042	7.33958	6.99638	0.000155881	0.00132751	1.13309	3.94609	73.3459	51.5778	331.595	244.335	281.96	208.922	SLC35B4	solute carrier family 35, member B4
214074_s_at	1.97994	4.91413	8.02196	6.24389e-05	0.000708842	2.11955	3.94477	15.9592	14.6978	28.0229	31.3132	73.3242	49.7805	CTTN	cortactin
204957_at	1.97986	6.1971	9.95542	1.40688e-05	0.000270463	3.71107	3.94456	27.104	24.9031	155.23	141.751	103.022	101.942	ORC5	origin recognition complex, subunit 5
40148_at	1.97964	3.67536	4.39854	0.00269641	0.0103542	-1.94786	3.94395	6.74506	7.11012	7.67843	15.8306	18.1912	41.0074	APBB2	amyloid beta (A4) precursor protein-binding, family B, member 2
203791_at	1.97924	8.65195	8.15711	5.57418e-05	0.000656534	2.24149	3.94284	149.087	200.536	605.5	503.486	746.019	623.019	DMXL1	Dmx-like 1
212314_at	1.97903	7.16429	6.1198	0.000371072	0.00247475	0.194761	3.94228	83.1214	62.5344	194.053	106.887	316.463	255.272	SEL1L3	sel-1 suppressor of lin-12-like 3 (C, elegans)
201403_s_at	1.97793	10.9376	10.0711	1.29734e-05	0.000257183	3.79687	3.93926	753.685	743.22	3285.5	3557.89	3014.23	2883.77	MGST3	microsomal glutathione S-transferase 3
205997_at	1.97781	7.64948	6.01179	0.000415452	0.00267166	0.0724476	3.93893	98.3105	86.6034	255.499	227.991	513.922	257.037	ADAM28	ADAM metallopeptidase domain 28
212215_at	1.97765	6.62662	9.18645	2.46404e-05	0.000384691	3.11543	3.93851	40.9545	34.2544	174.203	175.033	161.414	134.816	PREPL	prolyl endopeptidase-like
209707_at	1.97697	7.46034	9.61026	1.80059e-05	0.000318388	3.44933	3.93667	78.2487	91.9514	187.574	198.249	347.467	320.907	PIGK	phosphatidylinositol glycan anchor biosynthesis, class K
217959_s_at	1.97545	7.97094	8.14595	5.62635e-05	0.000660118	2.23148	3.93251	98.3865	92.2431	449.094	436.053	454.359	308.895	TRAPPC4	trafficking protein particle complex 4
225007_at	1.97485	8.21093	8.90771	3.04939e-05	0.000443543	2.8879	3.93087	114.266	93.4837	633.427	605.961	450.253	366.583	G3BP1	GTPase activating protein (SH3 domain) binding protein 1
227256_at	1.97281	4.26892	5.93003	0.000452972	0.00283461	-0.0211649	3.92531	6.4918	6.63456	58.1676	30.8788	30.7459	21.5844	USP31	ubiquitin specific peptidase 31
203945_at	1.97095	6.27026	9.17251	2.49012e-05	0.0003874	3.10421	3.92026	36.0504	29.971	110.387	106.769	140.084	118.537	ARG2	arginase, type II
235222_x_at	1.96975	6.59272	5.57929	0.000662666	0.00371444	-0.433016	3.917	44.6354	46.4982	82.1671	148.866	137.477	231.63	XIAP	X-linked inhibitor of apoptosis
224834_at	1.96967	7.38311	8.12382	5.73137e-05	0.000669273	2.21161	3.91679	66.2058	91.2602	183.387	210.688	278.603	332.7	UBTD2	ubiquitin domain containing 2
1555789_s_at	1.96827	6.63583	7.87147	7.09785e-05	0.000772121	1.98165	3.91299	37.4663	51.2372	113.526	150.987	174.607	168.338	PHF23	PHD finger protein 23
201022_s_at	1.96767	10.1937	9.04505	2.74348e-05	0.000414135	3.00082	3.91135	569.045	445.191	1540.18	1706.48	1944.04	1993.61	DSTN	destrin (actin depolymerizing factor)
233208_x_at	1.96749	6.31942	7.66117	8.51882e-05	0.000875485	1.78515	3.91086	30.3985	34.288	100.498	155.352	128.336	124.22	CPSF2	cleavage and polyadenylation specific factor 2, 100kDa
221185_s_at	1.96675	5.43623	8.2035	5.36318e-05	0.000638371	2.28294	3.90886	23.6978	18.1062	48.8867	47.9123	70.8341	92.5532	IQCG	IQ motif containing G
230069_at	1.96579	5.01026	9.39029	2.11574e-05	0.000352428	3.2778	3.90627	10.972	13.5839	57.7272	57.2674	48.2701	47.1147	SFXN1	sideroflexin 1
227066_at	1.96578	6.68058	6.81732	0.000184826	0.00150062	0.948983	3.90624	42.633	40.1702	124.631	208.874	143.22	182.459	MOB3C	MOB kinase activator 3C
205984_at	1.96467	4.07064	3.57098	0.00813932	0.0236531	-3.128	3.90324	8.51656	10.1547	14.4195	13.6975	71.9561	18.3111	CRHBP	corticotropin releasing hormone binding protein
226596_x_at	1.96249	5.25256	7.49304	9.88554e-05	0.000964457	1.62476	3.89735	13.9258	15.9616	60.3377	67.7863	72.342	46.6708	LOC729852	uncharacterized LOC729852
221786_at	1.96178	7.2439	9.96398	1.39843e-05	0.000269855	3.71745	3.89543	56.6537	52.8086	309.179	288.806	211.226	214.93	C6orf120	chromosome 6 open reading frame 120
218465_at	1.96177	7.8719	8.49392	4.2291e-05	0.000544564	2.53785	3.8954	86.556	102.081	341.42	408.497	325.557	411.832	TMEM33	transmembrane protein 33
212651_at	1.9609	5.27051	3.34005	0.0112757	0.0302349	-3.47246	3.89304	26.123	8.33487	67.2494	68.4513	92.3799	35.7208	RHOBTB1	Rho-related BTB domain containing 1
218748_s_at	1.95986	5.22865	2.51505	0.0380331	0.0764157	-4.73265	3.89023	22.9156	17.7225	12.2308	91.027	78.0772	78.7199	EXOC5	exocyst complex component 5
240861_at	1.95986	5.5164	4.03446	0.00432961	0.014735	-2.45568	3.89023	20.7544	9.2996	173.736	93.8899	74.2623	39.333	NA	NA
202934_at	1.95976	8.35653	6.64685	0.00021805	0.00169387	0.770196	3.88998	180.168	138.461	418.136	314.905	489.578	771.043	HK2	hexokinase 2
222714_s_at	1.95934	7.24618	7.27299	0.000120597	0.00110894	1.41028	3.88884	58.7956	61.9031	193.952	315.112	220.823	249.26	LACTB2	lactamase, beta 2
219353_at	1.95891	3.79129	6.59123	0.000230291	0.00175949	0.711106	3.88769	5.89173	5.17342	25.79	19.448	27.8246	16.5568	NHLRC2	NHL repeat containing 2
225378_at	1.95879	7.28428	8.32305	4.85948e-05	0.000597499	2.38883	3.88735	50.3588	72.0187	264.58	272.78	236.518	231.72	VPS37A	vacuolar protein sorting 37 homolog A (S, cerevisiae)
222416_at	1.95767	5.99022	9.75332	1.62405e-05	0.000298509	3.55889	3.88435	26.3263	24.0101	107.28	102.023	92.9357	102.622	ALDH18A1	aldehyde dehydrogenase 18 family, member A1
228373_at	1.95699	6.59538	7.87788	7.05888e-05	0.000769412	1.98758	3.88252	33.4872	46.7118	153.068	144.785	135.73	173.722	C16orf72	chromosome 16 open reading frame 72
205249_at	1.95601	8.73214	3.28736	0.0121584	0.0320084	-3.5518	3.87987	240.558	99.4902	549.053	1249.03	381.625	944.054	EGR2	early growth response 2
212905_at	1.95492	5.0374	9.49439	1.95947e-05	0.000336378	3.35944	3.87694	12.1268	12.3737	56.3319	65.7995	50.1001	45.0178	CSTF2T	cleavage stimulation factor, 3' pre-RNA, subunit 2, 64kDa, tau variant
205738_s_at	1.95386	5.3365	7.19594	0.000129434	0.00116392	1.33393	3.87409	20.6625	21.2681	31.126	48.2384	71.2625	92.5532	FABP3	fatty acid binding protein 3, muscle and heart (mammary-derived growth inhibitor)
212313_at	1.95333	6.13589	7.80384	7.52357e-05	0.000802778	1.91895	3.87266	31.2382	24.3897	134.206	103.5	119.909	95.2929	CHMP7	charged multivesicular body protein 7
228032_s_at	1.95313	5.83066	8.51243	4.1665e-05	0.000539243	2.55384	3.87215	22.7846	21.7948	94.6657	97.0813	101.622	73.2674	DENND1B	DENN/MADD domain containing 1B
230793_at	1.95241	4.10267	3.28318	0.0122315	0.0321513	-3.5581	3.87021	8.91051	10.4236	9.8643	20.1733	19.301	72.0795	LRRC16A	leucine rich repeat containing 16A
1552256_a_at	1.95199	7.59068	6.44133	0.000267272	0.00194942	0.549957	3.86908	75.4472	137.496	183.709	173.347	362.612	428.257	SCARB1	scavenger receptor class B, member 1
225424_at	1.95143	4.24107	8.70095	3.58488e-05	0.000492307	2.71488	3.86758	7.14285	6.39502	40.027	36.6002	29.9077	22.846	GPAM	glycerol-3-phosphate acyltransferase, mitochondrial
209191_at	1.95127	9.30056	5.62997	0.000626606	0.00356568	-0.372453	3.86715	326.824	174.093	934.169	1390.22	834.887	1019.17	TUBB6	tubulin, beta 6 class V
219283_at	1.95108	8.35028	8.25034	5.15917e-05	0.000621542	2.32459	3.86663	149.981	114.979	542.787	500.606	571.557	451.087	C1GALT1C1	C1GALT1-specific chaperone 1
204925_at	1.94989	7.38673	8.38703	4.61186e-05	0.000576206	2.44494	3.86346	77.6166	61.1957	286.224	227.906	280.815	252.469	CTNS	cystinosin, lysosomal cystine transporter
206129_s_at	1.94974	6.21141	6.27874	0.000315036	0.00220711	0.371993	3.86304	35.9539	24.9204	137.778	100.294	143.715	93.0372	ARSB	arylsulfatase B
225988_at	1.94905	6.8322	7.07142	0.000145286	0.00126206	1.20914	3.8612	36.4083	54.8033	226.642	162.697	171.572	173.382	HERC4	HECT and RLD domain containing E3 ubiquitin protein ligase 4
205530_at	1.94821	5.30297	8.76322	3.41324e-05	0.000477277	2.76738	3.85895	12.8994	16.0872	81.6998	72.2541	59.9314	51.5622	ETFDH	electron-transferring-flavoprotein dehydrogenase
205618_at	1.94619	4.72665	7.25336	0.000122781	0.00112211	1.3909	3.85355	11.0437	13.7693	26.9154	37.2744	40.7662	55.3924	PRRG1	proline rich Gla (G-carboxyglutamic acid) 1
205684_s_at	1.94541	6.22021	9.41911	2.07112e-05	0.000349125	3.30048	3.85148	32.242	33.1668	100.255	100.971	114.396	138.666	DENND4C	DENN/MADD domain containing 4C
212568_s_at	1.94416	6.99954	7.68619	8.33411e-05	0.000863937	1.80876	3.84815	49.2768	51.5778	174.09	263.598	181.791	207.031	DLAT	dihydrolipoamide S-acetyltransferase
219546_at	1.94338	8.14001	7.36939	0.000110475	0.00104392	1.50489	3.84604	115.706	140.823	445.736	287.844	482.41	499.622	BMP2K	BMP2 inducible kinase
229958_at	1.9432	6.00828	7.27501	0.000120373	0.00110834	1.41228	3.84557	23.9345	35.3049	70.7152	95.2527	108.222	115.469	CLN8	ceroid-lipofuscinosis, neuronal 8 (epilepsy, progressive with mental retardation)
243036_at	1.9429	3.3896	4.88567	0.00147548	0.00661232	-1.29837	3.84479	6.61015	6.33721	7.81764	6.53423	39.2837	15.7631	CCDC30	coiled-coil domain containing 30
221601_s_at	1.94106	4.6795	5.20347	0.00101412	0.00504328	-0.89331	3.83987	16.4725	18.3232	14.1555	14.8912	43.6795	101.887	FAIM3	Fas apoptotic inhibitory molecule 3
226094_at	1.94068	6.50909	6.69368	0.000208303	0.00163757	0.819661	3.83887	43.1679	44.6354	78.1696	133.494	187.982	151.053	PIK3C2A	phosphatidylinositol-4-phosphate 3-kinase, catalytic subunit type 2 alpha
205676_at	1.94051	5.41896	2.67328	0.0299748	0.0635811	-4.48975	3.8384	22.5443	17.2858	42.0288	65.2102	30.7459	186.741	CYP27B1	cytochrome P450, family 27, subfamily B, polypeptide 1
203957_at	1.94045	6.09646	7.46267	0.000101577	0.000979133	1.59547	3.83825	22.5339	32.0378	121.939	109.624	89.3709	119.006	E2F6	E2F transcription factor 6
218049_s_at	1.93989	7.5226	9.18339	2.46974e-05	0.000384921	3.11297	3.83676	70.6322	64.7425	331.558	378.697	281.553	239.09	MRPL13	mitochondrial ribosomal protein L13
217792_at	1.93907	8.58375	8.63274	3.7841e-05	0.000507828	2.65697	3.83459	165.601	148.053	622.274	579.979	689.402	522.931	SNX5	sorting nexin 5
203683_s_at	1.93901	5.93021	8.18747	5.43508e-05	0.000643537	2.26864	3.83441	23.6874	33.7115	73.4916	74.6101	113.795	103.174	VEGFB	vascular endothelial growth factor B
209093_s_at	1.9389	8.39687	9.78955	1.5825e-05	0.000293891	3.58639	3.83414	136.993	147.802	506.854	480.052	527.598	564.172	NA	NA
204523_at	1.93848	5.68172	4.73425	0.00177304	0.00755447	-1.49654	3.83302	12.5883	31.7688	96.2199	80.8963	85.6308	68.6153	ZNF140	zinc finger protein 140
225734_at	1.93807	5.71853	8.20696	5.34782e-05	0.000637339	2.28602	3.83194	20.6586	21.5887	72.22	101.053	75.7772	86.4222	FBXO22	F-box protein 22
236660_at	1.93707	3.90932	8.05203	6.08741e-05	0.000696989	2.14684	3.82927	7.36627	7.6519	17.5038	14.1103	33.6555	24.558	NA	NA
217869_at	1.93589	10.3038	8.03679	6.16617e-05	0.000703231	2.13302	3.82614	517.773	547.083	1589.69	2183.92	1832.77	2262.59	HSD17B12	hydroxysteroid (17-beta) dehydrogenase 12
212341_at	1.93517	8.67721	9.54412	1.88943e-05	0.000328052	3.39815	3.82423	173.172	161.583	596.052	689.412	630.818	648.72	YIPF6	Yip1 domain family, member 6
206468_s_at	1.93511	5.65626	9.58433	1.83485e-05	0.00032174	3.4293	3.82406	21.141	21.7962	67.4522	78.5532	81.6455	82.5323	METTL13	methyltransferase like 13
214293_at	1.93489	5.76555	6.81201	0.000185771	0.00150695	0.94347	3.8235	28.331	18.4002	96.3399	67.7202	86.2669	88.341	2011-09-01	septin 11
205462_s_at	1.93348	8.44839	5.99482	0.000422947	0.00270338	0.0530902	3.81975	152.518	154.763	368.21	606.969	462.021	745.413	HPCAL1	hippocalcin-like 1
235911_at	1.93274	6.17964	5.80377	0.000518524	0.00311468	-0.167496	3.81781	38.1842	26.8668	81.7781	115.633	93.649	159.67	MFI2	antigen p97 (melanoma associated) identified by monoclonal antibodies 133,2 and 96,5
239449_at	1.9325	4.39559	7.00291	0.000154925	0.00132102	1.13974	3.81716	10.0591	7.52733	38.1018	27.3145	38.3854	28.7418	NA	NA
218686_s_at	1.93214	5.02114	4.56286	0.00219164	0.00885762	-1.7249	3.8162	20.955	11.9892	29.8159	42.7788	41.3634	88.4549	RHBDF1	rhomboid 5 homolog 1 (Drosophila)
205351_at	1.93158	5.49306	9.03529	2.76405e-05	0.000415855	2.99284	3.81472	17.0192	19.2083	77.6252	69.1302	63.1004	75.3911	GGCX	gamma-glutamyl carboxylase
226721_at	1.93076	5.27118	5.93772	0.000449286	0.00281894	-0.0123197	3.81257	13.1786	19.774	58.2821	57.6501	81.894	46.2537	DPY19L4	dpy-19-like 4 (C, elegans)
220329_s_at	1.92824	5.94073	5.77582	0.000534412	0.00318283	-0.20017	3.80591	19.6764	33.8889	105.942	78.7118	119.155	81.0608	RMND1	required for meiotic nuclear division 1 homolog (S, cerevisiae)
222250_s_at	1.92794	5.50352	6.62993	0.000221696	0.00171346	0.752256	3.80511	15.5013	26.2874	61.5325	58.9224	86.654	68.0868	INTS7	integrator complex subunit 7
225731_at	1.92724	6.38663	6.41667	0.000273968	0.00198368	0.523178	3.80327	25.2876	43.8509	146.22	131.922	144.001	111.387	ANKRD50	ankyrin repeat domain 50
225120_at	1.92694	7.47501	8.03154	6.19357e-05	0.00070518	2.12825	3.80247	80.3866	62.8645	307.55	279.246	235.675	310.032	PURB	purine-rich element binding protein B
239525_at	1.92682	4.97038	8.03535	6.17367e-05	0.000703527	2.13171	3.80216	10.8552	11.9345	74.1069	52.7955	46.4932	40.2821	CTTNBP2NL	CTTNBP2 N-terminal like
228071_at	1.92677	6.56969	2.56844	0.0350911	0.0717952	-4.65078	3.80203	24.1378	67.954	238.448	79.2109	283.46	83.6472	GIMAP7	GTPase, IMAP family member 7
206028_s_at	1.92639	8.42464	8.82845	3.24328e-05	0.000463469	2.82201	3.80102	98.3865	109.212	1030.39	957.62	444.059	349.596	MERTK	c-mer proto-oncogene tyrosine kinase
208212_s_at	1.92618	5.20295	2.04462	0.0775873	0.13329	-5.44331	3.80046	18.7185	15.8715	96.8291	20.2305	169.828	25.267	ALK	anaplastic lymphoma receptor tyrosine kinase
226126_at	1.92554	6.69884	8.01234	6.29492e-05	0.000712564	2.1108	3.79878	42.4968	40.263	147.926	201.116	175.543	140.659	TBCK	TBC1 domain containing kinase
227607_at	1.92551	5.2949	5.11486	0.00112428	0.00540905	-1.00477	3.7987	16.9141	17.2861	70.8639	41.876	91.5953	46.0618	STAMBPL1	STAM binding protein-like 1
204699_s_at	1.92506	5.71709	6.48106	0.000256865	0.00189219	0.592938	3.79752	27.5506	16.6983	87.5322	79.3096	69.2758	95.7685	DIEXF	digestive organ expansion factor homolog (zebrafish)
1554001_at	1.92347	5.15594	3.52334	0.00870016	0.0248575	-3.19859	3.79335	16.4131	17.7702	33.3453	50.3171	33.7717	124.272	TRIM37	tripartite motif containing 37
202873_at	1.92315	5.58079	2.9351	0.0203026	0.0473277	-4.08775	3.79251	20.9413	31.6496	19.8627	95.7802	120.055	79.4045	ATP6V1C1	ATPase, H+ transporting, lysosomal 42kDa, V1 subunit C1
212657_s_at	1.92299	10.551	5.48043	0.000739788	0.00401899	-0.552156	3.79208	840.972	549.843	1873.06	1980.33	1856.08	3582.43	IL1RN	interleukin 1 receptor antagonist
203336_s_at	1.92044	8.80491	8.70559	3.57177e-05	0.000492307	2.7188	3.7854	246.02	199.881	509.867	452.985	776.987	906.881	ITGB1BP1	integrin beta 1 binding protein 1
236446_at	1.92024	3.75087	8.71453	3.54663e-05	0.000490163	2.72636	3.78487	6.17149	6.91801	14.0958	16.1741	27.6025	22.1577	NA	NA
211709_s_at	1.92016	7.4551	8.85808	3.16923e-05	0.000455745	2.8467	3.78464	81.6967	76.5833	247.483	210.366	330.179	271.418	CLEC11A	C-type lectin domain family 11, member A
212907_at	1.91902	9.92941	8.6313	3.78843e-05	0.000507828	2.65575	3.78165	325.405	399.24	1699.46	2095.58	1382.75	1343.62	SLC30A1	solute carrier family 30 (zinc transporter), member 1
231576_at	1.91889	7.23207	2.22519	0.0590019	0.107343	-5.17375	3.78131	73.0986	88.405	45.263	427.183	301.51	306.456	ETNK1	ethanolamine kinase 1
218512_at	1.91876	7.57498	9.04721	2.73895e-05	0.000413901	3.00258	3.78098	75.7199	66.3354	367.53	362.553	243.443	294.963	WDR12	WD repeat domain 12
202022_at	1.9187	6.77579	7.80207	7.5351e-05	0.000803695	1.91731	3.78081	55.1586	64.7751	116.557	81.3848	238.203	214.41	ALDOC	aldolase C, fructose-bisphosphate
201272_at	1.91847	9.27539	6.11313	0.000373655	0.0024847	0.187252	3.78021	323.958	355.916	700.461	425.54	1588.66	1037.14	AKR1B1	aldo-keto reductase family 1, member B1 (aldose reductase)
1554915_a_at	1.91683	5.52337	5.92924	0.000453352	0.00283599	-0.0220732	3.77593	19.0299	15.9862	62.4473	114.887	75.8866	57.1562	PDE12	phosphodiesterase 12
218558_s_at	1.91599	7.37573	9.56289	1.86373e-05	0.00032576	3.4127	3.77374	66.7673	65.2908	259.8	298.453	250.082	248.243	MRPL39	mitochondrial ribosomal protein L39
201060_x_at	1.91529	9.2624	8.24563	5.17929e-05	0.000622631	2.32041	3.77189	259.718	294.053	715.564	903.523	1164.66	932.923	STOM	stomatin
223222_at	1.91454	7.72763	8.81272	3.28337e-05	0.000466273	2.80887	3.76994	84.2906	67.4511	422.496	467.148	269.923	299.362	SLC25A19	solute carrier family 25 (mitochondrial thiamine pyrophosphate carrier), member 19
218585_s_at	1.91413	4.22372	6.54289	0.000241555	0.001816	0.65944	3.76887	6.70765	6.51036	47.7702	32.8753	19.8511	31.2474	DTL	denticleless E3 ubiquitin protein ligase homolog (Drosophila)
224629_at	1.91379	9.10337	8.12257	5.73734e-05	0.000669405	2.21049	3.76798	188.32	260.078	850.996	955.367	788.305	882.112	LMAN1	lectin, mannose-binding, 1
225086_at	1.91295	6.58592	7.25294	0.000122829	0.00112211	1.39047	3.76578	42.9139	27.4575	212.693	187.666	137.739	121.314	FAM98B	family with sequence similarity 98, member B
203131_at	1.91289	4.11355	7.59325	9.04368e-05	0.000908047	1.72072	3.76563	6.88045	7.38666	30.5782	24.0208	22.5102	32.0154	PDGFRA	platelet-derived growth factor receptor, alpha polypeptide
216375_s_at	1.91277	6.43534	7.16318	0.000133408	0.00119008	1.30127	3.76532	34.6962	29.971	163.214	167.902	153.634	95.962	ETV5	ets variant 5
229297_at	1.91178	6.26131	8.65322	3.723e-05	0.000502596	2.6744	3.76274	27.331	33.4026	139.18	124.049	123.72	104.473	NA	NA
226697_at	1.91113	5.6953	6.24335	0.000326645	0.00226235	0.33282	3.76103	26.7064	19.2311	60.6597	85.5045	68.9839	105.314	FAM114A1	family with sequence similarity 114, member A1
227187_at	1.91058	5.42243	8.54541	4.05753e-05	0.000529707	2.58224	3.75961	15.5803	15.3679	101.72	75.4775	59.2403	57.1293	CBLL1	Cbl proto-oncogene, E3 ubiquitin protein ligase-like 1
222839_s_at	1.91056	6.04196	7.47441	0.000100515	0.000972318	1.60681	3.75954	22.9598	28.8072	132.338	99.9938	110.449	84.6405	PAPOLG	poly(A) polymerase gamma
201733_at	1.90971	5.52264	6.57	0.000235164	0.00178376	0.688452	3.75733	14.8981	26.1613	65.4885	67.2008	69.0194	79.722	CLCN3	chloride channel, voltage-sensitive 3
209297_at	1.90931	7.97374	6.38634	0.00028246	0.00202667	0.49014	3.75629	78.2682	132.887	456.356	362.289	423.439	346.572	ITSN1	intersectin 1 (SH3 domain protein)
226767_s_at	1.9088	6.53074	8.95853	2.93195e-05	0.000430917	2.92987	3.75496	38.8734	34.1165	145.696	172.903	129.694	144.18	FAHD1	fumarylacetoacetate hydrolase domain containing 1
203646_at	1.908	8.10508	6.43083	0.0002701	0.00196373	0.538567	3.75289	142.978	136.367	269.75	301.7	389.986	704.146	FDX1	ferredoxin 1
205034_at	1.90785	4.13872	3.88427	0.00529403	0.0170664	-2.67052	3.75248	6.16434	6.67319	36.7305	34.133	13.172	43.9751	CCNE2	cyclin E2
227559_at	1.90751	4.55581	6.25247	0.00032361	0.00224759	0.342925	3.7516	9.22624	9.86093	47.9086	30.3308	44.4151	28.83	NDUFAF4	NADH dehydrogenase (ubiquinone) complex I, assembly factor 4
202772_at	1.9058	8.13908	9.24601	2.35604e-05	0.00037251	3.16321	3.74716	120.677	129.425	386.451	379.186	428.61	511.664	HMGCL	3-hydroxymethyl-3-methylglutaryl-CoA lyase
222492_at	1.90543	6.72579	8.29692	4.9649e-05	0.000607001	2.36579	3.74619	43.2897	37.7365	222.289	168.887	142.137	161.295	PDXK	pyridoxal (pyridoxine, vitamin B6) kinase
218412_s_at	1.90527	6.01384	4.99077	0.00130135	0.00602132	-1.16279	3.74579	45.4843	19.4526	75.473	87.8073	101.573	122.222	GTF2IRD1	GTF2I repeat domain containing 1
211758_x_at	1.90499	8.25524	8.4288	4.45783e-05	0.000563923	2.48138	3.74507	108.207	137.032	475.825	554.524	425.519	488.744	TXNDC9	thioredoxin domain containing 9
205633_s_at	1.90396	8.20834	6.50121	0.000251759	0.0018685	0.614667	3.74239	147.562	102.762	369.322	562.898	417.444	508.753	ALAS1	aminolevulinate, delta-, synthase 1
200935_at	1.90319	6.64435	5.27751	0.000931166	0.00474204	-0.801041	3.7404	55.8977	32.5803	108.22	199.553	159.22	160.025	CALR	calreticulin
219493_at	1.9028	5.15356	7.57166	9.21803e-05	0.000918746	1.70013	3.73939	15.6334	12.7132	60.6457	60.7061	43.6527	63.6647	SHCBP1	SHC SH2-domain binding protein 1
241359_at	1.90269	4.4027	8.49772	4.21616e-05	0.000543922	2.54114	3.73909	12.4741	12.5292	18.8326	13.9241	46.2909	47.2032	TLCD2	TLC domain containing 2
219570_at	1.90136	6.08574	9.33002	2.2126e-05	0.000361974	3.23014	3.73566	26.8947	31.4554	96.6229	101.72	105.929	111.451	KIF16B	kinesin family member 16B
217627_at	1.90068	4.94068	5.44887	0.000766461	0.00411582	-0.590481	3.73389	10.5347	10.9097	82.5168	55.2102	55.8349	28.698	ZNF573	zinc finger protein 573
207092_at	1.90063	4.23887	5.251	0.000959971	0.00484809	-0.833985	3.73376	11.4824	12.0375	11.491	14.8037	29.7397	64.7928	LEP	leptin
219530_at	1.90016	6.14825	6.30847	0.000305635	0.00215969	0.404788	3.73255	21.7487	38.5835	128.028	101.36	107.603	108.648	PALB2	partner and localizer of BRCA2
1558801_at	1.89833	4.94209	4.37558	0.00277651	0.0105816	-1.97932	3.72782	7.97927	19.2567	58.9972	43.5976	58.3045	36.623	LOC100652772	uncharacterized LOC100652772
225295_at	1.89818	6.19398	9.46617	2.00052e-05	0.000341375	3.33739	3.72742	37.8288	40.8966	64.388	71.9111	149.906	143.387	SLC39A10	solute carrier family 39 (zinc transporter), member 10
211715_s_at	1.89717	5.81591	6.19194	0.000344368	0.00234471	0.275617	3.72483	32.0922	19.984	66.9239	83.6811	113.091	78.6803	BDH1	3-hydroxybutyrate dehydrogenase, type 1
201695_s_at	1.89578	9.0134	3.31172	0.0117415	0.0311386	-3.51508	3.72122	423.091	101.321	901.812	829.977	847.553	700.387	PNP	purine nucleoside phosphorylase
203283_s_at	1.89527	6.10386	7.15714	0.000134156	0.00119378	1.29524	3.71992	29.1653	36.098	68.4344	100.839	109.285	133.308	HS2ST1	heparan sulfate 2-O-sulfotransferase 1
204470_at	1.89508	9.07654	3.29307	0.0120594	0.031799	-3.54319	3.71944	283.31	78.3865	1900.49	1910.02	778.102	394.839	CXCL1	chemokine (C-X-C motif) ligand 1 (melanoma growth stimulating activity, alpha)
218407_x_at	1.89426	8.3868	8.91336	3.03608e-05	0.000442181	2.89258	3.71731	133.582	167.991	460.538	438.806	548.081	565.782	NENF	neudesin neurotrophic factor
236673_at	1.89423	5.9319	6.93302	0.000165501	0.00138527	1.06837	3.71724	30.0812	23.6781	68.5577	107.72	95.3503	103.22	TIFAB	TRAF-interacting protein with forkhead-associated domain, family member B
203685_at	1.89398	5.08916	5.85298	0.0004918	0.00299829	-0.110209	3.71659	14.8919	16.1741	58.9497	32.933	69.4542	47.903	BCL2	B-cell CLL/lymphoma 2
210191_s_at	1.89298	5.56692	5.68118	0.000592372	0.00342072	-0.311639	3.71401	14.7327	26.3882	59.6026	91.3123	76.4618	70.1348	PHTF1	putative homeodomain transcription factor 1
224247_s_at	1.89215	6.8676	4.32212	0.00297331	0.0111344	-2.05288	3.71187	44.3451	60.2992	98.6743	260.869	168.326	218.872	MRPS10	mitochondrial ribosomal protein S10
223266_at	1.8912	7.83954	8.66959	3.67498e-05	0.000498282	2.6883	3.70943	104.421	115.934	250.553	285.832	453.798	367.073	STRADB	STE20-related kinase adaptor beta
221634_at	1.89064	7.19946	9.29429	2.27238e-05	0.000365197	3.20174	3.70799	64.2011	69.1018	189.274	196.832	265.869	229.426	RPL23AP7	ribosomal protein L23a pseudogene 7
212246_at	1.89018	7.76511	7.18964	0.000130188	0.00116994	1.32766	3.70682	68.3878	99.2811	353.075	473.838	297.873	313.196	MCFD2	multiple coagulation factor deficiency 2
223028_s_at	1.88967	8.62765	5.52979	0.000700108	0.00385786	-0.492499	3.70551	246.206	135.303	483.053	520.22	538.824	848.896	SNX9	sorting nexin 9
224675_at	1.88936	9.7267	9.09063	2.64969e-05	0.000404662	3.03795	3.70472	323.76	382.769	1380.73	1271.28	1251.2	1359.39	MESDC2	mesoderm development candidate 2
221573_at	1.88928	5.67639	8.38298	4.62713e-05	0.000577589	2.4414	3.70451	24.2096	19.4156	70.0986	84.1663	75.6743	85.2416	NA	NA
225277_at	1.8887	7.29708	4.5773	0.00215248	0.00874591	-1.70549	3.70303	111.334	44.326	208.026	217.787	221.304	305.781	SLC39A13	solute carrier family 39 (zinc transporter), member 13
33197_at	1.8876	6.31248	3.97062	0.00471407	0.0156607	-2.54663	3.7002	40.4114	23.5351	220.035	92.4907	150.876	86.3078	MYO7A	myosin VIIA
208407_s_at	1.88704	8.08065	8.09422	5.87528e-05	0.000679193	2.18496	3.69875	102.223	121.245	497.176	376.756	438.53	386.653	CTNND1	catenin (cadherin-associated protein), delta 1
235451_at	1.88591	5.75118	5.42388	0.000788334	0.00420665	-0.620926	3.69585	15.1719	31.3626	85.7199	92.0975	91.8151	70.7893	SMAD5	SMAD family member 5
242761_s_at	1.88588	5.48803	4.95874	0.0013519	0.00619561	-1.20393	3.69579	13.0005	22.0901	109.991	65.9588	79.526	49.3245	ZNF420	zinc finger protein 420
224847_at	1.88578	7.18042	8.37584	4.65412e-05	0.000579634	2.43516	3.69553	62.8377	53.6097	240.258	250.138	188.138	244.535	CDK6	cyclin-dependent kinase 6
226353_at	1.88539	10.1996	8.99607	2.84844e-05	0.000422605	2.96073	3.69452	499.812	409.596	2239.4	2064.22	1693.86	1649.69	SPPL2A	signal peptide peptidase like 2A
221606_s_at	1.88478	3.923	5.92014	0.000457759	0.00285507	-0.0325476	3.69297	5.70104	8.17904	22.2928	18.4256	33.0575	19.2371	HMGN5	high mobility group nucleosome binding domain 5
200703_at	1.88435	11.2986	9.15568	2.52202e-05	0.000390158	3.09063	3.69187	1078.81	1045.19	3537.28	4167.64	3750.74	4097.47	DYNLL1	dynein, light chain, LC8-type 1
202631_s_at	1.88434	5.31273	9.31871	2.23133e-05	0.000362651	3.22116	3.69183	15.091	17.4345	62.6617	66.6812	60.5216	59.2515	APPBP2	amyloid beta precursor protein (cytoplasmic tail) binding protein 2
1553770_a_at	1.88409	5.1343	6.89836	0.000171042	0.00142035	1.03277	3.69121	22.042	20.5131	29.7158	22.6766	63.1506	97.5532	SLAMF9	SLAM family member 9
218133_s_at	1.88246	7.00259	7.82798	7.36842e-05	0.000793474	1.94139	3.68702	44.116	62.8889	217.899	194.984	203.553	185.286	NIF3L1	NIF3 NGG1 interacting factor 3-like 1 (S, cerevisiae)
225420_at	1.88226	5.19528	8.06899	6.00113e-05	0.000690458	2.16218	3.68651	14.3469	14.5994	66.3146	61.176	63.2375	45.0143	GPAM	glycerol-3-phosphate acyltransferase, mitochondrial
218826_at	1.88187	5.76678	5.12737	0.00110795	0.00536073	-0.988968	3.68553	25.3876	33.3124	40.5962	66.0541	78.4794	146.377	SLC35F2	solute carrier family 35, member F2
212400_at	1.8818	5.94999	7.69418	8.27608e-05	0.000859859	1.81629	3.68535	28.6565	34.6075	62.4696	66.8863	138.095	97.5376	FAM102A	family with sequence similarity 102, member A
221881_s_at	1.8812	6.20871	6.48599	0.000255605	0.00188698	0.598261	3.68381	46.63	28.0956	80.1328	87.7058	116.704	152.34	CLIC4	chloride intracellular channel 4
223728_at	1.88072	6.17385	7.42788	0.000104798	0.0010024	1.5618	3.68259	28.5472	34.1784	127.867	85.7783	115.887	114.18	CENPBD1	CENPB DNA-binding domains containing 1
220744_s_at	1.88044	6.9794	6.03461	0.000405605	0.00262811	0.0984205	3.68187	45.1764	51.7721	304.857	178.57	149.269	212.41	IFT122	intraflagellar transport 122 homolog (Chlamydomonas)
226007_at	1.87942	8.0647	7.42448	0.00010512	0.00100372	1.55849	3.67928	124.017	96.3865	368.026	517.494	425.005	380.739	ISCA2	iron-sulfur cluster assembly 2 homolog (S, cerevisiae)
1569369_at	1.87872	4.57087	5.1266	0.00110896	0.00536415	-0.989949	3.67748	6.64494	12.5691	41.7749	45.7318	25.7719	43.8276	ZFYVE28	zinc finger, FYVE domain containing 28
225717_at	1.87825	5.37052	8.7827	3.36145e-05	0.000473426	2.78373	3.67629	16.987	19.3613	61.5562	55.7095	73.0004	60.8903	KIAA1715	KIAA1715
227669_at	1.87762	6.02147	9.54752	1.88475e-05	0.000327681	3.40078	3.67467	34.0805	33.2605	63.5877	68.1047	127.664	119.895	MPC2	mitochondrial pyruvate carrier 2
219083_at	1.87726	6.99554	9.30057	2.26174e-05	0.000364559	3.20674	3.67377	51.5364	58.8936	192.921	179.989	198.557	206.31	SHQ1	SHQ1 homolog (S, cerevisiae)
224399_at	1.87623	4.53084	5.12896	0.0011059	0.00535617	-0.986964	3.67114	12.334	13.6981	13.2819	29.8623	51.6862	44.0547	PDCD1LG2	programmed cell death 1 ligand 2
224628_at	1.87573	8.72468	8.93523	2.98514e-05	0.000436857	2.91066	3.66987	195.139	163.614	608.33	686.388	639.94	671.931	ERLEC1	endoplasmic reticulum lectin 1
203544_s_at	1.87514	7.65218	8.21049	5.33219e-05	0.000637089	2.28917	3.66836	70.0395	93.6198	328.608	348.473	317.946	277.525	STAM	signal transducing adaptor molecule (SH3 domain and ITAM motif) 1
221268_s_at	1.87484	5.62008	3.80141	0.00592364	0.018594	-2.79032	3.6676	24.6522	28.0903	25.6333	85.6006	101.007	92.2204	SGPP1	sphingosine-1-phosphate phosphatase 1
239433_at	1.87448	3.96858	7.54667	9.42457e-05	0.000932125	1.67625	3.6667	7.70318	8.51199	13.6915	18.6023	25.9936	33.9146	LRRC8E	leucine rich repeat containing 8 family, member E
1555963_x_at	1.87247	4.20587	3.98881	0.00460084	0.0153889	-2.52065	3.66158	9.59669	8.90817	30.9336	13.0308	49.2493	23.2727	B3GNT7	UDP-GlcNAc:betaGal beta-1,3-N-acetylglucosaminyltransferase 7
204906_at	1.87217	7.09008	8.39953	4.56516e-05	0.000572993	2.45586	3.66083	61.2228	65.2708	173.248	172.534	267.553	200.162	RPS6KA2	ribosomal protein S6 kinase, 90kDa, polypeptide 2
223391_at	1.87173	8.004	8.73812	3.48129e-05	0.000484432	2.74626	3.65972	127.311	104.666	346.904	346.904	391.817	455.495	SGPP1	sphingosine-1-phosphate phosphatase 1
210074_at	1.87095	5.5751	7.39582	0.000107869	0.00102567	1.53064	3.65773	22.9975	16.7686	85.0248	69.3926	64.2204	80.3391	CTSL2	cathepsin L2
227853_at	1.87087	8.5351	6.55203	0.000239379	0.00180771	0.66923	3.65753	148.777	132.725	906.303	551.203	579.076	456.17	NA	NA
219321_at	1.87069	4.82959	7.36123	0.000111293	0.00104948	1.49692	3.65708	10.592	11.551	43.0639	61.3107	45.8643	35.677	MPP5	membrane protein, palmitoylated 5 (MAGUK p55 subfamily member 5)
223007_s_at	1.86937	7.32828	6.80273	0.000187436	0.0015173	0.933821	3.65373	73.636	66.9591	254.452	208.597	325.304	202.34	TMEM245	transmembrane protein 245
224444_s_at	1.86908	5.11212	7.475	0.000100463	0.000972157	1.60737	3.65298	13.7646	20.1822	44.3695	37.4592	58.6713	63.1833	LINC00467	long intergenic non-protein coding RNA 467
203125_x_at	1.86898	6.5619	5.80943	0.000515364	0.00310183	-0.160879	3.65275	44.6385	42.4943	88.6039	167.185	139.437	181.51	SLC11A2	solute carrier family 11 (proton-coupled divalent metal ion transporters), member 2
226225_at	1.86878	3.1293	4.00842	0.00448213	0.0150785	-2.4927	3.65223	5.26998	4.78908	8.15036	6.48132	31.9575	10.5343	MCC	mutated in colorectal cancers
228817_at	1.86669	4.80831	7.59717	9.01244e-05	0.000906783	1.72445	3.64694	9.72818	13.5328	51.5778	40.6914	41.8491	41.84	ALG9	asparagine-linked glycosylation 9, alpha-1,2-mannosyltransferase homolog (S, cerevisiae)
226565_at	1.86667	5.44645	8.1371	5.66807e-05	0.000663874	2.22355	3.6469	19.7265	17.6899	56.7452	74.8083	63.3376	73.2759	TMEM99	transmembrane protein 99
229490_s_at	1.86654	4.17401	4.56807	0.00217744	0.00881585	-1.7179	3.64657	11.1923	9.60476	11.3682	19.8039	25.6708	55.6846	NA	NA
222765_x_at	1.86623	4.44956	8.57997	3.94675e-05	0.000521656	2.6119	3.64579	9.46512	7.62896	42.8546	36.6384	30.7459	31.2168	ESF1	ESF1, nucleolar pre-rRNA processing protein, homolog (S, cerevisiae)
230009_at	1.86582	4.50105	8.66971	3.67461e-05	0.000498282	2.68841	3.64475	8.71893	11.1644	33.3885	32.0755	36.6425	35.2899	FAM118B	family with sequence similarity 118, member B
1554397_s_at	1.86578	6.04164	3.06407	0.0167995	0.0410997	-3.89059	3.64465	22.957	48.1538	36.0013	139.821	116.518	126.028	UEVLD	UEV and lactate/malate dehyrogenase domains
215093_at	1.86568	6.23279	8.28037	5.03296e-05	0.000611158	2.35118	3.64438	30.7485	30.6956	144.112	106.118	109.218	114.777	NSDHL	NAD(P) dependent steroid dehydrogenase-like
224774_s_at	1.86268	4.8677	3.6172	0.00763205	0.0225359	-3.05975	3.63683	10.8836	12.8501	90.3865	26.4867	50.4827	36.6425	NAV1	neuron navigator 1
33767_at	1.86252	6.23993	6.74275	0.000198608	0.00158475	0.871209	3.63644	41.2734	28.7544	109.947	91.0227	105.868	148.238	NEFH	neurofilament, heavy polypeptide
219113_x_at	1.86195	6.46957	7.4445	0.000103246	0.000990671	1.5779	3.63499	37.5526	53.627	92.8968	97.3084	145.587	182.772	HSD17B14	hydroxysteroid (17-beta) dehydrogenase 14
203049_s_at	1.8618	7.84015	6.93023	0.000165939	0.00138724	1.06551	3.6346	81.4412	128.887	285.768	348.088	375.671	369.111	TTC37	tetratricopeptide repeat domain 37
225064_at	1.86142	7.41468	6.84602	0.000179807	0.00147138	0.978751	3.63364	71.2736	89.5093	175.586	261.509	258.954	325.281	RABEP1	rabaptin, RAB GTPase binding effector protein 1
235071_at	1.86057	6.08094	7.96614	6.54642e-05	0.000731941	2.06866	3.63152	26.6413	28.4273	130.606	97.3987	91.2556	109.449	NA	NA
232383_at	1.85942	8.0045	3.96638	0.00474084	0.0157267	-2.55268	3.62861	66.383	195.565	316.733	408.041	475.846	359.22	TFEC	transcription factor EC
218652_s_at	1.85912	7.84581	8.07227	5.98462e-05	0.000689078	2.16514	3.62785	86.5962	108.784	367.642	345.211	396.546	312.659	PIGG	phosphatidylinositol glycan anchor biosynthesis, class G
201876_at	1.85867	8.47878	7.26658	0.000121305	0.00111391	1.40395	3.62674	165.394	148.811	584.43	442.72	673.208	480.878	PON2	paraoxonase 2
213050_at	1.85804	4.55027	8.17208	5.50509e-05	0.000650638	2.25489	3.62515	12.8359	11.9573	19.8241	26.9553	43.6294	46.2311	COBL	cordon-bleu homolog (mouse)
242964_at	1.85787	3.20421	2.06452	0.0752844	0.130142	-5.41389	3.62472	5.02758	5.71212	10.5404	5.36603	59.9399	6.2949	NA	NA
213374_x_at	1.85784	6.29006	7.5203	9.6482e-05	0.000948751	1.65096	3.62465	23.0759	33.7575	162.553	177.174	108.135	94.6437	HIBCH	3-hydroxyisobutyryl-CoA hydrolase
218889_at	1.85776	5.94559	8.53617	4.08773e-05	0.000532126	2.57429	3.62445	20.1095	24.5936	140.596	121.309	76.7896	84.6067	NOC3L	nucleolar complex associated 3 homolog (S, cerevisiae)
223151_at	1.8576	8.05843	8.26982	5.0769e-05	0.000615192	2.34185	3.62404	109.588	99.3073	490.703	470.203	327.523	436.405	DCUN1D5	DCN1, defective in cullin neddylation 1, domain containing 5 (S, cerevisiae)
223586_at	1.85754	4.72985	7.64689	8.62625e-05	0.000882644	1.77164	3.62389	12.8369	8.81329	47.0312	44.1596	40.5179	36.6691	ARNTL2	aryl hydrocarbon receptor nuclear translocator-like 2
225863_s_at	1.85743	6.97365	8.68555	3.62881e-05	0.000495006	2.70184	3.62361	62.8638	51.3102	177.23	162.796	195.053	217.137	C19orf12	chromosome 19 open reading frame 12
203042_at	1.85697	9.87756	7.49138	9.90019e-05	0.000965198	1.62316	3.62246	374.72	518.516	1196.75	1168.69	1817.05	1403.16	LAMP2	lysosomal-associated membrane protein 2
211786_at	1.85668	4.30317	3.74846	0.00636798	0.0196591	-2.86733	3.62173	11.6203	11.4155	9.43044	27.1965	30.7459	56.5928	TNFRSF9	tumor necrosis factor receptor superfamily, member 9
237731_at	1.85578	5.47974	4.08078	0.00407196	0.0140977	-2.39003	3.61948	20.5438	24.9218	44.1215	52.1125	47.8812	140.083	LOC154092	uncharacterized LOC154092
219526_at	1.85435	6.98863	7.03046	0.000150966	0.00130046	1.16771	3.6159	44.5155	63.5238	212.514	188.801	165.387	223.553	C14orf169	chromosome 14 open reading frame 169
226978_at	1.85274	6.09265	5.77623	0.000534178	0.00318214	-0.199697	3.61187	39.6079	26.0995	109.858	65.9622	127.761	105.555	PPARA	peroxisome proliferator-activated receptor alpha
201688_s_at	1.85238	3.73883	4.80452	0.00162748	0.00709801	-1.40416	3.61095	8.09254	8.76881	9.14601	9.42916	19.4925	47.4681	TPD52	tumor protein D52
226247_at	1.85216	7.33902	5.64731	0.000614775	0.00351886	-0.351821	3.61041	59.2476	112.891	178.72	172.844	254.665	342.352	PLEKHA1	pleckstrin homology domain containing, family A (phosphoinositide binding specific) member 1
235424_at	1.85192	4.735	7.35523	0.0001119	0.00105301	1.49106	3.60979	13.7743	9.76175	35.8045	42.2826	37.8439	46.2983	NA	NA
220301_at	1.85166	4.29976	3.93111	0.00497041	0.0162941	-2.60319	3.60916	9.42597	6.62711	22.7332	50.5086	19.5937	41.5285	CCDC102B	coiled-coil domain containing 102B
219399_at	1.85163	5.64233	7.29398	0.000118307	0.00109447	1.43097	3.60909	24.2025	17.9382	78.3638	80.7021	64.0092	88.3467	LIN7C	lin-7 homolog C (C, elegans)
227288_at	1.85163	5.92708	5.00996	0.00127207	0.00591906	-1.1382	3.60907	18.0613	37.7676	109.771	76.273	103.666	85.7078	SREK1IP1	SREK1-interacting protein 1
227473_at	1.8513	6.49133	2.2862	0.0537845	0.0999529	-5.08158	3.60825	96.9688	40.4565	20.2422	130.743	180.781	282.528	CTTN	cortactin
223250_at	1.85106	7.12192	7.11236	0.000139847	0.00122847	1.25036	3.60765	45.6507	72.342	227.319	226.316	215.575	199.384	KLHL7	kelch-like 7 (Drosophila)
242515_x_at	1.85051	7.03666	8.52101	4.13783e-05	0.000536857	2.56124	3.60628	50.3947	65.1306	185.045	197.578	207.867	205.355	AKIP1	A kinase (PRKA) interacting protein 1
231984_at	1.84965	5.81869	8.16631	5.5316e-05	0.000652925	2.24973	3.60412	20.4905	22.2769	122.889	97.2041	69.85	84.8865	MTAP	methylthioadenosine phosphorylase
228189_at	1.84954	7.3764	7.09478	0.000142155	0.00124236	1.23268	3.60386	65.8876	62.8889	319.843	295.042	291.879	184.379	BAG4	BCL2-associated athanogene 4
213117_at	1.84909	5.50632	6.23954	0.000327923	0.00226947	0.328593	3.60272	14.7256	20.59	66.9537	110.387	62.9956	62.4713	KLHL9	kelch-like 9 (Drosophila)
222111_at	1.84858	6.21212	4.05276	0.00422576	0.0144816	-2.4297	3.60145	16.4355	49.3444	130.564	149.069	103.309	101.822	NA	NA
209320_at	1.84835	6.31952	6.08509	0.000384731	0.00253859	0.155625	3.60089	53.6621	35.4035	68.4242	81.0468	126.021	195.476	ADCY3	adenylate cyclase 3
241966_at	1.84834	5.46106	6.95725	0.000161746	0.00135883	1.09318	3.60085	22.9275	16.1741	62.028	66.0541	82.0218	58.6215	MYO5A	myosin VA (heavy chain 12, myoxin)
227766_at	1.84827	5.74696	6.97125	0.00015962	0.00134594	1.10747	3.60068	16.0993	25.8694	105.918	100.722	70.0829	77.0461	LIG4	ligase IV, DNA, ATP-dependent
224934_at	1.84697	9.02066	7.72366	8.06578e-05	0.000846102	1.84402	3.59745	207.491	244.452	662.339	890.171	745.194	880.871	YIPF5	Yip1 domain family, member 5
213392_at	1.84611	4.77397	6.62726	0.000222276	0.00171697	0.749432	3.59529	16.6405	13.7374	23.297	26.6526	69.2356	42.6786	IQCK	IQ motif containing K
53202_at	1.84596	3.82312	9.53957	1.89572e-05	0.000328586	3.39461	3.59491	6.0653	5.94867	21.8642	21.8571	21.6444	21.5429	NA	NA
200907_s_at	1.84577	6.84849	4.4288	0.00259466	0.0100439	-1.90651	3.59444	106.065	49.5887	74.0437	88.5003	353.29	192.347	PALLD	palladin, cytoskeletal associated protein
218098_at	1.84565	8.28104	7.25086	0.000123064	0.00112289	1.38842	3.59414	105.186	161.197	481.671	506.38	494.553	442.887	ARFGEF2	ADP-ribosylation factor guanine nucleotide-exchange factor 2 (brefeldin A-inhibited)
221260_s_at	1.8455	5.82934	7.89546	6.95332e-05	0.000762279	2.00379	3.59378	27.7659	22.2769	91.6474	74.6253	81.5954	97.9048	CSRNP2	cysteine-serine-rich nuclear protein 2
211754_s_at	1.84473	5.69177	8.73722	3.48376e-05	0.000484432	2.7455	3.59186	19.586	23.589	77.9656	88.8207	76.8483	77.5639	SLC25A17	solute carrier family 25 (mitochondrial carrier; peroxisomal membrane protein, 34kDa), member 17
218772_x_at	1.84446	6.35783	8.45815	4.35306e-05	0.000555036	2.50688	3.59119	39.3854	32.1906	118.48	123.919	117.205	139.507	TMEM38B	transmembrane protein 38B
225225_at	1.84296	9.45866	8.40604	4.54104e-05	0.000571276	2.46154	3.58746	301.035	370.285	854.35	888.241	1310.46	1094.72	OIP5-AS1	OIP5 antisense RNA 1
206206_at	1.84289	8.18382	4.22496	0.00337107	0.0122595	-2.18763	3.58729	158.082	82.5924	734.487	375.22	519.883	323.183	CD180	CD180 molecule
213113_s_at	1.84239	9.03504	6.17269	0.000351281	0.00237638	0.254101	3.58602	229.244	191.347	1138.65	739.708	617.72	913.175	SLC43A3	solute carrier family 43, member 3
201437_s_at	1.84155	8.05283	8.83024	3.23875e-05	0.000463305	2.8235	3.58395	115.525	113.156	376.553	424.237	376.2	446.333	EIF4E	eukaryotic translation initiation factor 4E
1552671_a_at	1.84062	5.22485	6.55641	0.000238343	0.00180138	0.673921	3.58164	16.9565	16.8255	44.575	58.7693	47.8198	76.5352	SLC9A7	solute carrier family 9, subfamily A (NHE7, cation proton antiporter 7), member 7
204627_s_at	1.8403	6.75167	4.51473	0.00232787	0.00926977	-1.78981	3.58085	77.2655	51.7739	66.2718	115.143	317.903	161.353	ITGB3	integrin, beta 3 (platelet glycoprotein IIIa, antigen CD61)
219204_s_at	1.84029	5.00454	6.15875	0.00035638	0.002398	0.238498	3.58083	11.4102	16.6119	39.9407	59.4683	43.0527	56.4519	SRR	serine racemase
217776_at	1.83919	9.65449	7.55938	9.31888e-05	0.000925355	1.6884	3.57809	420.058	306.542	1156.78	1115.84	1445.46	1140.5	RDH11	retinol dehydrogenase 11 (all-trans/9-cis/11-cis)
243309_at	1.83854	3.96443	6.91394	0.000168526	0.00140458	1.04879	3.57648	7.87027	9.44364	14.1313	14.4917	24.5785	38.68	FLJ27352	uncharacterized LOC145788
218644_at	1.83826	6.29053	5.70242	0.000578781	0.00337026	-0.286513	3.57578	25.6554	42.3451	124.102	122.842	92.8814	149.553	PLEK2	pleckstrin 2
211663_x_at	1.83814	6.73891	2.44364	0.0423675	0.082924	-4.84194	3.5755	61.1748	138.735	39.3383	40.9897	136.093	797.251	PTGDS	prostaglandin D2 synthase 21kDa (brain)
219133_at	1.83803	6.51508	7.94887	6.64332e-05	0.000737946	2.05286	3.57522	38.3151	33.8495	187.225	145.406	141.623	117.056	OXSM	3-oxoacyl-ACP synthase, mitochondrial
223113_at	1.83726	8.98489	4.25887	0.00322601	0.0118534	-2.14044	3.57331	200.745	173.22	632.887	1731.32	607.488	730.88	TMEM138	transmembrane protein 138
228315_at	1.83717	8.14298	8.39752	4.57263e-05	0.000573667	2.45411	3.57309	147.278	162.622	237.714	293.026	513.72	595.22	ZMAT3	zinc finger, matrin-type 3
233496_s_at	1.83703	3.52484	4.33978	0.00290669	0.0109389	-2.02855	3.57273	5.83417	6.72152	7.1233	16.6313	29.1484	17.1725	CFL2	cofilin 2 (muscle)
219257_s_at	1.837	7.02384	8.78486	3.35579e-05	0.000473116	2.78554	3.57266	51.7834	57.3615	209.873	205.472	177.414	213.701	SPHK1	sphingosine kinase 1
223242_s_at	1.83686	7.59366	8.05658	6.06416e-05	0.000695661	2.15095	3.57233	85.0331	101.58	214.356	254.501	368.626	299.028	MFSD11	major facilitator superfamily domain containing 11
219910_at	1.83569	6.17285	8.09792	5.85704e-05	0.000677856	2.1883	3.56943	43.6493	31.9795	73.2336	77.5647	131.857	134.879	FICD	FIC domain containing
218209_s_at	1.83546	6.32242	5.703	0.000578413	0.00337026	-0.285825	3.56886	27.8806	48.5606	86.4304	130.178	130.916	131.72	RPRD1A	regulation of nuclear pre-mRNA domain containing 1A
230493_at	1.83532	3.14993	5.70428	0.000577604	0.00337026	-0.28431	3.5685	5.37432	5.53132	7.79413	5.57574	14.4004	26.2874	SHISA2	shisa homolog 2 (Xenopus laevis)
218701_at	1.83516	6.28648	7.22199	0.000126367	0.00114402	1.35982	3.56812	24.7267	36.8183	136.97	156.517	115.35	100.482	LACTB2	lactamase, beta 2
45714_at	1.83462	7.86062	8.91767	3.02598e-05	0.000441179	2.89614	3.56677	105.448	127.07	261.323	264.117	407.996	417.807	HCFC1R1	host cell factor C1 regulator 1 (XPO1 dependent)
212282_at	1.83417	5.86343	4.17935	0.00357747	0.0128024	-2.25135	3.56566	33.6693	19.1808	133.751	54.9072	94.2157	87.1478	TMEM97	transmembrane protein 97
219343_at	1.83393	5.17871	8.15089	5.60317e-05	0.000658422	2.23592	3.56506	14.1126	16.2441	62.3831	54.1854	60.7243	47.9815	CDC37L1	cell division cycle 37 homolog (S, cerevisiae)-like 1
202053_s_at	1.83375	9.37047	6.58732	0.00023118	0.00176399	0.706936	3.56463	330.887	226.542	1103.68	1067.16	1179.5	807.53	ALDH3A2	aldehyde dehydrogenase 3 family, member A2
204594_s_at	1.83282	6.97412	8.24699	5.17346e-05	0.000622478	2.32162	3.56233	52.7178	53.5615	227.988	171.202	183.441	195.335	SMCR7L	Smith-Magenis syndrome chromosome region, candidate 7-like
200769_s_at	1.83244	5.86513	8.25128	5.15516e-05	0.00062137	2.32542	3.56138	24.6827	27.5953	73.8474	90.25	84.8695	101.792	MAT2A	methionine adenosyltransferase II, alpha
227868_at	1.83197	5.64054	5.11434	0.00112497	0.0054105	-1.00544	3.56023	24.2217	21.9515	96.6292	44.5076	91.0311	74.0346	LOC154761	family with sequence similarity 115, member C pseudogene
225638_at	1.83195	8.19556	6.0205	0.000411662	0.00265854	0.0823708	3.56017	96.0686	152.22	399.053	586.91	391.553	473.374	C1orf31	chromosome 1 open reading frame 31
222487_s_at	1.83193	7.24672	8.57233	3.97094e-05	0.000523402	2.60535	3.56012	76.0994	60.7424	222.553	203.592	238.72	245.423	RPS27L	ribosomal protein S27-like
205110_s_at	1.83096	3.44228	5.62146	0.000632508	0.00359104	-0.382601	3.55774	5.48607	7.00074	11.3713	7.76961	16.8503	28.85	FGF13	fibroblast growth factor 13
227334_at	1.83078	5.31985	5.90859	0.00046342	0.00287096	-0.0458555	3.55729	25.4173	15.5992	49.982	40.84	85.5237	58.6657	USP54	ubiquitin specific peptidase 54
225611_at	1.83012	4.29149	6.21446	0.000336479	0.00230766	0.300707	3.55566	9.70338	14.3493	14.6946	15.6568	52.395	33.5971	MAST4	microtubule associated serine/threonine kinase family member 4
225974_at	1.82951	6.46413	8.46882	4.31568e-05	0.000552661	2.51613	3.55417	39.1023	32.3771	140.943	165.951	122.342	130.72	TMEM64	transmembrane protein 64
200759_x_at	1.82887	8.59585	8.39464	4.58338e-05	0.000574197	2.45159	3.55259	178.602	174.631	597.696	457.154	629.321	625.495	NFE2L1	nuclear factor (erythroid-derived 2)-like 1
214061_at	1.82856	5.22299	4.81228	0.00161221	0.00704155	-1.394	3.55183	13.1885	19.5689	72.4915	44.5596	77.5438	41.9874	WDR67	WD repeat domain 67
224352_s_at	1.8281	6.36634	6.98692	0.000157277	0.00133502	1.12345	3.5507	32.7686	40.2118	113.887	126.486	158.433	104.855	CFL2	cofilin 2 (muscle)
201150_s_at	1.82799	3.81135	2.41846	0.0440132	0.0854113	-4.88041	3.55043	7.48981	8.27407	12.028	13.1477	10.5202	74.2553	TIMP3	TIMP metallopeptidase inhibitor 3
222763_s_at	1.82757	7.42212	6.74301	0.00019856	0.00158475	0.871474	3.54939	86.416	66.2342	264.72	232.936	218.227	330.426	WDR33	WD repeat domain 33
204173_at	1.82747	6.6007	7.04422	0.000149031	0.00128803	1.18165	3.54914	34.4789	52.2247	150.553	135.915	164.72	137.698	MYL6B	myosin, light chain 6B, alkali, smooth muscle and non-muscle
203041_s_at	1.8268	10.312	8.59244	3.90764e-05	0.00051881	2.62257	3.5475	556.203	663.738	1573.63	1563.53	2332.25	1992.05	LAMP2	lysosomal-associated membrane protein 2
228069_at	1.82669	4.11252	9.00496	2.82907e-05	0.000421682	2.96802	3.54722	7.14151	8.27836	25.587	23.8061	27.2744	27.2744	FAM54A	family with sequence similarity 54, member A
223386_at	1.82651	6.2425	7.83732	7.30933e-05	0.000789159	1.95005	3.54677	29.9831	33.1943	133.307	113.417	129.471	96.7016	FAM118B	family with sequence similarity 118, member B
218194_at	1.82612	8.23209	8.82	3.26476e-05	0.000465079	2.81495	3.54581	131.601	116.882	529.953	468.777	462.599	418.053	REXO2	REX2, RNA exonuclease 2 homolog (S, cerevisiae)
222388_s_at	1.82609	9.63753	8.66586	3.68585e-05	0.00049906	2.68514	3.54575	368.902	310.561	1170.73	1321.7	1247.82	1154.32	VPS35	vacuolar protein sorting 35 homolog (S, cerevisiae)
228051_at	1.82591	3.72849	6.15064	0.000359385	0.00241448	0.229409	3.54532	8.5112	5.59997	12.4218	15.2926	20.2175	29.6318	KIAA1244	KIAA1244
235754_at	1.82461	5.79389	3.77423	0.00614738	0.019138	-2.8298	3.5421	40.9079	26.3696	45.6223	43.7816	201.928	67.0248	HFE	hemochromatosis
226869_at	1.82424	5.54526	3.58142	0.0080217	0.0234008	-3.11257	3.5412	24.4619	28.1802	37.8307	45.9958	50.0162	172.832	MEGF6	multiple EGF-like-domains 6
202064_s_at	1.8237	6.49471	8.91947	3.02175e-05	0.000440797	2.89764	3.53988	44.207	45.6233	97.7725	107.91	147.861	170.923	SEL1L	sel-1 suppressor of lin-12-like (C, elegans)
218368_s_at	1.82353	7.24593	4.87001	0.00150356	0.00669427	-1.31871	3.53947	89.9823	83.556	87.3384	197.743	270.018	348.834	TNFRSF12A	tumor necrosis factor receptor superfamily, member 12A
225736_at	1.82231	6.31901	8.00001	6.36095e-05	0.000719146	2.09957	3.53647	35.677	35.677	108.422	117.884	107.96	147.454	FBXO22	F-box protein 22
212745_s_at	1.82099	5.99129	6.27472	0.000316329	0.0022122	0.367558	3.53324	21.5343	32.8727	117.426	90.2195	109.051	81.0365	BBS4	Bardet-Biedl syndrome 4
215146_s_at	1.81995	3.43915	6.08462	0.000384918	0.00253921	0.155099	3.5307	6.72952	6.61155	7.22378	9.1341	17.7577	31.2336	TTC28	tetratricopeptide repeat domain 28
202862_at	1.81983	7.19192	7.08294	0.000143733	0.00125214	1.22076	3.53039	55.1647	49.8352	330.324	313.996	148.618	230.553	FAH	fumarylacetoacetate hydrolase (fumarylacetoacetase)
208986_at	1.8181	8.11567	8.55964	4.01151e-05	0.000526465	2.59446	3.52616	100.026	117.887	522.367	504.213	415.871	352.553	TCF12	transcription factor 12
227351_at	1.81713	4.63096	5.59133	0.000653895	0.00367961	-0.418594	3.5238	8.95431	15.4174	26.4822	36.9221	35.7987	47.8851	C16orf52	chromosome 16 open reading frame 52
219918_s_at	1.81691	3.81231	6.8677	0.000176118	0.00145147	1.00116	3.52326	7.03317	6.75308	13.423	20.4485	21.5844	27.3152	ASPM	asp (abnormal spindle) homolog, microcephaly associated (Drosophila)
214581_x_at	1.81634	4.56021	7.41212	0.000106295	0.00101321	1.5465	3.52186	13.5884	16.8382	14.7316	18.0236	61.1559	46.4054	TNFRSF21	tumor necrosis factor receptor superfamily, member 21
215240_at	1.81631	3.96489	4.9236	0.00140985	0.00638627	-1.24926	3.5218	9.64411	10.3362	11.1749	10.5267	53.4403	23.1358	ITGB3	integrin, beta 3 (platelet glycoprotein IIIa, antigen CD61)
222601_at	1.81629	6.9942	8.41944	4.49184e-05	0.0005677	2.47323	3.52174	45.4318	58.3348	228.161	216	179.873	182.741	UBA6	ubiquitin-like modifier activating enzyme 6
205412_at	1.81617	8.50676	7.03948	0.000149695	0.00129213	1.17684	3.52145	177.799	126.387	675.97	547.162	589.305	472.861	ACAT1	acetyl-CoA acetyltransferase 1
204998_s_at	1.81573	7.03448	6.04713	0.000400313	0.00260556	0.11264	3.52037	63.555	54.5669	242.141	140.648	234.52	183.264	ATF5	activating transcription factor 5
224819_at	1.81532	7.22548	6.97026	0.000159769	0.00134636	1.10647	3.51937	54.6977	81.6046	196.289	231.914	256.72	215.354	TCEAL8	transcription elongation factor A (SII)-like 8
1553395_a_at	1.81476	6.09511	3.21032	0.0135839	0.0348254	-3.66825	3.51802	30.5013	45.8974	33.7575	124.647	160.195	108.157	CD200R1	CD200 receptor 1
202539_s_at	1.81439	7.55335	4.47846	0.00243663	0.00957869	-1.83894	3.51711	106.846	48.1626	323.838	414.06	200.038	318.22	HMGCR	3-hydroxy-3-methylglutaryl-CoA reductase
218418_s_at	1.81437	5.3353	8.76894	3.39794e-05	0.000476356	2.77218	3.51705	17.3424	18.5261	60.8665	55.7158	58.0879	68.4174	KANK2	KN motif and ankyrin repeat domains 2
212022_s_at	1.81422	5.0988	6.56601	0.000236092	0.00178853	0.68419	3.5167	15.348	15.0151	45.7627	53.8778	41.5187	68.6448	MKI67	antigen identified by monoclonal antibody Ki-67
243115_at	1.81347	4.5101	3.27146	0.012439	0.0326168	-3.57579	3.51485	20.1995	11.5613	11.2864	18.4074	96.8245	29.7972	NA	NA
204037_at	1.81331	6.38455	8.60903	3.85622e-05	0.000513434	2.63676	3.51448	31.6488	38.6921	129.904	141.366	126.163	119.887	LPAR1	lysophosphatidic acid receptor 1
227941_at	1.81239	6.66042	7.29551	0.000118142	0.00109441	1.43247	3.51224	46.1086	40.4681	175.22	142.357	179.703	128.087	LOC339803	uncharacterized LOC339803
240173_at	1.81116	5.26641	3.2378	0.0130561	0.0338243	-3.62666	3.50925	19.4002	16.8888	76.6452	32.089	109.913	36.7102	NA	NA
228075_x_at	1.80984	6.37411	8.86941	3.14141e-05	0.000452936	2.85613	3.50604	37.0193	34.6505	133.909	120.246	118.212	133.386	TFB1M	transcription factor B1, mitochondrial
212217_at	1.80958	5.87758	6.55066	0.000239703	0.00180852	0.667767	3.50539	30.3796	20.6175	86.7959	98.7091	103.778	74.1626	PREPL	prolyl endopeptidase-like
220416_at	1.80896	6.91876	6.31696	0.000303007	0.00214538	0.414134	3.50389	44.8026	57.6101	175.732	218.262	223.903	141.528	ATP8B4	ATPase, class I, type 8B, member 4
211150_s_at	1.80824	6.53033	5.38845	0.000820547	0.00432202	-0.664253	3.50216	45.437	34.779	101.972	199.687	130.321	148.725	DLAT	dihydrolipoamide S-acetyltransferase
201436_at	1.80782	6.25232	6.64796	0.000217812	0.00169302	0.771375	3.50113	38.9663	24.2446	133.404	134.467	97.6795	118.554	EIF4E	eukaryotic translation initiation factor 4E
211547_s_at	1.80724	4.31442	8.32057	4.86937e-05	0.00059808	2.38665	3.49973	9.08031	8.57707	25.9549	32.1699	33.2065	28.7266	PAFAH1B1	platelet-activating factor acetylhydrolase 1b, regulatory subunit 1 (45kDa)
212686_at	1.80695	6.04305	7.553	9.37177e-05	0.000929257	1.6823	3.49901	38.4889	32.4594	63.5729	67.6577	104.8	145.95	PPM1H	protein phosphatase, Mg2+/Mn2+ dependent, 1H
1554285_at	1.80623	6.47084	4.31781	0.00298984	0.0111841	-2.05884	3.49728	46.1294	39.6975	67.0971	176.952	138.088	162.198	HAVCR2	hepatitis A virus cellular receptor 2
224323_s_at	1.80591	5.38797	4.20234	0.00347175	0.012529	-2.21919	3.49649	15.2772	15.5548	116.729	66.8923	83.0621	34.9761	MRO	maestro
221770_at	1.80552	6.43441	8.16562	5.53479e-05	0.000653019	2.24911	3.49554	36.9565	40.4692	108.043	141.723	133.311	137.081	RPE	ribulose-5-phosphate-3-epimerase
232103_at	1.80494	5.63035	5.95107	0.000442969	0.00279564	0.00301074	3.49415	23.6063	17.6133	77.6804	90.0955	93.0296	54.5669	BPNT1	3'(2'), 5'-bisphosphate nucleotidase 1
209409_at	1.80412	5.60656	8.75955	3.42311e-05	0.000478412	2.76429	3.49217	22.0676	21.9856	74.9869	62.1568	75.7585	78.1006	GRB10	growth factor receptor-bound protein 10
228614_at	1.8034	5.63338	8.574	3.96566e-05	0.000523211	2.60678	3.49041	18.1976	22.2616	82.7199	90.446	71.1387	69.3775	LINC00116	long intergenic non-protein coding RNA 116
219209_at	1.80332	7.20706	6.43174	0.000269855	0.00196302	0.53955	3.49023	53.0738	87.1332	223.609	178.62	237.294	237.403	IFIH1	interferon induced with helicase C domain 1
201657_at	1.80293	6.88743	6.97268	0.000159405	0.00134537	1.10893	3.48929	42.4457	59.6878	164.32	214.454	189.974	162.367	ARL1	ADP-ribosylation factor-like 1
218326_s_at	1.80284	3.27074	7.02812	0.000151298	0.00130187	1.16533	3.48907	5.79439	5.11445	10.385	7.27961	21.5201	16.7642	LGR4	leucine-rich repeat containing G protein-coupled receptor 4
202660_at	1.80229	7.40408	4.50754	0.00234899	0.00932046	-1.79953	3.48773	53.8759	80.7628	374.618	273.662	340.806	155.305	ITPR2	inositol 1,4,5-trisphosphate receptor, type 2
223063_at	1.80181	6.99238	5.7094	0.000574391	0.00335731	-0.27827	3.48656	58.6106	63.2275	118.928	214.611	182.259	247.166	C1orf198	chromosome 1 open reading frame 198
205353_s_at	1.80157	8.32763	7.57083	9.22486e-05	0.000918746	1.69934	3.48599	159.304	137.18	502.407	377.101	564.771	470.216	PEBP1	phosphatidylethanolamine binding protein 1
205343_at	1.79947	3.86529	8.73852	3.48019e-05	0.000484432	2.7466	3.48091	9.83705	10.0098	9.54158	8.54698	31.9863	37.3004	SULT1C2	sulfotransferase family, cytosolic, 1C, member 2
243444_at	1.79931	4.96889	2.94911	0.0198874	0.0466102	-4.06629	3.48054	10.1009	23.5574	22.4337	61.3121	35.5665	81.0476	SRD5A3	steroid 5 alpha-reductase 3
226051_at	1.79875	5.04699	5.78776	0.000527561	0.00315027	-0.186202	3.47919	18.7445	17.3414	35.677	28.6098	85.0462	46.2659	SELM	selenoprotein M
225433_at	1.79841	7.8915	8.7027	3.57993e-05	0.000492307	2.71635	3.47837	89.5431	97.5048	403.821	481.303	326.895	323.149	GTF2A1	general transcription factor IIA, 1, 19/37kDa
212187_x_at	1.79794	8.21131	2.33228	0.0501531	0.0946651	-5.01167	3.47724	223.005	418.339	72.22	89.1848	413.384	2728.72	PTGDS	prostaglandin D2 synthase 21kDa (brain)
209324_s_at	1.79597	5.02412	4.40371	0.00267871	0.0103015	-1.94078	3.47248	16.1591	18.22	33.9634	33.4381	36.9626	96.0472	RGS16	regulator of G-protein signaling 16
209233_at	1.79501	7.48799	8.62845	3.79705e-05	0.000507828	2.65331	3.47019	69.7064	75.0362	296.822	342.267	235.314	267.672	EMG1	EMG1 nucleolar protein homolog (S, cerevisiae)
222657_s_at	1.79448	8.12989	7.34928	0.000112505	0.00105726	1.48524	3.4689	105.737	153.761	364.828	416.316	432.255	452.604	UBE2W	ubiquitin-conjugating enzyme E2W (putative)
215767_at	1.79419	5.1564	8.07187	5.98661e-05	0.000689078	2.16479	3.46821	14.1666	16.5641	49.7721	62.4189	50.4553	55.9419	ZNF804A	zinc finger protein 804A
219164_s_at	1.79318	4.8063	4.64259	0.0019848	0.00822721	-1.61814	3.46579	9.68374	16.1741	40.1193	40.585	62.6358	30.0362	ATG2B	autophagy related 2B
219128_at	1.79303	5.27749	7.98711	6.43093e-05	0.000723764	2.08781	3.46542	15.4664	19.8777	55.4594	54.0885	66.2477	55.731	C2orf42	chromosome 2 open reading frame 42
204305_at	1.79285	5.99085	8.48724	4.25194e-05	0.000546732	2.53208	3.46499	24.3577	26.4292	123.507	107.651	81.05	95.3611	MIPEP	mitochondrial intermediate peptidase
219282_s_at	1.79183	8.15286	6.57102	0.000234927	0.00178338	0.689543	3.46253	157.996	99.7047	443.234	403.075	390.983	483.05	TRPV2	transient receptor potential cation channel, subfamily V, member 2
227696_at	1.79018	6.96132	5.88995	0.000472724	0.00290695	-0.0673765	3.45859	70.7271	52.6591	190.196	118.654	244.301	182.361	EXOSC6	exosome component 6
202528_at	1.78984	7.29823	7.80882	7.49128e-05	0.000800896	1.92358	3.45777	63.8541	62.1705	250.785	321.712	195.685	242.555	GALE	UDP-galactose-4-epimerase
224632_at	1.78956	7.02557	6.00486	0.000418493	0.00268238	0.0645516	3.4571	42.9274	62.034	212.138	272.062	144.98	219.522	GPATCH4	G patch domain containing 4
202011_at	1.78924	3.7809	6.13218	0.00036633	0.0024521	0.208686	3.45632	7.82701	7.46727	9.83143	16.8122	23.5497	29.6484	TJP1	tight junction protein 1
220917_s_at	1.78924	5.4063	7.90744	6.88239e-05	0.000757513	2.01482	3.45632	17.0889	21.2681	66.5791	55.3732	70.3868	61.6851	WDR19	WD repeat domain 19
222531_s_at	1.78881	7.32206	6.50454	0.000250927	0.00186554	0.61825	3.45531	54.5669	82.7199	224.156	307.857	235.935	228.412	AP5M1	adaptor-related protein complex 5, mu 1 subunit
208923_at	1.78421	11.0124	8.70332	3.57819e-05	0.000492307	2.71688	3.44429	793.772	951.88	3358.9	3415.53	3004.78	2983.08	CYFIP1	cytoplasmic FMR1 interacting protein 1
1554600_s_at	1.78367	8.08069	3.32769	0.0114765	0.0306231	-3.49105	3.44302	181.24	48.6729	609.749	699.948	289.673	361.004	LMNA	lamin A/C
223294_at	1.78219	8.43713	7.29403	0.000118302	0.00109447	1.43102	3.43947	164.334	145.887	491.72	518.553	440.712	643.534	CXorf26	chromosome X open reading frame 26
218597_s_at	1.78209	7.71713	8.40943	4.52856e-05	0.000570231	2.4645	3.43925	80.8308	99.1581	319.798	357.204	306.939	308.873	CISD1	CDGSH iron sulfur domain 1
222682_s_at	1.78168	6.13889	7.76853	7.75715e-05	0.000821609	1.88603	3.43825	26.7251	33.1548	104.109	126.718	110.625	94.6864	FAM114A2	family with sequence similarity 114, member A2
219003_s_at	1.7808	4.97727	5.34919	0.000857935	0.00446561	-0.712453	3.43616	11.2201	15.514	48.5217	56.2751	62.216	33.0344	MANEA	mannosidase, endo-alpha
225661_at	1.78071	7.43526	7.10401	0.000140937	0.00123487	1.24197	3.43595	83.2453	62.5324	248.208	338.52	256.53	239.563	IFNAR1	interferon (alpha, beta and omega) receptor 1
200622_x_at	1.78063	9.70848	7.7165	8.11633e-05	0.000848559	1.83729	3.43576	357.282	371.441	1312.47	1256.96	1059.89	1478.04	CALM3	calmodulin 3 (phosphorylase kinase, delta)
224888_at	1.78041	6.50582	8.02295	6.23869e-05	0.000708546	2.12044	3.43523	30.1276	39.8381	188.104	176.136	115.887	122.22	EPT1	ethanolaminephosphotransferase 1 (CDP-ethanolamine-specific)
202619_s_at	1.77995	3.59514	5.99772	0.000421656	0.00269872	0.0563994	3.43414	7.39608	8.05176	7.52321	9.9004	20.325	34.554	PLOD2	procollagen-lysine, 2-oxoglutarate 5-dioxygenase 2
201435_s_at	1.77936	7.94713	5.6463	0.000615456	0.00352057	-0.35302	3.43273	111.176	113.34	257.496	468.92	332.98	445.919	EIF4E	eukaryotic translation initiation factor 4E
219295_s_at	1.77898	4.53279	5.48976	0.000732102	0.00398824	-0.540855	3.43184	9.79371	9.43515	38.6673	39.5584	46.7143	23.297	PCOLCE2	procollagen C-endopeptidase enhancer 2
202428_x_at	1.77897	11.7689	8.28055	5.03222e-05	0.000611158	2.35134	3.43181	1553.48	1627.51	4665.12	5143.64	4872.58	6111.07	DBI	diazepam binding inhibitor (GABA receptor modulator, acyl-CoA binding protein)
238879_at	1.77888	6.26944	7.37154	0.00011026	0.00104225	1.50699	3.43159	34.081	26.5675	136.237	160.223	116.887	91.2199	DCUN1D1	DCN1, defective in cullin neddylation 1, domain containing 1 (S, cerevisiae)
226185_at	1.77817	5.14933	5.57824	0.000663437	0.00371724	-0.434274	3.4299	15.4767	16.6505	70.4456	36.3063	58.7476	51.6037	CDS1	CDP-diacylglycerol synthase (phosphatidate cytidylyltransferase) 1
203447_at	1.77793	7.59712	8.59892	3.88747e-05	0.000517138	2.62811	3.42933	85.3257	81.5915	283.517	326.07	268.091	305.395	PSMD5	proteasome (prosome, macropain) 26S subunit, non-ATPase, 5
59625_at	1.77754	5.71614	7.68645	8.3322e-05	0.000863937	1.80901	3.42842	28.2088	26.7119	63.5937	49.7283	83.9537	105.496	NOL3	nucleolar protein 3 (apoptosis repressor with CARD domain)
213552_at	1.77696	5.81262	6.37821	0.000284785	0.0020396	0.481267	3.42704	35.677	24.022	71.6376	51.011	107.152	93.9371	GLCE	glucuronic acid epimerase
244661_at	1.77635	6.77922	7.07887	0.00014428	0.00125566	1.21665	3.42558	57.427	39.3983	185.339	157.715	153.014	173.512	SOAT1	sterol O-acyltransferase 1
202947_s_at	1.77624	8.59559	8.39413	4.58526e-05	0.000574197	2.45115	3.42533	239.107	235.017	308.53	293.15	908.22	725.949	GYPC	glycophorin C (Gerbich blood group)
201889_at	1.77562	7.59655	8.60929	3.85544e-05	0.000513434	2.63697	3.42385	74.8347	77.9211	330.643	398.879	259.804	263.112	FAM3C	family with sequence similarity 3, member C
225479_at	1.77484	7.8205	5.67679	0.000595222	0.00343427	-0.316833	3.42199	70.8451	134.452	371.883	337.685	314.837	354.283	LRRC58	leucine rich repeat containing 58
206734_at	1.77325	5.58899	5.87767	0.00047897	0.00293512	-0.0815877	3.41824	14.2185	22.8015	107.762	93.9743	50.9244	74.3866	JRKL	jerky homolog-like (mouse)
242662_at	1.77258	4.05875	5.12173	0.00111529	0.00538364	-0.996096	3.41665	7.85067	5.37458	27.5881	37.3598	16.4651	29.9149	PCSK6	proprotein convertase subtilisin/kexin type 6
202054_s_at	1.77166	8.60686	7.29246	0.000118471	0.00109562	1.42947	3.41446	142.108	194.518	643.831	612.3	637.893	505.212	ALDH3A2	aldehyde dehydrogenase 3 family, member A2
205327_s_at	1.77119	6.57039	4.99854	0.00128941	0.00597939	-1.15283	3.41335	58.0758	29.5125	150.171	143.334	114.767	173.999	ACVR2A	activin A receptor, type IIA
235709_at	1.77118	7.18516	5.91606	0.000459752	0.00285837	-0.0372522	3.41332	81.7309	48.1907	197.459	266.169	205.322	223.496	GAS2L3	growth arrest-specific 2 like 3
[truncated: 6,755 more rows]
