# Supplementary material for: PU.1 target genes undergo Tet2-coupled demethylation and DNMT3b-mediated methylation in monocyte-to-osteoclast differentiation
Source: Genome Biol. 2013 Sep 12;14(9):R99. doi: 10.1186/gb-2013-14-9-r99 (PMC4054781; doi:10.1186/gb-2013-14-9-r99)
Supplement: Additional file 7 — List of genes with an inverse relationship between DNA methylation and expression change (FC <0.5 orFC >2; FDR <0.05 for both DNA methylation and expression data). [file gb-2013-14-9-r99-S7.xlsx]

## Sheet: MO_OC_Hypometh_Overexpr
Additional file 7. List of genes with an inverse relationship between DNA methylation and expression change (FC<0.5 or FC>2; FDR<0.05 for both DNA methylation and expression data)
	ID	P-value	adj p-val	FC Expression	Mo_d1,CEL	Mo_d2,CEL	Mo-INT_d1,CEL	Mo-INT_d2,CEL	Mo-OC_d1,CEL	Mo-OC_d2,CEL	geneNames	geneDes	ID	FC	DONOR1_CD14	DONOR2_CD14	DONOR3_CD14	DONOR1_OC	DONOR2_OC	DONOR3_OC	difBeta	Gen	Grup	diffXXX
8595	209395_at	5.71851e-07	4.55764e-05	1030.67	2.22435	2.77559	8.78604	10.8357	11.9809	13.0377	CHI3L1	chitinase 3-like 1 (cartilage glycoprotein-39)	cg19081101	0.249194	0.397063	0.408858	0.671315	0.138205	0.116728	0.357804	-0.288166	CHI3L1	TSS1500	6.57814
3397	201141_at	1.64767e-08	1.29779e-05	858.01	3.08902	4.36387	13.0509	12.9852	13.3681	13.5745	GPNMB	glycoprotein (transmembrane) nmb	cg14444376	0.211416	0.669161	0.674641	0.75883	0.214115	0.297156	0.463804	-0.375852	GPNMB	1stExon|5'UTR	8.69278
12699	216598_s_at	6.65916e-09	1.07711e-05	729.546	4.05658	3.05779	13.6802	13.7763	13.2249	12.9112	CCL2	chemokine (C-C motif) ligand 2	cg04633676	0.332582	0.899987	0.900266	0.897213	0.758147	0.788599	0.68767	-0.15435	CCL2	TSS1500	9.40981
8596	209396_s_at	7.72626e-07	5.15837e-05	628.951	3.02995	2.81587	8.27039	10.3333	11.737	12.7025	CHI3L1	chitinase 3-like 1 (cartilage glycoprotein-39)	cg19081101	0.249194	0.397063	0.408858	0.671315	0.138205	0.116728	0.357804	-0.288166	CHI3L1	TSS1500	6.57814
6941	206134_at	1.94065e-08	1.32161e-05	270.715	4.12173	4.35958	11.5494	12.484	12.1521	12.4904	ADAMDEC1	ADAM-like, decysin 1	cg13059335	0.47631	0.858699	0.832746	0.836289	0.717143	0.731618	0.694965	-0.128003	ADAMDEC1	5'UTR|Body	8.04075
424	1554018_at	2.11974e-09	9.59326e-06	235.208	2.06584	2.38939	9.15674	9.52145	10.0029	10.2079	GPNMB	glycoprotein (transmembrane) nmb	cg14444376	0.211416	0.669161	0.674641	0.75883	0.214115	0.297156	0.463804	-0.375852	GPNMB	1stExon|5'UTR	8.69278
3918	201785_at	4.21655e-07	3.83252e-05	191.705	5.60134	5.46681	13.1048	12.0413	13.7402	12.4934	RNASE1	ribonuclease, RNase A family, 1 (pancreatic)	cg18836485	0.287424	0.634311	0.670005	0.704739	0.346574	0.273604	0.487807	-0.300357	RNASE1	1stExon|5'UTR|TSS1500	3.96492
11531	214038_at	5.99216e-09	1.07711e-05	157.804	2.84098	2.95661	10.4188	9.97245	10.414	9.98761	CCL8	chemokine (C-C motif) ligand 8	cg04656009	0.41122	0.675607	0.70369	0.726543	0.546788	0.44894	0.470405	-0.213236	CCL8	TSS1500	7.14902
5644	204058_at	2.45648e-09	9.59326e-06	135.019	2.88753	2.76229	9.4694	9.5357	10.0788	9.72503	ME1	malic enzyme 1, NADP(+)-dependent, cytosolic	cg01354879	0.239264	0.889425	0.838694	0.885827	0.768665	0.495649	0.559451	-0.263393	ME1	Body	4.53163
14574	219648_at	2.12018e-07	2.79061e-05	131.81	3.42985	3.44194	8.81439	9.47003	9.8989	11.0575	MREG	melanoregulin	cg22877504	0.157948	0.896341	0.868552	0.866262	0.763692	0.341084	0.439408	-0.362324	MREG	Body	6.12686
17959	225353_s_at	5.61617e-07	4.51556e-05	119.316	3.48444	3.31963	10.0397	9.39943	10.9945	9.6069	C1QC	complement component 1, q subcomponent, C chain	cg04522691	0.316186	0.632571	0.664477	0.585816	0.354591	0.325499	0.360085	-0.280896	C1QC	Body	6.94327
13127	217757_at	6.16283e-09	1.07711e-05	108.169	4.4876	4.01561	10.0006	10.1641	11.068	10.9495	A2M	alpha-2-macroglobulin	cg00146928	0.369695	0.849234	0.878143	0.864859	0.712063	0.709179	0.672377	-0.166205	A2M	TSS1500	3.47354
7793	208168_s_at	9.36258e-08	2.13287e-05	106.725	3.95072	4.13782	4.0421	4.31905	10.2728	11.2913	CHIT1	chitinase 1 (chitotriosidase)	cg25705508	0.242992	0.615989	0.69139	0.569598	0.253588	0.242073	0.377482	-0.334612	CHIT1	TSS200	6.6742
4432	202450_s_at	2.66476e-08	1.32161e-05	95.0317	6.97679	7.03219	11.2737	12.0195	13.6706	13.4791	CTSK	cathepsin K	cg11946165	0.0454263	0.890786	0.898803	0.870175	0.155753	0.158904	0.501832	-0.614425	CTSK	TSS1500	6.58367
18899	226545_at	1.66881e-08	1.29779e-05	91.5934	3.66483	3.00656	9.22413	9.16917	9.89133	9.81441	CD109	CD109 molecule	cg01606773	0.203091	0.925393	0.931521	0.928159	0.796073	0.606335	0.750914	-0.210584	CD109	Body	4.92998
5907	204416_x_at	3.93632e-07	3.74938e-05	88.0395	4.60217	4.82916	9.50828	10.2907	10.6511	11.7004	APOC1	apolipoprotein C-I	cg07773593	0.394496	0.175264	0.201492	0.249134	0.085336	0.0659315	0.123024	-0.1172	APOC1	TSS200	5.15081
5645	204059_s_at	3.53233e-08	1.49674e-05	80.6826	5.35758	4.65492	10.9016	10.7438	11.4827	11.1982	ME1	malic enzyme 1, NADP(+)-dependent, cytosolic	cg01354879	0.239264	0.889425	0.838694	0.885827	0.768665	0.495649	0.559451	-0.263393	ME1	Body	4.53163
218	1553151_at	1.01349e-05	0.000223974	80.6283	2.36253	2.38406	5.99362	8.14555	8.42229	8.99073	ATP6V0D2	ATPase, H+ transporting, lysosomal 38kDa, V0 subunit d2	cg01248426	0.203807	0.714874	0.676567	0.699699	0.409806	0.203189	0.35574	-0.374135	ATP6V0D2	1stExon|5'UTR	5.34782
13516	218232_at	1.10696e-07	2.25236e-05	68.3765	5.76795	5.96732	10.3469	9.98081	12.3903	11.5358	C1QA	complement component 1, q subcomponent, A chain	cg07109332	0.207869	0.771948	0.800727	0.80685	0.408329	0.488734	0.428483	-0.351326	C1QA	TSS1500	5.9739
11931	214770_at	5.7705e-07	4.5592e-05	67.9294	4.81321	3.77649	9.52595	9.07563	10.7177	10.0439	MSR1	macrophage scavenger receptor 1	cg16536964	0.268866	0.782355	0.761718	0.749931	0.456119	0.424722	0.470616	-0.314183	MSR1	TSS1500	3.68455
6296	205003_at	6.36489e-08	1.87093e-05	59.2571	3.84152	3.38585	10.1469	9.88477	9.79393	9.21128	DOCK4	dedicator of cytokinesis 4	cg04864327	0.448085	0.813846	0.759968	0.797066	0.725977	0.53895	0.596037	-0.169972	DOCK4	Body	0.621383
8936	209921_at	1.42775e-07	2.45474e-05	58.456	3.46101	3.96476	11.723	11.6265	9.97957	9.18476	SLC7A11	solute carrier family 7 (anionic amino acid transporter light chain, xc- system), member 11	cg06690548	0.143244	0.909906	0.90335	0.909132	0.585736	0.571798	0.591568	-0.324428	SLC7A11	Body	4.82424
3263	200984_s_at	5.24847e-08	1.84254e-05	54.905	4.65151	5.1175	10.1643	10.2056	10.9353	10.3915	CD59	CD59 molecule, complement regulatory protein	cg23903301	0.084473	0.708786	0.673827	0.726809	0.165041	0.122391	0.205022	-0.538989	CD59	5'UTR|TSS200	4.90852
11777	214452_at	2.5849e-08	1.32161e-05	54.8315	3.61568	3.51459	7.33238	7.51231	9.07564	9.6085	BCAT1	branched chain amino-acid transaminase 1, cytosolic	cg09800500	0.162613	0.96115	0.957445	0.942119	0.853272	0.741388	0.699363	-0.188897	BCAT1	Body	5.13341
3262	200983_x_at	1.24124e-08	1.29662e-05	54.0158	5.38958	5.56608	10.3227	10.6396	11.3201	11.1462	CD59	CD59 molecule, complement regulatory protein	cg23903301	0.084473	0.708786	0.673827	0.726809	0.165041	0.122391	0.205022	-0.538989	CD59	5'UTR|TSS200	4.90852
3510	201278_at	3.57274e-08	1.49674e-05	52.4192	5.58687	5.13639	11.0918	10.6802	11.1323	11.0151	DAB2	disabled homolog 2, mitogen-responsive phosphoprotein (Drosophila)	cg17576603	0.0771167	0.90105	0.900061	0.896474	0.555742	0.222726	0.461363	-0.485918	DAB2	5'UTR	4.37317
13080	217678_at	4.7747e-07	4.09172e-05	48.7079	3.45097	3.0924	10.5215	10.9739	9.36584	8.3897	SLC7A11	solute carrier family 7 (anionic amino acid transporter light chain, xc- system), member 11	cg06690548	0.143244	0.909906	0.90335	0.909132	0.585736	0.571798	0.591568	-0.324428	SLC7A11	Body	4.82424
14415	219386_s_at	6.28334e-08	1.87093e-05	48.0988	5.33745	4.88397	11.1315	10.9138	10.9446	10.4526	SLAMF8	SLAM family member 8	cg17972058	0.33397	0.635167	0.668026	0.662705	0.386343	0.385445	0.390797	-0.267771	SLAMF8	TSS1500	5.19103
3264	200985_s_at	2.65933e-08	1.32161e-05	47.969	5.67672	5.67725	10.9784	10.8026	11.5079	11.0141	CD59	CD59 molecule, complement regulatory protein	cg23903301	0.084473	0.708786	0.673827	0.726809	0.165041	0.122391	0.205022	-0.538989	CD59	5'UTR|TSS200	4.90852
4148	202075_s_at	9.87389e-07	5.91936e-05	44.4006	5.48823	5.02146	11.1034	10.1879	11.0922	10.3625	PLTP	phospholipid transfer protein	cg20105087	0.233813	0.644193	0.698212	0.661339	0.248632	0.244144	0.453527	-0.35248	PLTP	TSS1500	5.42071
9484	210896_s_at	1.98773e-06	8.77846e-05	43.0476	3.62813	4.78095	9.38675	10.2064	9.66474	9.60006	ASPH	aspartate beta-hydroxylase	cg14266248	0.242109	0.660199	0.712932	0.656791	0.365103	0.259075	0.389688	-0.338685	ASPH	Body	3.18453
17905	225285_at	2.45829e-08	1.32161e-05	42.6333	6.41981	6.27165	10.8185	10.5484	11.5913	11.928	BCAT1	branched chain amino-acid transaminase 1, cytosolic	cg09800500	0.162613	0.96115	0.957445	0.942119	0.853272	0.741388	0.699363	-0.188897	BCAT1	Body	5.13341
15566	221748_s_at	2.37499e-08	1.32161e-05	41.4126	4.32441	4.02569	9.28331	9.0286	9.64092	9.45317	TNS1	tensin 1	cg20515101	0.359078	0.835284	0.833315	0.784452	0.710767	0.522443	0.584184	-0.211886	TNS1	Body	2.23811
14719	219911_s_at	7.65178e-07	5.15837e-05	41.3888	3.70717	3.8742	7.01253	7.07733	8.5837	9.74	SLCO4A1	solute carrier organic anion transporter family, member 4A1	cg21034324	0.347779	0.582328	0.601236	0.574932	0.279945	0.330735	0.377596	-0.25674	SLCO4A1	Body	2.60822
8463	209230_s_at	1.51945e-07	2.5099e-05	41.2657	4.53451	4.72765	5.12233	4.99474	9.60307	10.3928	NUPR1	nuclear protein, transcriptional regulator, 1	cg16576597	0.234856	0.792182	0.795552	0.815542	0.606555	0.393107	0.452886	-0.316909	NUPR1	TSS1500	5.32018
21313	230422_at	3.18131e-06	0.000113539	41.2311	4.91493	3.97288	11.4494	11.129	10.3812	9.2379	FPR3	formyl peptide receptor 3	cg27284120	0.219906	0.915764	0.901651	0.910173	0.751631	0.606678	0.695448	-0.22461	FPR3	5'UTR	4.90909
4818	202953_at	1.71673e-05	0.000307771	40.2285	4.7163	4.31766	9.18553	8.0575	10.6452	9.04901	C1QB	complement component 1, q subcomponent, B chain	cg00215182	0.216777	0.68616	0.625859	0.686053	0.334108	0.218642	0.360563	-0.361586	C1QB	TSS200	5.03368
18878	226517_at	4.92984e-07	4.15948e-05	39.5447	6.02763	5.25052	10.2506	9.57464	10.8358	11.0531	BCAT1	branched chain amino-acid transaminase 1, cytosolic	cg09800500	0.162613	0.96115	0.957445	0.942119	0.853272	0.741388	0.699363	-0.188897	BCAT1	Body	5.13341
25474	240873_x_at	9.87707e-08	2.16785e-05	39.4457	3.69329	3.03995	8.75858	8.53548	8.57178	8.76505	DAB2	disabled homolog 2, mitogen-responsive phosphoprotein (Drosophila)	cg17576603	0.0771167	0.90105	0.900061	0.896474	0.555742	0.222726	0.461363	-0.485918	DAB2	5'UTR	4.37317
3169	200862_at	5.66168e-08	1.84254e-05	37.7012	4.45404	3.95609	8.72307	8.69691	9.59343	9.28979	DHCR24	24-dehydrocholesterol reductase	cg17475467	0.394874	0.655314	0.673407	0.663318	0.484277	0.378212	0.450825	-0.226242	DHCR24	3'UTR	5.29215
3511	201279_s_at	5.49848e-08	1.84254e-05	37.2143	6.33995	5.79509	10.9047	11.0724	11.3095	11.2611	DAB2	disabled homolog 2, mitogen-responsive phosphoprotein (Drosophila)	cg17576603	0.0771167	0.90105	0.900061	0.896474	0.555742	0.222726	0.461363	-0.485918	DAB2	5'UTR	4.37317
10425	212463_at	3.68257e-07	3.67669e-05	35.9111	4.83248	5.09919	10.0985	9.47333	10.4632	9.8012	CD59	CD59 molecule, complement regulatory protein	cg23903301	0.084473	0.708786	0.673827	0.726809	0.165041	0.122391	0.205022	-0.538989	CD59	5'UTR|TSS200	4.90852
8712	209568_s_at	1.60785e-07	2.54369e-05	34.8623	5.40161	5.43607	11.4924	11.0171	10.8416	10.2432	RGL1	ral guanine nucleotide dissociation stimulator-like 1	cg26564172	0.448504	0.71763	0.69766	0.72557	0.588722	0.501664	0.491377	-0.186366	RGL1	Body	5.08751
6777	205801_s_at	1.78939e-08	1.32161e-05	33.8635	3.80813	4.00781	8.63698	8.49096	8.9857	8.99356	RASGRP3	RAS guanyl releasing protein 3 (calcium and DAG-regulated)	cg27236007	0.261417	0.83017	0.826179	0.847666	0.668228	0.403539	0.617131	-0.271706	RASGRP3	Body	2.6317
219	1553153_at	7.75581e-06	0.000189813	33.6454	3.91868	3.86049	7.25896	8.78769	8.65406	9.26978	ATP6V0D2	ATPase, H+ transporting, lysosomal 38kDa, V0 subunit d2	cg01248426	0.203807	0.714874	0.676567	0.699699	0.409806	0.203189	0.35574	-0.374135	ATP6V0D2	1stExon|5'UTR	5.34782
10586	212658_at	2.79285e-08	1.32161e-05	33.3553	5.75917	6.09142	11.7065	11.5645	11.0172	10.9531	LHFPL2	lipoma HMGIC fusion partner-like 2	cg26601559	0.0395083	0.90917	0.901131	0.897196	0.261094	0.139616	0.416898	-0.629963	LHFPL2	5'UTR	5.13552
9403	210757_x_at	9.35915e-08	2.13287e-05	33.1127	6.13077	5.50945	10.754	10.7182	10.9258	10.813	DAB2	disabled homolog 2, mitogen-responsive phosphoprotein (Drosophila)	cg17576603	0.0771167	0.90105	0.900061	0.896474	0.555742	0.222726	0.461363	-0.485918	DAB2	5'UTR	4.37317
22359	232898_at	2.23236e-07	2.83826e-05	32.8139	3.38732	2.79807	7.81255	7.54326	8.36895	7.88892	DAB2	disabled homolog 2, mitogen-responsive phosphoprotein (Drosophila)	cg17576603	0.0771167	0.90105	0.900061	0.896474	0.555742	0.222726	0.461363	-0.485918	DAB2	5'UTR	4.37317
22275	232682_at	8.34325e-05	0.000863937	31.9425	4.27562	3.60783	6.20929	7.91131	8.16086	9.7174	MREG	melanoregulin	cg22877504	0.157948	0.896341	0.868552	0.866262	0.763692	0.341084	0.439408	-0.362324	MREG	Body	6.12686
8389	209135_at	1.1123e-07	2.25236e-05	31.9258	3.19214	3.71561	8.47725	8.82012	8.54235	8.3587	ASPH	aspartate beta-hydroxylase	cg14266248	0.242109	0.660199	0.712932	0.656791	0.365103	0.259075	0.389688	-0.338685	ASPH	Body	3.18453
7253	206856_at	3.58765e-06	0.000121531	31.8821	2.66612	3.10886	8.30453	7.20691	8.26938	7.49495	LILRB5	leukocyte immunoglobulin-like receptor, subfamily B (with TM and ITIM domains), member 5	cg08684473	0.443075	0.739012	0.724537	0.718285	0.546671	0.544694	0.532888	-0.185861	LILRB5	1stExon|5'UTR	4.56913
3431	201185_at	2.64808e-08	1.32161e-05	29.8997	4.43486	4.59218	9.29225	9.53297	9.41905	9.41211	HTRA1	HtrA serine peptidase 1	cg05426956	0.289801	0.817225	0.821262	0.771985	0.628969	0.467002	0.531063	-0.261146	HTRA1	Body	4.85603
3178	200878_at	2.30837e-08	1.32161e-05	29.3844	5.76115	5.94233	10.4098	10.3525	10.7937	10.6637	EPAS1	endothelial PAS domain protein 1	cg19311375	0.342897	0.664381	0.60922	0.616924	0.449359	0.248103	0.41632	-0.258914	EPAS1	Body	2.04634
6064	204638_at	1.99482e-06	8.78295e-05	29.0332	6.23836	7.34039	11.4657	11.7959	11.858	11.44	ACP5	acid phosphatase 5, tartrate resistant	cg21207418	0.150235	0.81694	0.81777	0.840364	0.542672	0.263674	0.447734	-0.406998	ACP5	5'UTR|TSS200	4.85824
220	1553155_x_at	1.75533e-05	0.000312813	28.6715	2.91076	3.53551	6.33302	7.93939	7.82047	8.3089	ATP6V0D2	ATPase, H+ transporting, lysosomal 38kDa, V0 subunit d2	cg01248426	0.203807	0.714874	0.676567	0.699699	0.409806	0.203189	0.35574	-0.374135	ATP6V0D2	1stExon|5'UTR	5.34782
14414	219385_at	1.37218e-07	2.42008e-05	28.6144	4.79226	4.55078	9.89064	9.69987	9.79465	9.22574	SLAMF8	SLAM family member 8	cg17972058	0.33397	0.635167	0.668026	0.662705	0.386343	0.385445	0.390797	-0.267771	SLAMF8	TSS1500	5.19103
27007	32128_at	0.000679611	0.0037805	28.4312	4.78924	4.4932	10.4078	9.035	10.9511	7.99015	CCL18	chemokine (C-C motif) ligand 18 (pulmonary and activation-regulated)	cg06040872	0.234135	0.907664	0.922109	0.931752	0.815955	0.765592	0.583535	-0.198814	CCL18	Body	4.62981
19114	226837_at	1.02481e-07	2.177e-05	27.7203	3.95443	3.44797	9.03316	9.28768	8.53078	8.45737	SPRED1	sprouty-related, EVH1 domain containing 1	cg23164054	0.122279	0.871335	0.861764	0.84628	0.419207	0.418865	0.442978	-0.432777	SPRED1	Body	4.05337
3512	201280_s_at	7.4452e-06	0.000185195	27.6839	6.77814	5.45983	11.0104	10.4246	11.1605	10.6594	DAB2	disabled homolog 2, mitogen-responsive phosphoprotein (Drosophila)	cg17576603	0.0771167	0.90105	0.900061	0.896474	0.555742	0.222726	0.461363	-0.485918	DAB2	5'UTR	4.37317
11963	214841_at	4.51381e-05	0.000569949	27.0776	2.90852	2.68708	4.84314	6.17489	6.78163	8.33203	CNIH3	cornichon homolog 3 (Drosophila)	cg11526665	0.0621488	0.862643	0.873629	0.864472	0.23903	0.252004	0.376244	-0.577822	CNIH3	Body	4.70719
15661	221872_at	0.00405365	0.0140475	26.8	2.49844	2.44575	3.08716	6.38147	5.73582	8.69669	RARRES1	retinoic acid receptor responder (tazarotene induced) 1	cg14986890	0.272401	0.623194	0.601475	0.668988	0.215814	0.263253	0.470425	-0.314722	RARRES1	Body	3.59805
10789	212912_at	2.75847e-07	3.20886e-05	26.3196	3.9894	3.4751	8.02005	7.76883	8.69412	8.20652	RPS6KA2	ribosomal protein S6 kinase, 90kDa, polypeptide 2	cg03849851	0.202943	0.873632	0.86852	0.841181	0.587376	0.475869	0.60881	-0.303759	RPS6KA2	Body	2.50376
4159	202087_s_at	3.41059e-06	0.00011862	26.2871	7.62197	6.3237	12.7941	12.7583	11.6564	11.7218	CTSL1	cathepsin L1	cg14190128	0.162971	0.90019	0.927021	0.899631	0.551635	0.588122	0.714435	-0.290883	CTSL1	Body	4.46365
16490	223092_at	1.22633e-07	2.29617e-05	26.1792	5.74936	6.15313	10.6959	10.786	10.8666	10.4566	ANKH	ankylosis, progressive homolog (mouse)	cg11792786	0.498953	0.307249	0.387038	0.419334	0.204562	0.205027	0.26074	-0.147764	ANKH	Body	2.18101
12703	216604_s_at	0.0038809	0.0136068	25.3967	4.51343	4.8646	5.17192	9.4733	9.26913	9.44204	SLC7A8	solute carrier family 7 (amino acid transporter light chain, L system), member 8	cg19473656	0.199964	0.839677	0.803301	0.82425	0.536714	0.395004	0.51119	-0.341441	SLC7A8	Body|TSS200	3.26799
9068	210138_at	1.52135e-05	0.000287217	23.4335	2.50158	2.86913	3.21768	2.86913	6.46454	8.00718	RGS20	regulator of G-protein signaling 20	cg10299383	0.216429	0.807472	0.8591	0.757343	0.512225	0.392222	0.537832	-0.327212	RGS20	Body	2.78881
21038	229900_at	1.35592e-07	2.40694e-05	23.2031	3.52163	3.96598	6.96268	7.19786	8.17464	8.38546	CD109	CD109 molecule	cg01606773	0.203091	0.925393	0.931521	0.928159	0.796073	0.606335	0.750914	-0.210584	CD109	Body	4.92998
6157	204787_at	1.00133e-05	0.000222367	21.8863	7.48395	6.22006	12.5297	12.4629	11.6762	10.9318	VSIG4	V-set and immunoglobulin domain containing 4	cg02811156	0.266649	0.811806	0.818759	0.813942	0.475753	0.506992	0.625867	-0.278632	VSIG4	TSS1500	4.49506
5705	204137_at	2.97803e-07	3.40133e-05	21.6702	6.82006	6.40998	10.9226	11.0421	11.3145	10.7908	GPR137B	G protein-coupled receptor 137B	cg20990511	0.249813	0.860781	0.88917	0.887296	0.54906	0.708045	0.669006	-0.237045	GPR137B	Body	4.38255
3549	201325_s_at	2.91518e-06	0.000107838	21.4399	5.24025	4.70572	9.78915	10.0148	8.89578	9.89465	EMP1	epithelial membrane protein 1	cg21490635	0.143288	0.713592	0.734343	0.683372	0.22642	0.205738	0.352716	-0.448811	EMP1	TSS1500	2.71447
14708	219890_at	1.34094e-07	2.40694e-05	21.2459	6.50245	6.7171	12.289	11.9543	11.1683	10.8694	CLEC5A	C-type lectin domain family 5, member A	cg10823511	0.460703	0.851666	0.899294	0.879384	0.692658	0.827608	0.767438	-0.114214	CLEC5A	Body	4.36652
11829	214560_at	0.000722394	0.00394962	21.1665	4.44719	4.24489	7.08968	9.92503	9.23538	8.26412	FPR3	formyl peptide receptor 3	cg27284120	0.219906	0.915764	0.901651	0.910173	0.751631	0.606678	0.695448	-0.22461	FPR3	5'UTR	4.90909
20650	229225_at	1.84869e-07	2.65988e-05	20.997	3.40273	3.00273	7.0936	7.32619	7.75322	7.43646	NRP2	neuropilin 2	cg01631497	0.0788456	0.921755	0.912768	0.922016	0.524322	0.416359	0.469256	-0.448868	NRP2	Body	1.68202
13843	218638_s_at	0.000369534	0.0024681	20.8603	5.39732	5.96091	5.10654	5.98671	8.8361	11.2875	SPON2	spondin 2, extracellular matrix protein	cg04343927	0.291215	0.691071	0.75427	0.746256	0.547594	0.269298	0.513974	-0.28691	SPON2	TSS1500	4.48815
4598	202679_at	3.41891e-07	3.65245e-05	20.2897	6.44935	6.4603	11.4161	10.9535	10.5541	11.0409	NPC1	Niemann-Pick disease, type C1	cg21243631	0.134904	0.521843	0.469338	0.454238	0.13125	0.0837263	0.105256	-0.375062	NPC1	Body	2.65075
17685	225008_at	3.53343e-07	3.67669e-05	20.1734	3.78478	3.29408	8.10756	8.01337	8.10118	7.64644	ASPH	aspartate beta-hydroxylase	cg14266248	0.242109	0.660199	0.712932	0.656791	0.365103	0.259075	0.389688	-0.338685	ASPH	Body	3.18453
3385	201125_s_at	1.03157e-07	2.177e-05	20.0667	5.85534	6.22363	10.1994	10.285	10.4388	10.2937	ITGB5	integrin, beta 5	cg00171092	0.230271	0.879825	0.888099	0.883291	0.818901	0.413103	0.623883	-0.265109	ITGB5	Body	3.38656
8938	209924_at	0.00135761	0.0062145	19.7678	5.11056	5.07714	10.5408	9.11692	10.8739	7.92397	CCL18	chemokine (C-C motif) ligand 18 (pulmonary and activation-regulated)	cg06040872	0.234135	0.907664	0.922109	0.931752	0.815955	0.765592	0.583535	-0.198814	CCL18	Body	4.62981
3548	201324_at	1.08956e-06	6.25743e-05	19.7074	6.93917	6.34407	11.4595	11.4806	10.6072	11.2773	EMP1	epithelial membrane protein 1	cg21490635	0.143288	0.713592	0.734343	0.683372	0.22642	0.205738	0.352716	-0.448811	EMP1	TSS1500	2.71447
10594	212667_at	1.74795e-06	8.25888e-05	19.6883	3.695	3.11043	4.39816	5.14435	7.54817	7.85578	SPARC	secreted protein, acidic, cysteine-rich (osteonectin)	cg21877464	0.305488	0.506914	0.506074	0.52618	0.159047	0.217692	0.36387	-0.266187	SPARC	5'UTR	3.76444
3809	201645_at	9.92861e-05	0.000966589	19.5016	4.02397	3.18178	6.91184	7.49364	6.98122	8.79558	TNC	tenascin C	cg13781956	0.147959	0.655315	0.663109	0.659465	0.168232	0.207421	0.29597	-0.435422	TNC	Body	1.61827
4896	203072_at	4.53899e-06	0.000137411	19.2306	4.54688	3.71885	7.69939	8.25414	8.06606	8.73034	MYO1E	myosin IE	cg07503408	0.24884	0.912881	0.923545	0.916052	0.779923	0.707645	0.708856	-0.185352	MYO1E	Body	4.19465
15464	221584_s_at	2.06327e-07	2.79061e-05	19.1716	5.57111	5.17122	7.42066	7.28017	9.79668	9.46746	KCNMA1	potassium large conductance calcium-activated channel, subfamily M, alpha member 1	cg17758048	0.0989968	0.6336	0.747177	0.778558	0.125699	0.169901	0.33511	-0.509542	KCNMA1	Body	2.07244
9979	211887_x_at	1.67288e-05	0.00030346	18.906	4.90331	3.42395	6.76749	6.86588	8.55797	8.25084	MSR1	macrophage scavenger receptor 1	cg16536964	0.268866	0.782355	0.761718	0.749931	0.456119	0.424722	0.470616	-0.314183	MSR1	TSS1500	3.68455
23048	235074_at	5.75516e-07	4.5592e-05	18.7091	4.30554	3.71508	8.80039	8.65914	8.44561	8.02634	SPRED1	sprouty-related, EVH1 domain containing 1	cg23164054	0.122279	0.871335	0.861764	0.84628	0.419207	0.418865	0.442978	-0.432777	SPRED1	Body	4.05337
9736	211423_s_at	9.62389e-08	2.15131e-05	18.4513	5.55833	5.2331	9.42428	9.35597	9.5864	9.61633	SC5DL	sterol-C5-desaturase (ERG3 delta-5-desaturase homolog, S, cerevisiae)-like	cg06379214	0.481432	0.770552	0.767981	0.795442	0.722126	0.599835	0.544511	-0.155834	SC5DL	3'UTR	1.89728
5947	204472_at	1.15006e-05	0.000240496	18.0477	3.46507	3.62974	5.63819	6.22974	7.09947	8.34283	GEM	GTP binding protein overexpressed in skeletal muscle	cg27601906	0.327614	0.78843	0.792694	0.810089	0.60634	0.468833	0.606418	-0.23654	GEM	Body	4.09154
11742	214390_s_at	4.58498e-05	0.000574197	17.916	3.67397	5.28277	6.90352	7.20614	8.30989	8.9732	BCAT1	branched chain amino-acid transaminase 1, cytosolic	cg09800500	0.162613	0.96115	0.957445	0.942119	0.853272	0.741388	0.699363	-0.188897	BCAT1	Body	5.13341
17692	225018_at	4.29641e-06	0.000133316	17.8904	4.06924	4.85926	7.93418	8.37583	8.27529	8.97544	SPIRE1	spire homolog 1 (Drosophila)	cg25051052	0.238038	0.903801	0.895171	0.90916	0.754859	0.571204	0.722208	-0.219954	SPIRE1	3'UTR	3.44162
23149	235256_s_at	4.1207e-07	3.81619e-05	17.8056	4.04527	4.09081	8.28943	8.92491	8.17752	8.26707	GALM	galactose mutarotase (aldose 1-epimerase)	cg20799917	0.36625	0.602882	0.588026	0.569781	0.455642	0.270263	0.30269	-0.244031	GALM	Body	3.87181
14700	219874_at	5.10568e-07	4.2553e-05	17.2102	3.46984	3.97969	7.69893	8.04288	7.96261	7.69731	SLC12A8	solute carrier family 12 (potassium/chloride transporters), member 8	cg17478992	0.215018	0.614945	0.582861	0.601841	0.236158	0.169249	0.330697	-0.354514	SLC12A8	Body	4.24809
6813	205872_x_at	6.90605e-06	0.000176605	16.9763	5.86909	5.4964	9.63123	9.10388	10.2883	9.24804	PDE4DIP	phosphodiesterase 4D interacting protein	cg16150047	0.206728	0.601382	0.514118	0.577023	0.12732	0.175842	0.296658	-0.364234	PDE4DIP	Body	2.31576
18640	226218_at	3.21751e-06	0.000114082	16.9703	2.83623	3.5176	9.04389	9.44042	6.91538	7.60831	IL7R	interleukin 7 receptor	cg04312209	0.371921	0.518795	0.517986	0.540007	0.326171	0.312754	0.222947	-0.238306	IL7R	1stExon	3.22471
16492	223094_s_at	4.39112e-07	3.92288e-05	16.9214	3.1335	3.34408	7.2592	7.85246	7.32183	7.3173	ANKH	ankylosis, progressive homolog (mouse)	cg11792786	0.498953	0.307249	0.387038	0.419334	0.204562	0.205027	0.26074	-0.147764	ANKH	Body	2.18101
10363	212390_at	1.9923e-05	0.00034061	16.6692	4.2249	4.66412	7.76919	7.35167	9.17824	7.82901	PDE4DIP	phosphodiesterase 4D interacting protein	cg16150047	0.206728	0.601382	0.514118	0.577023	0.12732	0.175842	0.296658	-0.364234	PDE4DIP	Body	2.31576
16491	223093_at	3.41472e-07	3.65245e-05	16.6333	3.63438	3.28888	7.84459	8.05672	7.71607	7.31919	ANKH	ankylosis, progressive homolog (mouse)	cg11792786	0.498953	0.307249	0.387038	0.419334	0.204562	0.205027	0.26074	-0.147764	ANKH	Body	2.18101
16910	223660_at	8.55841e-07	5.46638e-05	15.425	3.49429	4.03844	8.82674	9.05051	7.9189	7.50822	ADORA3	adenosine A3 receptor	cg01918604	0.23795	0.901556	0.911264	0.896564	0.581592	0.713261	0.753263	-0.220423	ADORA3	TSS1500	3.85691
10344	212367_at	2.15894e-07	2.80289e-05	15.3492	4.03432	4.3583	8.15101	7.89592	8.16896	8.10384	FEM1B	fem-1 homolog b (C, elegans)	cg09796457	0.476343	0.242194	0.253148	0.269262	0.168866	0.112642	0.132792	-0.116768	FEM1B	Body	1.25374
5704	204135_at	1.23837e-06	6.70969e-05	15.2072	3.4862	3.51445	6.38588	7.11282	7.57584	7.27817	FILIP1L	filamin A interacting protein 1-like	cg08350549	0.219602	0.745614	0.665663	0.832557	0.359926	0.400545	0.417036	-0.355443	FILIP1L	5'UTR|Body	2.55207
13233	217892_s_at	3.81031e-07	3.69371e-05	15.172	4.0612	3.91407	8.06568	7.5503	7.88337	7.93857	LIMA1	LIM domain and actin binding 1	cg17884766	0.123841	0.902737	0.902884	0.904705	0.593278	0.428058	0.577029	-0.370654	LIMA1	Body	2.69347
6843	205930_at	1.78686e-07	2.62925e-05	14.8687	3.76485	3.64069	8.18494	8.09712	7.75359	7.44036	GTF2E1	general transcription factor IIE, polypeptide 1, alpha 56kDa	cg11566152	0.119952	0.839282	0.84306	0.870116	0.39582	0.295509	0.514391	-0.448913	GTF2E1	Body	4.04183
1253	1557126_a_at	2.67433e-05	0.000407287	14.8608	3.00274	3.32613	2.93001	3.21431	6.34965	7.7661	PLD1	phospholipase D1, phosphatidylcholine-specific	cg07064537	0.25428	0.882402	0.884731	0.878662	0.717204	0.611728	0.630271	-0.228864	PLD1	5'UTR	2.33829
12367	215723_s_at	4.77423e-06	0.000140639	14.8559	3.56302	3.98866	4.82759	5.47163	7.30498	8.03262	PLD1	phospholipase D1, phosphatidylcholine-specific	cg07064537	0.25428	0.882402	0.884731	0.878662	0.717204	0.611728	0.630271	-0.228864	PLD1	5'UTR	2.33829
25833	242037_at	7.90151e-07	5.2428e-05	14.4061	3.98288	3.49829	7.79714	8.21617	7.50375	7.67463	ASPH	aspartate beta-hydroxylase	cg14266248	0.242109	0.660199	0.712932	0.656791	0.365103	0.259075	0.389688	-0.338685	ASPH	Body	3.18453
11848	214632_at	1.12978e-07	2.27094e-05	14.3931	3.49175	3.40814	7.15536	7.29569	7.30552	7.28897	NRP2	neuropilin 2	cg01631497	0.0788456	0.921755	0.912768	0.922016	0.524322	0.416359	0.469256	-0.448868	NRP2	Body	1.68202
10420	212458_at	1.29441e-07	2.37485e-05	14.3696	3.61438	3.48174	7.21144	7.28834	7.31423	7.47178	SPRED2	sprouty-related, EVH1 domain containing 2	cg24872815	0.466942	0.738291	0.751512	0.766821	0.490057	0.576997	0.672518	-0.172351	SPRED2	Body	1.3618
17675	224996_at	2.03745e-06	8.85479e-05	14.2616	5.44789	6.26727	9.48486	9.68892	9.75493	9.62835	ASPH	aspartate beta-hydroxylase	cg14266248	0.242109	0.660199	0.712932	0.656791	0.365103	0.259075	0.389688	-0.338685	ASPH	Body	3.18453
11228	213553_x_at	3.09157e-05	0.000448589	14.091	6.55285	5.97473	8.39683	9.15874	9.51416	10.6468	APOC1	apolipoprotein C-I	cg07773593	0.394496	0.175264	0.201492	0.249134	0.085336	0.0659315	0.123024	-0.1172	APOC1	TSS200	5.15081
7891	208423_s_at	5.81815e-06	0.000159866	13.7447	4.40984	3.5903	6.04649	6.50828	8.02359	7.53815	MSR1	macrophage scavenger receptor 1	cg16536964	0.268866	0.782355	0.761718	0.749931	0.456119	0.424722	0.470616	-0.314183	MSR1	TSS1500	3.68455
18115	225566_at	7.18343e-07	5.03412e-05	13.5509	3.62987	3.51445	7.33157	6.92585	7.55139	7.11356	NRP2	neuropilin 2	cg01631497	0.0788456	0.921755	0.912768	0.922016	0.524322	0.416359	0.469256	-0.448868	NRP2	Body	1.68202
12517	216092_s_at	9.72467e-07	5.85688e-05	13.5214	5.37354	4.89194	9.64782	9.25395	9.01415	8.76568	SLC7A8	solute carrier family 7 (amino acid transporter light chain, L system), member 8	cg19473656	0.199964	0.839677	0.803301	0.82425	0.536714	0.395004	0.51119	-0.341441	SLC7A8	Body|TSS200	3.26799
11520	214021_x_at	3.56117e-07	3.67669e-05	13.3188	2.53706	2.72035	6.31101	6.2626	6.56459	6.1636	ITGB5	integrin, beta 5	cg00171092	0.230271	0.879825	0.888099	0.883291	0.818901	0.413103	0.623883	-0.265109	ITGB5	Body	3.38656
6954	206171_at	4.34851e-06	0.000134378	12.8504	3.32051	3.46964	8.40567	8.82175	7.50156	6.65608	ADORA3	adenosine A3 receptor	cg01918604	0.23795	0.901556	0.911264	0.896564	0.581592	0.713261	0.753263	-0.220423	ADORA3	TSS1500	3.85691
14402	219367_s_at	5.27208e-06	0.000150441	12.8089	4.33783	3.92902	6.33421	7.21316	7.9223	7.70271	NRP2	neuropilin 2	cg01631497	0.0788456	0.921755	0.912768	0.922016	0.524322	0.416359	0.469256	-0.448868	NRP2	Body	1.68202
18339	225847_at	4.04999e-06	0.00012939	12.3419	5.23274	4.3507	8.88377	8.86386	8.2972	8.53723	NCEH1	neutral cholesterol ester hydrolase 1	cg02099877	0.20757	0.525516	0.686847	0.547523	0.1561	0.164709	0.366799	-0.357427	NCEH1	5'UTR|Body	3.73509
686	1554807_a_at	2.41921e-05	0.000379861	12.2825	4.27783	3.43564	6.43805	7.36364	7.26127	7.68928	SPIRE1	spire homolog 1 (Drosophila)	cg25051052	0.238038	0.903801	0.895171	0.90916	0.754859	0.571204	0.722208	-0.219954	SPIRE1	3'UTR	3.44162
18872	226510_at	2.8137e-05	0.00041963	12.2613	3.68839	4.9664	7.75749	8.11927	8.08886	7.79801	HEATR5A	HEAT repeat containing 5A	cg01358620	0.0730747	0.905721	0.876781	0.911556	0.430643	0.305942	0.425267	-0.510735	HEATR5A	TSS200	3.65246
15396	221504_s_at	6.94342e-07	5.00824e-05	12.2242	6.57036	6.78887	9.81198	10.0872	10.0875	10.4951	ATP6V1H	ATPase, H+ transporting, lysosomal 50/57kDa, V1 subunit H	cg12047375	0.143833	0.903114	0.902368	0.88815	0.673837	0.551037	0.424721	-0.348013	ATP6V1H	TSS1500	1.414
22980	234974_at	6.65183e-06	0.000173182	12.046	4.05075	4.6974	7.90772	8.67008	7.90416	8.02496	GALM	galactose mutarotase (aldose 1-epimerase)	cg20799917	0.36625	0.602882	0.588026	0.569781	0.455642	0.270263	0.30269	-0.244031	GALM	Body	3.87181
18517	226066_at	3.88479e-07	3.73869e-05	12.0216	5.91368	6.0261	9.44079	9.70286	9.42181	9.69307	MITF	microphthalmia-associated transcription factor	cg04811592	0.0340417	0.917246	0.932754	0.928657	0.332826	0.180157	0.40778	-0.619298	MITF	Body	2.0961
19860	227900_at	1.9002e-06	8.62917e-05	11.9802	2.8712	3.51167	6.13188	6.41957	6.88698	6.66105	CBLB	Cbl proto-oncogene, E3 ubiquitin protein ligase B	cg23051926	0.383848	0.780606	0.824176	0.778909	0.668803	0.579119	0.510891	-0.208293	CBLB	Body	2.20089
11680	214285_at	3.77933e-06	0.000124477	11.7629	3.28029	3.19531	5.23712	5.72317	6.43552	7.15243	FABP3	fatty acid binding protein 3, muscle and heart (mammary-derived growth inhibitor)	cg18595324	0.128991	0.814016	0.83518	0.813439	0.3574	0.31972	0.438403	-0.449037	FABP3	3'UTR	2.80637
11048	213274_s_at	1.29153e-06	6.86083e-05	11.6514	9.38203	8.89913	12.4052	12.7018	12.832	12.534	CTSB	cathepsin B	cg08012294	0.0870561	0.860989	0.897836	0.919413	0.422475	0.427844	0.420207	-0.469237	CTSB	5'UTR	2.76013
25068	239719_at	3.75396e-07	3.67821e-05	11.6405	4.09677	3.93225	6.18861	6.46364	7.47296	7.63822	CD109	CD109 molecule	cg01606773	0.203091	0.925393	0.931521	0.928159	0.796073	0.606335	0.750914	-0.210584	CD109	Body	4.92998
8926	209900_s_at	3.68756e-07	3.67669e-05	11.372	4.17667	4.09602	8.02411	8.27384	7.53792	7.7496	SLC16A1	solute carrier family 16, member 1 (monocarboxylic acid transporter 1)	cg07176692	0.483876	0.377735	0.370093	0.418884	0.274933	0.195406	0.220404	-0.158656	SLC16A1	TSS1500	2.56273
17674	224995_at	2.52004e-06	9.98231e-05	11.358	5.19545	5.75377	8.58164	8.60763	8.71995	9.24053	SPIRE1	spire homolog 1 (Drosophila)	cg25051052	0.238038	0.903801	0.895171	0.90916	0.754859	0.571204	0.722208	-0.219954	SPIRE1	3'UTR	3.44162
582	1554486_a_at	0.000816155	0.00430875	11.3172	4.29611	3.18428	4.05385	4.97035	6.28337	8.19792	GFOD1	glucose-fructose oxidoreductase domain containing 1	cg18342964	0.293441	0.623996	0.56104	0.591407	0.425889	0.147272	0.362613	-0.280223	GFOD1	Body	2.4277
16213	222693_at	2.29752e-06	9.44517e-05	11.1707	4.05638	4.2601	7.58363	8.23148	7.50027	7.77952	FNDC3B	fibronectin type III domain containing 3B	cg00589541	0.205209	0.843842	0.844805	0.823993	0.512292	0.444356	0.52627	-0.343241	FNDC3B	Body	1.47072
21842	231823_s_at	6.43396e-07	4.782e-05	11.0754	5.34086	5.23759	9.29881	9.18765	8.54358	8.97344	SH3PXD2B	SH3 and PX domains 2B	cg16572224	0.152346	0.77136	0.658042	0.739101	0.332092	0.177681	0.354394	-0.434779	SH3PXD2B	Body	1.90027
13204	217853_at	2.25786e-07	2.83826e-05	11.0391	8.40537	8.37805	11.7998	11.8516	11.8027	11.9098	TNS3	tensin 3	cg12476754	0.0540696	0.891508	0.881255	0.867826	0.305261	0.19716	0.359982	-0.592729	TNS3	Body	1.74278
18613	226184_at	2.05111e-06	8.85479e-05	11.0271	6.41764	5.71626	8.38968	8.36645	9.51237	9.54748	FMNL2	formin-like 2	cg09169117	0.0344646	0.901846	0.883178	0.865944	0.135107	0.154145	0.344337	-0.67246	FMNL2	Body	1.79532
14954	220380_at	7.43432e-05	0.000797614	10.8176	2.90457	2.6254	3.07827	3.42279	5.47018	6.93042	DNASE2B	deoxyribonuclease II beta	cg24868292	0.143002	0.887551	0.88543	0.897543	0.728637	0.341298	0.513946	-0.362214	DNASE2B	5'UTR|Body	3.48813
9177	210305_at	2.11965e-05	0.000352677	10.7522	3.38519	3.75942	5.77682	6.87114	6.84407	7.15367	PDE4DIP	phosphodiesterase 4D interacting protein	cg16150047	0.206728	0.601382	0.514118	0.577023	0.12732	0.175842	0.296658	-0.364234	PDE4DIP	Body	2.31576
9609	211138_s_at	2.31158e-06	9.44737e-05	10.6503	5.65924	5.67286	9.01429	9.59202	8.87637	9.28138	KMO	kynurenine 3-monooxygenase (kynurenine 3-hydroxylase)	cg18087514	0.318749	0.775403	0.778827	0.847352	0.619859	0.556912	0.496651	-0.24272	KMO	Body	2.96495
7528	207536_s_at	0.000246469	0.00184241	10.6359	4.26812	3.88788	4.29459	5.77304	6.94104	8.03671	TNFRSF9	tumor necrosis factor receptor superfamily, member 9	cg18025409	0.228613	0.427547	0.410327	0.365948	0.114844	0.121121	0.119887	-0.282657	TNFRSF9	TSS200	2.35177
12702	216603_at	0.00842325	0.0242488	10.3208	5.07	4.09522	4.81442	8.26938	8.04937	7.85082	SLC7A8	solute carrier family 7 (amino acid transporter light chain, L system), member 8	cg19473656	0.199964	0.839677	0.803301	0.82425	0.536714	0.395004	0.51119	-0.341441	SLC7A8	Body|TSS200	3.26799
7062	206392_s_at	0.00727873	0.0217677	10.2906	3.40772	3.26687	3.6066	5.93688	5.40824	7.99287	RARRES1	retinoic acid receptor responder (tazarotene induced) 1	cg14986890	0.272401	0.623194	0.601475	0.668988	0.215814	0.263253	0.470425	-0.314722	RARRES1	Body	3.59805
4272	202236_s_at	3.54054e-06	0.000120611	10.1721	4.11273	3.88016	7.27927	7.9632	7.21667	7.46931	SLC16A1	solute carrier family 16, member 1 (monocarboxylic acid transporter 1)	cg07176692	0.483876	0.377735	0.370093	0.418884	0.274933	0.195406	0.220404	-0.158656	SLC16A1	TSS1500	2.56273
8592	209392_at	0.000742108	0.0040284	10.1467	4.87412	4.5566	9.42282	7.96484	8.89271	7.22388	ENPP2	ectonucleotide pyrophosphatase/phosphodiesterase 2	cg07236691	0.225275	0.893055	0.875957	0.896286	0.771486	0.493738	0.635313	-0.25492	ENPP2	Body	2.90286
18969	226636_at	2.66073e-06	0.000102158	10.0404	4.37186	4.54235	7.07754	6.52158	7.59253	7.97715	PLD1	phospholipase D1, phosphatidylcholine-specific	cg07064537	0.25428	0.882402	0.884731	0.878662	0.717204	0.611728	0.630271	-0.228864	PLD1	5'UTR	2.33829
21551	230966_at	4.43981e-06	0.000136239	9.97763	4.21205	4.5502	8.05495	7.34383	7.77113	7.62851	IL4I1	interleukin 4 induced 1	cg23878206	0.21573	0.850851	0.839911	0.859093	0.540465	0.562015	0.547469	-0.299969	IL4I1	5'UTR	0
20720	229354_at	7.16921e-05	0.000776753	9.92751	3.02102	2.80175	7.8607	8.95873	6.68159	5.76404	AHRR	aryl-hydrocarbon receptor repressor	cg26529655	0.142478	0.788376	0.768256	0.718213	0.372041	0.196759	0.375632	-0.443471	AHRR	Body	3.36327
5239	203504_s_at	3.34661e-05	0.000472309	9.82768	5.60147	6.70427	8.63737	9.20979	9.42831	9.47113	ABCA1	ATP-binding cassette, sub-family A (ABC1), member 1	cg13571501	0.186506	0.723769	0.743261	0.742431	0.272531	0.247748	0.492661	-0.39884	ABCA1	Body	1.62556
4021	201911_s_at	2.22006e-05	0.000362328	9.8121	3.95203	3.88788	5.01385	5.32832	6.66576	7.76328	FARP1	FERM, RhoGEF (ARHGEF) and pleckstrin domain protein 1 (chondrocyte-derived)	cg22223119	0.0983614	0.813692	0.689432	0.63147	0.294988	0.119333	0.215847	-0.501475	FARP1	Body	1.23158
6009	204561_x_at	0.00227927	0.00912676	9.68087	5.54243	5.77079	8.13012	9.98274	7.96101	9.90248	APOC2	apolipoprotein C-II	cg27436184	0.422963	0.860189	0.911736	0.884078	0.79254	0.725745	0.783694	-0.118008	APOC2	TSS1500	1.25089
16029	222457_s_at	2.3586e-05	0.000372699	9.63977	3.99346	2.98031	7.0429	6.51078	6.73724	6.77452	LIMA1	LIM domain and actin binding 1	cg17884766	0.123841	0.902737	0.902884	0.904705	0.593278	0.428058	0.577029	-0.370654	LIMA1	Body	2.69347
8447	209210_s_at	0.000272405	0.00197702	9.6226	2.36495	2.53861	3.81131	4.22539	4.83671	6.5997	FERMT2	fermitin family member 2	cg20939322	0.44632	0.842939	0.86611	0.839191	0.706227	0.719937	0.708169	-0.137969	FERMT2	Body	2.14043
4547	202609_at	9.02388e-07	5.67094e-05	9.52835	5.54236	5.38582	8.23428	8.12738	8.52611	8.90652	EPS8	epidermal growth factor receptor pathway substrate 8	cg26796443	0.374102	0.827776	0.832422	0.825023	0.623097	0.715391	0.582516	-0.188073	EPS8	5'UTR	3.26684
3012	200665_s_at	4.48354e-06	0.000136808	9.52602	8.15345	7.7083	8.31759	8.89396	11.0549	11.3106	SPARC	secreted protein, acidic, cysteine-rich (osteonectin)	cg21877464	0.305488	0.506914	0.506074	0.52618	0.159047	0.217692	0.36387	-0.266187	SPARC	5'UTR	3.76444
7067	206407_s_at	0.00418467	0.014375	9.50272	3.8233	3.97777	9.57845	6.88189	7.80447	6.49327	CCL13	chemokine (C-C motif) ligand 13	cg21042139	0.271144	0.809546	0.792581	0.789613	0.467869	0.54208	0.534676	-0.282372	CCL13	1stExon|5'UTR	1.70879
27156	45288_at	6.16176e-06	0.000165493	9.43993	4.34772	4.01232	7.92559	7.33125	7.65743	7.18016	ABHD6	abhydrolase domain containing 6	cg17574812	0.425425	0.396257	0.37488	0.319149	0.19657	0.156613	0.219362	-0.17258	ABHD6	Body	1.78258
6494	205306_x_at	7.95027e-06	0.000192582	9.30941	5.85534	6.16345	9.12826	9.79829	8.99017	9.46599	KMO	kynurenine 3-monooxygenase (kynurenine 3-hydroxylase)	cg18087514	0.318749	0.775403	0.778827	0.847352	0.619859	0.556912	0.496651	-0.24272	KMO	Body	2.96495
4656	202752_x_at	4.65318e-06	0.000139173	9.29419	5.89148	5.36133	9.56248	9.05777	8.95073	8.73474	SLC7A8	solute carrier family 7 (amino acid transporter light chain, L system), member 8	cg19473656	0.199964	0.839677	0.803301	0.82425	0.536714	0.395004	0.51119	-0.341441	SLC7A8	Body|TSS200	3.26799
5667	204084_s_at	1.48048e-06	7.43968e-05	9.10844	5.88297	5.41907	8.42829	8.59331	8.78099	8.89546	CLN5	ceroid-lipofuscinosis, neuronal 5	cg22952787	0.195224	0.52059	0.546435	0.53165	0.103469	0.174017	0.237777	-0.361137	CLN5	Body	2.6583
13758	218532_s_at	3.33965e-05	0.000471814	9.06106	6.05399	5.01439	6.05975	6.17508	8.43844	8.9893	FAM134B	family with sequence similarity 134, member B	cg15036894	0.423404	0.884801	0.860718	0.860114	0.797266	0.637152	0.762035	-0.136394	FAM134B	Body	1.71152
4270	202234_s_at	1.21208e-06	6.65352e-05	9.02888	3.79244	3.64928	7.48878	7.87176	6.79744	6.99338	SLC16A1	solute carrier family 16, member 1 (monocarboxylic acid transporter 1)	cg07176692	0.483876	0.377735	0.370093	0.418884	0.274933	0.195406	0.220404	-0.158656	SLC16A1	TSS1500	2.56273
5240	203505_at	5.16751e-06	0.000147766	8.87728	6.37016	7.1216	9.71517	9.71801	9.86449	9.9275	ABCA1	ATP-binding cassette, sub-family A (ABC1), member 1	cg13571501	0.186506	0.723769	0.743261	0.742431	0.272531	0.247748	0.492661	-0.39884	ABCA1	Body	1.62556
722	1554966_a_at	2.6429e-06	0.000101763	8.8471	3.76792	3.83199	6.0176	6.55028	7.09089	6.79943	FILIP1L	filamin A interacting protein 1-like	cg08350549	0.219602	0.745614	0.665663	0.832557	0.359926	0.400545	0.417036	-0.355443	FILIP1L	5'UTR|Body	2.55207
15565	221747_at	1.36507e-05	0.00026617	8.82676	4.14209	4.88057	7.89584	7.28594	7.64305	7.66338	TNS1	tensin 1	cg20515101	0.359078	0.835284	0.833315	0.784452	0.710767	0.522443	0.584184	-0.211886	TNS1	Body	2.23811
10822	212959_s_at	4.59928e-06	0.000138317	8.80467	7.30226	7.96396	9.97473	10.0589	10.9121	10.6307	GNPTAB	N-acetylglucosamine-1-phosphate transferase, alpha and beta subunits	cg03756485	0.235781	0.501742	0.486642	0.508066	0.213462	0.123037	0.236151	-0.307933	GNPTAB	Body	1.33067
15463	221583_s_at	1.83291e-06	8.4782e-05	8.74096	3.13132	2.64868	4.1743	4.26501	6.10744	5.92814	KCNMA1	potassium large conductance calcium-activated channel, subfamily M, alpha member 1	cg17758048	0.0989968	0.6336	0.747177	0.778558	0.125699	0.169901	0.33511	-0.509542	KCNMA1	Body	2.07244
7582	207655_s_at	2.07302e-05	0.000349125	8.73491	4.73502	5.15692	8.22891	7.64595	8.45078	7.69474	BLNK	B-cell linker	cg02980499	0.36917	0.86977	0.856335	0.880863	0.829355	0.611117	0.658016	-0.169493	BLNK	TSS1500	3.12597
19898	227961_at	9.73687e-06	0.000219578	8.70448	9.92531	9.3641	13.0972	12.6896	13.033	12.4999	CTSB	cathepsin B	cg08012294	0.0870561	0.860989	0.897836	0.919413	0.422475	0.427844	0.420207	-0.469237	CTSB	5'UTR	2.76013
13738	218510_x_at	1.0726e-05	0.00023051	8.64019	5.44713	4.69314	5.67808	5.58426	7.94907	8.41333	FAM134B	family with sequence similarity 134, member B	cg15036894	0.423404	0.884801	0.860718	0.860114	0.797266	0.637152	0.762035	-0.136394	FAM134B	Body	1.71152
16212	222692_s_at	1.29502e-06	6.86083e-05	8.59858	5.81245	5.44858	8.75319	8.97448	8.7025	8.76673	FNDC3B	fibronectin type III domain containing 3B	cg00589541	0.205209	0.843842	0.844805	0.823993	0.512292	0.444356	0.52627	-0.343241	FNDC3B	Body	1.47072
5668	204085_s_at	1.21051e-06	6.65352e-05	8.52204	4.56785	4.36899	6.75363	6.97245	7.69948	7.41976	CLN5	ceroid-lipofuscinosis, neuronal 5	cg22952787	0.195224	0.52059	0.546435	0.53165	0.103469	0.174017	0.237777	-0.361137	CLN5	Body	2.6583
15048	220658_s_at	1.0071e-05	0.000222924	8.50925	2.98994	3.14469	5.94832	6.34967	5.78048	6.53221	ARNTL2	aryl hydrocarbon receptor nuclear translocator-like 2	cg26165146	0.235372	0.403455	0.503667	0.461013	0.106778	0.126405	0.268381	-0.288857	ARNTL2	TSS1500	1.98783
17566	224859_at	4.49739e-06	0.000136808	8.45876	5.34113	5.90427	8.67888	8.75031	8.50577	8.90052	CD276	CD276 molecule	cg14910296	0.082396	0.841975	0.881817	0.889849	0.293021	0.257284	0.483291	-0.526682	CD276	5'UTR	1.95238
25337	240440_at	1.96016e-05	0.000336378	8.43169	4.79221	4.1722	8.18018	7.39781	7.61752	7.49852	NPL	N-acetylneuraminate pyruvate lyase (dihydrodipicolinate synthase)	cg07813275	0.0992688	0.839763	0.867444	0.853993	0.376175	0.254689	0.428437	-0.500633	NPL	TSS1500	2.24898
11767	214435_x_at	1.95723e-06	8.71413e-05	8.36997	6.96063	6.70392	9.69873	9.74867	9.68149	10.1135	RALA	v-ral simian leukemia viral oncogene homolog A (ras related)	cg20842915	0.419199	0.695659	0.733616	0.711151	0.445043	0.480463	0.568529	-0.215464	RALA	5'UTR	2.99774
13136	217767_at	5.42939e-05	0.000643537	8.28399	6.46303	6.06505	8.74097	8.57637	8.73759	9.89115	C3	complement component 3	cg11959387	0.395764	0.790338	0.782777	0.794701	0.651537	0.568486	0.568276	-0.193172	C3	TSS1500	2.98508
4882	203052_at	4.05156e-06	0.00012939	8.13975	4.86404	5.469	7.62554	7.45985	8.25999	8.12301	C2	complement component 2	cg07880384	0.238038	0.642825	0.639494	0.625945	0.30838	0.243999	0.327886	-0.342667	C2	3'UTR	2.14007
5627	204032_at	4.20037e-06	0.000132524	8.03164	3.48067	3.71131	5.25654	5.74585	6.43067	6.77269	BCAR3	breast cancer anti-estrogen resistance 3	cg08249608	0.190798	0.925355	0.918633	0.937992	0.790222	0.561393	0.750175	-0.22673	BCAR3	Body	3.19167
7713	207992_s_at	1.04285e-05	0.000226978	8.01515	6.84407	6.0948	9.30803	9.09411	9.61634	9.32799	AMPD3	adenosine monophosphate deaminase 3	cg07268332	0.078128	0.834805	0.777892	0.810119	0.272412	0.124186	0.382021	-0.548066	AMPD3	Body|TSS1500|TSS200	1.78538
10549	212614_at	7.08034e-06	0.000179384	7.97885	4.70687	4.16208	7.76368	7.33902	7.57082	7.2905	ARID5B	AT rich interactive domain 5B (MRF1-like)	cg14789659	0.0238022	0.890231	0.86281	0.873977	0.117757	0.115817	0.182657	-0.736929	ARID5B	Body	0.606832
2246	1563745_a_at	0.000140221	0.00123048	7.93708	3.8321	4.0455	7.49844	7.47621	6.21366	7.64117	LOC283050	uncharacterized LOC283050	cg00945409	0.0347086	0.874873	0.870259	0.892261	0.122761	0.155005	0.339588	-0.673346	LOC283050	Body	2.7467
3151	200838_at	8.7165e-07	5.50307e-05	7.92793	10.4045	10.6138	13.4531	13.5684	13.4748	13.5174	CTSB	cathepsin B	cg08012294	0.0870561	0.860989	0.897836	0.919413	0.422475	0.427844	0.420207	-0.469237	CTSB	5'UTR	2.76013
19727	227693_at	6.11115e-06	0.000164919	7.77966	3.664	3.68999	6.53831	5.84273	6.63685	6.63656	WDR20	WD repeat domain 20	cg05865331	0.314184	0.937598	0.925022	0.876127	0.921793	0.782813	0.486689	-0.182484	WDR20	Body	0.979528
17585	224880_at	8.52111e-07	5.45531e-05	7.75614	7.86353	7.72637	10.6026	10.5293	10.6833	10.8173	RALA	v-ral simian leukemia viral oncogene homolog A (ras related)	cg20842915	0.419199	0.695659	0.733616	0.711151	0.445043	0.480463	0.568529	-0.215464	RALA	5'UTR	2.99774
13594	218330_s_at	1.29356e-05	0.000256619	7.69361	2.5018	2.71374	3.51797	3.74169	5.15692	5.94593	NAV2	neuron navigator 2	cg19141316	0.0952702	0.869681	0.832873	0.8548	0.526456	0.185075	0.386213	-0.486536	NAV2	Body	0.548707
10458	212503_s_at	4.22495e-05	0.000544286	7.68378	3.09412	2.92522	3.36156	3.2027	5.4082	6.49478	DIP2C	DIP2 disco-interacting protein 2 homolog C (Drosophila)	cg15986644	0.348769	0.970726	0.96742	0.958149	0.943603	0.931832	0.80687	-0.0713298	DIP2C	Body	1.25987
6429	205203_at	7.98454e-06	0.000192651	7.64604	5.17141	5.39029	6.53297	6.46476	7.86385	8.56728	PLD1	phospholipase D1, phosphatidylcholine-specific	cg07064537	0.25428	0.882402	0.884731	0.878662	0.717204	0.611728	0.630271	-0.228864	PLD1	5'UTR	2.33829
26811	244439_at	3.48567e-05	0.000484432	7.63747	3.1224	3.35747	6.1007	7.1342	6.20152	6.14454	SPRED1	sprouty-related, EVH1 domain containing 1	cg23164054	0.122279	0.871335	0.861764	0.84628	0.419207	0.418865	0.442978	-0.432777	SPRED1	Body	4.05337
11519	214020_x_at	3.53588e-06	0.000120611	7.61889	3.6748	3.41089	6.25143	6.60836	6.6462	6.29866	ITGB5	integrin, beta 5	cg00171092	0.230271	0.879825	0.888099	0.883291	0.818901	0.413103	0.623883	-0.265109	ITGB5	Body	3.38656
20406	228772_at	1.33119e-06	6.9982e-05	7.6016	5.72166	5.74335	9.04175	8.94009	8.81444	8.50317	HNMT	histamine N-methyltransferase	cg24718773	0.289348	0.484932	0.531799	0.456865	0.154243	0.147867	0.372326	-0.266387	HNMT	3'UTR|Body	1.25338
4717	202827_s_at	0.000808329	0.00428076	7.51444	5.09967	4.50139	5.89462	7.67401	7.45703	7.96336	MMP14	matrix metallopeptidase 14 (membrane-inserted)	cg18492803	0.300317	0.91279	0.93291	0.908794	0.834606	0.701306	0.768092	-0.150164	MMP14	Body	2.07704
18077	225512_at	1.40289e-06	7.236e-05	7.41808	5.77767	5.62245	8.09889	7.92511	8.69945	8.48277	ZBTB38	zinc finger and BTB domain containing 38	cg01879723	0.375298	0.882158	0.907694	0.873946	0.771542	0.796402	0.6647	-0.143718	ZBTB38	5'UTR	1.47476
18053	225478_at	9.84725e-06	0.000220651	7.40462	5.91226	6.33187	7.99418	8.15639	8.70392	9.31705	MFHAS1	malignant fibrous histiocytoma amplified sequence 1	cg27280535	0.19954	0.820451	0.897508	0.876163	0.619402	0.610154	0.464716	-0.29995	MFHAS1	Body	2.67523
9551	211026_s_at	9.9184e-05	0.000966284	7.2573	7.18902	5.97877	9.82506	9.61004	9.27739	9.60926	MGLL	monoglyceride lipase	cg22514722	0.14894	0.503319	0.486257	0.485933	0.096297	0.0907314	0.187714	-0.366922	MGLL	Body	2.76875
8811	209716_at	0.000450889	0.00282381	7.23396	6.83558	5.84242	7.17754	7.78652	8.57233	9.81524	CSF1	colony stimulating factor 1 (macrophage)	cg19755069	0.378345	0.930877	0.927572	0.931782	0.87226	0.761166	0.854117	-0.100896	CSF1	3'UTR	1.95927
8784	209682_at	4.73393e-06	0.000140639	7.20366	6.14346	6.36712	8.04386	8.5777	9.06623	9.14182	CBLB	Cbl proto-oncogene, E3 ubiquitin protein ligase B	cg23051926	0.383848	0.780606	0.824176	0.778909	0.668803	0.579119	0.510891	-0.208293	CBLB	Body	2.20089
3020	200675_at	1.14165e-05	0.000239735	7.18954	8.17961	7.54999	10.81	10.4541	10.8424	10.579	CD81	CD81 molecule	cg16075139	0.491909	0.920898	0.902843	0.865906	0.864027	0.814477	0.748721	-0.0874736	CD81	Body	2.85237
6443	205225_at	3.40679e-05	0.000476863	7.09867	3.02379	2.67046	4.9055	3.9913	5.77018	5.57916	ESR1	estrogen receptor 1	cg03037684	0.481504	0.43306	0.468564	0.469982	0.253198	0.250448	0.364771	-0.167729	ESR1	3'UTR	0.304998
7524	207528_s_at	4.31508e-05	0.000552661	7.06147	2.99964	3.62195	8.03299	8.50434	6.48064	5.78089	SLC7A11	solute carrier family 7 (anionic amino acid transporter light chain, xc- system), member 11	cg06690548	0.143244	0.909906	0.90335	0.909132	0.585736	0.571798	0.591568	-0.324428	SLC7A11	Body	4.82424
3246	200961_at	5.82104e-06	0.000159866	7.04698	7.45562	7.86348	9.91101	10.1394	10.2798	10.6734	SEPHS2	selenophosphate synthetase 2	cg08314408	0.403269	0.361816	0.401195	0.347218	0.141647	0.152988	0.255072	-0.186841	SEPHS2	TSS1500	2.89008
10738	212845_at	3.53155e-06	0.000120611	6.99624	5.69473	6.19013	7.33587	7.33512	8.75194	8.74608	SAMD4A	sterile alpha motif domain containing 4A	cg07449447	0.223356	0.833047	0.840158	0.847779	0.563942	0.466915	0.587929	-0.300733	SAMD4A	Body	0.775607
20010	228124_at	2.96522e-05	0.000434627	6.96084	4.36951	4.01518	6.94878	6.56956	7.39052	6.59269	ABHD12	abhydrolase domain containing 12	cg06082906	0.123421	0.86583	0.876767	0.836149	0.512811	0.343354	0.438344	-0.428079	ABHD12	Body	2.36784
1336	1557458_s_at	0.000276517	0.00199679	6.80056	4.64204	3.26318	6.81018	6.73096	6.43552	7.00102	SHB	Src homology 2 domain containing adaptor protein B	cg14195115	0.301749	0.865921	0.869794	0.866831	0.7468	0.552365	0.677169	-0.208737	SHB	Body	1.08715
2883	177_at	7.64382e-06	0.000187744	6.75972	4.77056	4.81501	5.74535	5.95523	7.25	7.84949	PLD1	phospholipase D1, phosphatidylcholine-specific	cg07064537	0.25428	0.882402	0.884731	0.878662	0.717204	0.611728	0.630271	-0.228864	PLD1	5'UTR	2.33829
4453	202481_at	4.98892e-05	0.000608849	6.74167	5.15088	4.55845	7.27125	7.52162	8.01896	7.19659	DHRS3	dehydrogenase/reductase (SDR family) member 3	cg16432031	0.205591	0.876665	0.909774	0.87584	0.687057	0.551826	0.613817	-0.26986	DHRS3	Body	2.93347
19634	227568_at	3.48079e-06	0.000119842	6.73176	2.41921	2.56067	4.49312	4.91778	5.29197	5.18988	HECTD2	HECT domain containing E3 ubiquitin protein ligase 2	cg02075791	0.0576541	0.891871	0.881842	0.881064	0.359799	0.191989	0.38443	-0.572853	HECTD2	Body	0.733424
9969	211864_s_at	0.000856803	0.00446353	6.6686	7.22991	6.81955	8.8773	10.3701	9.27242	10.2518	MYOF	myoferlin	cg12313969	0.0691377	0.935879	0.932767	0.933799	0.576785	0.423199	0.479416	-0.441015	MYOF	Body	1.73826
4767	202890_at	0.00139733	0.00634424	6.65223	3.80093	5.21	7.02016	7.95618	6.69697	7.78165	MAP7	microtubule-associated protein 7	cg26814100	0.177081	0.811337	0.798619	0.81042	0.571968	0.253	0.457048	-0.379453	MAP7	Body	1.30519
7310	206991_s_at	5.72217e-05	0.000668491	6.62963	6.57066	5.86533	10.3663	10.3293	8.55042	9.34344	CCR5	chemokine (C-C motif) receptor 5 (gene/pseudogene)	cg00803692	0.337485	0.856725	0.901443	0.887131	0.795188	0.779942	0.538715	-0.177151	CCR5	TSS200	2.72016
15453	221571_at	4.00278e-05	0.000526465	6.62795	6.3875	5.41498	8.45077	8.36369	8.59016	8.66944	TRAF3	TNF receptor-associated factor 3	cg14217091	0.39778	0.695506	0.684101	0.669814	0.553492	0.406208	0.424299	-0.221807	TRAF3	5'UTR	1.69533
10455	212500_at	6.2015e-05	0.000705495	6.60266	5.14291	4.63975	7.48933	7.88221	7.18044	8.04832	ADO	2-aminoethanethiol (cysteamine) dioxygenase	cg12474798	0.0778595	0.564372	0.494802	0.512237	0.0876479	0.0472649	0.0919316	-0.448189	ADO	1stExon|3'UTR	1.42024
3929	201798_s_at	0.000325406	0.0022568	6.55824	8.64621	8.11874	10.603	11.5889	10.5928	11.5988	MYOF	myoferlin	cg12313969	0.0691377	0.935879	0.932767	0.933799	0.576785	0.423199	0.479416	-0.441015	MYOF	Body	1.73826
3191	200897_s_at	0.000346825	0.00235478	6.55743	7.03366	5.82279	7.13137	7.57879	9.54522	8.73749	PALLD	palladin, cytoskeletal associated protein	cg18413025	0.47014	0.831617	0.790627	0.777533	0.645222	0.612945	0.689007	-0.150868	PALLD	TSS200	1.50602
13462	218169_at	3.92051e-05	0.000519857	6.5552	6.27248	7.1748	9.20103	9.252	9.26587	9.60669	VAC14	Vac14 homolog (S, cerevisiae)	cg07563611	0.431314	0.866255	0.892131	0.884268	0.772514	0.707386	0.79948	-0.121091	VAC14	Body	1.27701
20318	228624_at	9.3808e-06	0.000214679	6.55181	4.92405	5.49081	7.62685	7.30252	7.94857	7.89008	TMEM144	transmembrane protein 144	cg07347431	0.0822558	0.856778	0.845579	0.856659	0.315718	0.221136	0.379579	-0.547527	TMEM144	Body	0.930783
18363	225878_at	1.00656e-05	0.000222924	6.52827	5.17626	4.75473	8.0283	8.08879	7.41502	7.92938	KIF1B	kinesin family member 1B	cg23716690	0.112801	0.753836	0.797497	0.822633	0.242681	0.239866	0.388136	-0.501094	KIF1B	Body	1.50913
8748	209626_s_at	6.4755e-06	0.000171059	6.52744	5.11306	5.54386	7.70738	7.33273	8.05722	8.01273	OSBPL3	oxysterol binding protein-like 3	cg06173395	0.171373	0.927757	0.918833	0.90836	0.81259	0.397131	0.712987	-0.277414	OSBPL3	Body	2.56965
10842	212985_at	0.00166639	0.00722967	6.51507	3.31002	3.34003	3.57118	5.11885	5.35428	6.70334	APBB2	amyloid beta (A4) precursor protein-binding, family B, member 2	cg17699214	0.0616033	0.810866	0.78106	0.819704	0.129363	0.136428	0.375283	-0.590185	APBB2	Body	1.14374
18394	225915_at	0.000635892	0.00360277	6.48252	3.69329	3.72607	3.37906	5.01278	6.17267	6.63981	CAB39L	calcium binding protein 39-like	cg19238349	0.305525	0.716079	0.732552	0.783132	0.52625	0.425404	0.461742	-0.272789	CAB39L	Body	1.89641
12151	215211_at	2.49384e-06	9.90902e-05	6.44369	4.51626	4.25322	5.41634	5.61923	7.06556	7.07969	RRN3P1	RNA polymerase I transcription factor homolog (S, cerevisiae) pseudogene 1	cg26932790	0.447661	0.862332	0.845267	0.866773	0.736068	0.756201	0.697371	-0.128244	RRN3P1	Body	0.929546
18399	225922_at	1.95725e-05	0.000336299	6.43592	6.92382	7.53468	9.50729	9.3434	9.67168	10.1591	FNIP2	folliculin interacting protein 2	cg11637968	0.108241	0.840493	0.861161	0.857574	0.42756	0.249269	0.475013	-0.469128	FNIP2	Body	1.9304
3384	201124_at	0.000394991	0.00258508	6.41666	2.85491	4.33525	6.01103	6.01612	6.48827	6.06553	ITGB5	integrin, beta 5	cg00171092	0.230271	0.879825	0.888099	0.883291	0.818901	0.413103	0.623883	-0.265109	ITGB5	Body	3.38656
524	1554334_a_at	1.18239e-05	0.000244687	6.40136	5.42539	5.24704	6.3663	6.78789	8.27028	7.7589	DNAJA4	DnaJ (Hsp40) homolog, subfamily A, member 4	cg21642988	0.484655	0.648233	0.624975	0.663687	0.407679	0.417554	0.563291	-0.18279	DNAJA4	Body|TSS200	1.85452
5629	204036_at	6.94722e-05	0.000762103	6.37225	4.77532	5.77158	7.77295	8.16273	7.89879	7.99171	LPAR1	lysophosphatidic acid receptor 1	cg21161126	0.348915	0.710768	0.724868	0.690337	0.473992	0.357495	0.544085	-0.250134	LPAR1	Body	2.03113
11072	213310_at	1.05684e-05	0.00022911	6.34405	3.3138	3.75839	6.46157	6.451	5.96104	6.44196	EIF2C2	eukaryotic translation initiation factor 2C, 2	cg11006453	0.00978697	0.923803	0.911593	0.918694	0.0775164	0.0499951	0.174948	-0.81721	EIF2C2	Body	0.975848
18764	226372_at	6.86851e-06	0.000176308	6.32036	6.53439	6.01534	9.00815	8.99051	8.832	9.03774	CHST11	carbohydrate (chondroitin 4) sulfotransferase 11	cg00608661	0.0946718	0.734409	0.720172	0.747237	0.123137	0.204945	0.308705	-0.521677	CHST11	Body	1.1624
9741	211434_s_at	0.000132767	0.00118649	6.30213	5.84255	5.09223	7.32957	7.77362	7.69495	8.55151	CCRL2	chemokine (C-C motif) receptor-like 2	cg14749678	0.0911348	0.851032	0.868635	0.899684	0.436246	0.283435	0.450759	-0.48297	CCRL2	Body	2.65624
23623	236160_at	1.06568e-05	0.000230247	6.29178	3.42999	3.76884	6.15928	6.5409	6.45419	6.05158	TRIP11	thyroid hormone receptor interactor 11	cg26328058	0.314266	0.907816	0.923354	0.907583	0.757397	0.732412	0.808452	-0.146831	TRIP11	Body	1.1565
20573	229055_at	8.50783e-06	0.000202418	6.27881	4.66605	5.01835	8.21326	8.49958	7.29669	7.6887	GPR68	G protein-coupled receptor 68	cg05398321	0.469705	0.902631	0.898579	0.893884	0.79066	0.843939	0.778041	-0.0941518	GPR68	Body	1.28508
7061	206391_at	0.00889699	0.0252903	6.24505	3.09412	3.39441	3.67695	5.0436	4.66488	7.10908	RARRES1	retinoic acid receptor responder (tazarotene induced) 1	cg14986890	0.272401	0.623194	0.601475	0.668988	0.215814	0.263253	0.470425	-0.314722	RARRES1	Body	3.59805
5896	204401_at	1.03178e-05	0.000225415	6.22205	5.54666	5.38343	9.09408	8.88099	7.81531	8.38956	KCNN4	potassium intermediate/small conductance calcium-activated channel, subfamily N, member 4	cg24900654	0.357197	0.464093	0.438734	0.437402	0.213924	0.18821	0.26707	-0.223675	KCNN4	TSS200	2.60089
14025	218864_at	2.75081e-06	0.00010411	6.20299	4.08632	4.08632	6.70809	6.51066	6.5945	6.84407	TNS1	tensin 1	cg20515101	0.359078	0.835284	0.833315	0.784452	0.710767	0.522443	0.584184	-0.211886	TNS1	Body	2.23811
12105	215134_at	6.24314e-06	0.000166832	6.19501	4.68521	5.16052	7.70307	7.6713	7.4495	7.65844	PI4K2A	phosphatidylinositol 4-kinase type 2 alpha	cg05317956	0.231616	0.891378	0.882877	0.894864	0.742541	0.558068	0.641089	-0.242473	PI4K2A	Body	1.63953
17765	225102_at	6.23193e-05	0.000708072	6.15209	6.1488	5.14429	8.63085	8.47002	8.2885	8.24674	MGLL	monoglyceride lipase	cg22514722	0.14894	0.503319	0.486257	0.485933	0.096297	0.0907314	0.187714	-0.366922	MGLL	Body	2.76875
5359	203651_at	1.19503e-05	0.000246316	6.15035	6.26515	6.76593	9.53079	9.47003	8.92665	9.34577	ZFYVE16	zinc finger, FYVE domain containing 16	cg18376227	0.259215	0.883225	0.876561	0.888413	0.748302	0.538059	0.661978	-0.233287	ZFYVE16	5'UTR	1.30422
19028	226722_at	0.000502671	0.00304647	6.12209	6.97903	6.62572	9.09946	10.0846	8.83552	9.99728	FAM20C	family with sequence similarity 20, member C	cg05968904	0.113951	0.908874	0.892187	0.908784	0.58821	0.393823	0.56462	-0.387731	FAM20C	Body	0.78449
7925	208510_s_at	6.83511e-05	0.000753737	6.10048	3.79507	4.09296	6.46876	6.06654	6.10153	7.00435	PPARG	peroxisome proliferator-activated receptor gamma	cg07676920	0.126073	0.820439	0.825109	0.807013	0.357344	0.221519	0.465497	-0.4694	PPARG	Body	2.35652
19467	227314_at	0.00547862	0.0175497	6.0757	3.13689	2.67046	4.41708	5.55363	6.59498	4.41846	ITGA2	integrin, alpha 2 (CD49B, alpha 2 subunit of VLA-2 receptor)	cg07737131	0.3032	0.929703	0.944986	0.926058	0.823829	0.7659	0.836885	-0.124711	ITGA2	Body	1.3464
15274	221210_s_at	2.45165e-05	0.000382975	6.07168	7.71284	8.18248	10.2392	10.8412	10.6681	10.4314	NPL	N-acetylneuraminate pyruvate lyase (dihydrodipicolinate synthase)	cg07813275	0.0992688	0.839763	0.867444	0.853993	0.376175	0.254689	0.428437	-0.500633	NPL	TSS1500	2.24898
8704	209551_at	1.61361e-05	0.000297046	6.01531	3.64646	3.43265	5.72277	5.8536	6.45592	5.80047	YIPF4	Yip1 domain family, member 4	cg21995710	0.334048	0.589052	0.627984	0.640145	0.251457	0.347453	0.414065	-0.281402	YIPF4	Body	1.03086
20138	228333_at	7.209e-05	0.000779867	5.99486	5.20335	6.1264	8.82795	8.54543	8.42738	8.06983	ZEB2	zinc finger E-box binding homeobox 2	cg10502206	0.408183	0.834556	0.763191	0.823861	0.669959	0.644319	0.575737	-0.177198	ZEB2	Body	-0.476415
523	1554333_at	0.000979947	0.00493166	5.98575	2.64136	2.83872	2.74593	3.8608	5.99215	4.651	DNAJA4	DnaJ (Hsp40) homolog, subfamily A, member 4	cg21642988	0.484655	0.648233	0.624975	0.663687	0.407679	0.417554	0.563291	-0.18279	DNAJA4	Body|TSS200	1.85452
19128	226853_at	1.8229e-05	0.000320673	5.95567	6.48194	7.02188	9.63555	9.1601	9.31942	9.33293	BMP2K	BMP2 inducible kinase	cg23811811	0.363438	0.699292	0.763409	0.727064	0.443928	0.495027	0.523681	-0.242376	BMP2K	Body	1.53915
20009	228123_s_at	7.01149e-05	0.000766386	5.94824	6.59779	6.53316	8.48201	9.45332	9.28357	8.9923	ABHD12	abhydrolase domain containing 12	cg06082906	0.123421	0.86583	0.876767	0.836149	0.512811	0.343354	0.438344	-0.428079	ABHD12	Body	2.36784
7414	207233_s_at	8.77031e-06	0.000206103	5.92357	7.1213	6.64797	9.62103	9.60094	9.30497	9.59723	MITF	microphthalmia-associated transcription factor	cg04811592	0.0340417	0.917246	0.932754	0.928657	0.332826	0.180157	0.40778	-0.619298	MITF	Body	2.0961
27073	37152_at	4.06128e-05	0.000529943	5.9081	6.8228	6.77112	9.26527	8.93584	8.94883	9.77047	PPARD	peroxisome proliferator-activated receptor delta	cg14015015	0.397938	0.767833	0.769713	0.776494	0.616099	0.566006	0.534698	-0.199079	PPARD	5'UTR	1.21995
17505	224786_at	5.38321e-06	0.000152498	5.89123	6.28156	6.53889	8.93841	9.21858	9.07914	8.85845	SCOC	short coiled-coil protein	cg03033182	0.453229	0.552652	0.547622	0.531749	0.342255	0.290341	0.41893	-0.193499	SCOC	TSS1500	2.42581
4381	202382_s_at	1.17342e-05	0.00024372	5.88711	7.42746	7.53069	10.6312	10.1373	10.2124	9.86083	GNPDA1	glucosamine-6-phosphate deaminase 1	cg25940447	0.132556	0.905911	0.91331	0.893024	0.625231	0.501358	0.537693	-0.349321	GNPDA1	Body	2.57169
11588	214130_s_at	0.000171723	0.0014247	5.87698	3.96914	3.66277	6.51523	5.8498	6.86055	5.88151	PDE4DIP	phosphodiesterase 4D interacting protein	cg16150047	0.206728	0.601382	0.514118	0.577023	0.12732	0.175842	0.296658	-0.364234	PDE4DIP	Body	2.31576
21825	231779_at	0.000550955	0.0032502	5.82877	6.10284	4.59586	8.23547	7.99624	7.79151	7.99357	IRAK2	interleukin-1 receptor-associated kinase 2	cg13419330	0.5099	0.509543	0.506354	0.548277	0.32656	0.312777	0.434001	-0.163612	IRAK2	Body	0.759324
17530	224817_at	1.55904e-05	0.000291315	5.8167	5.26991	5.63112	7.69153	7.97553	8.23176	7.74967	SH3PXD2A	SH3 and PX domains 2A	cg23786152	0.333215	0.586438	0.610566	0.608185	0.277816	0.289059	0.442158	-0.265385	SH3PXD2A	Body	1.29143
1740	1559517_a_at	0.00101261	0.00504035	5.75513	2.92228	2.99031	4.0127	5.44706	5.0072	5.95508	SPIRE1	spire homolog 1 (Drosophila)	cg25051052	0.238038	0.903801	0.895171	0.90916	0.754859	0.571204	0.722208	-0.219954	SPIRE1	3'UTR	3.44162
9809	211572_s_at	7.30329e-05	0.000788819	5.72079	3.6715	4.35282	6.8317	7.37913	6.29479	6.76196	SLC23A2	solute carrier family 23 (nucleobase transporters), member 2	cg10150176	0.401697	0.74611	0.729877	0.754478	0.518225	0.536611	0.55751	-0.20604	SLC23A2	TSS200	1.25479
11448	213895_at	0.000315764	0.00221044	5.68296	3.41858	2.83116	6.54563	7.03378	5.07406	6.18896	EMP1	epithelial membrane protein 1	cg21490635	0.143288	0.713592	0.734343	0.683372	0.22642	0.205738	0.352716	-0.448811	EMP1	TSS1500	2.71447
24460	238462_at	0.000610157	0.00349976	5.65413	4.5219	3.29489	7.8358	8.10004	6.8515	5.9639	UBASH3B	ubiquitin associated and SH3 domain containing B	cg25943661	0.460634	0.926018	0.885333	0.909026	0.852314	0.850092	0.742232	-0.0919133	UBASH3B	Body	1.01489
4666	202767_at	1.60752e-05	0.000296471	5.65145	7.23816	6.97442	9.1266	9.63474	9.45346	9.75637	ACP2	acid phosphatase 2, lysosomal	cg20969221	0.0723684	0.86692	0.838015	0.870656	0.26468	0.210392	0.43199	-0.556177	ACP2	Body	2.44818
11172	213457_at	8.25651e-06	0.000197643	5.5761	6.37016	6.61486	8.01185	7.84334	8.77825	9.16528	MFHAS1	malignant fibrous histiocytoma amplified sequence 1	cg27280535	0.19954	0.820451	0.897508	0.876163	0.619402	0.610154	0.464716	-0.29995	MFHAS1	Body	2.67523
7348	207082_at	0.00678868	0.0206501	5.57298	3.83971	3.88607	4.76535	4.53677	5.10737	7.57531	CSF1	colony stimulating factor 1 (macrophage)	cg19755069	0.378345	0.930877	0.927572	0.931782	0.87226	0.761166	0.854117	-0.100896	CSF1	3'UTR	1.95927
6776	205798_at	0.000281515	0.00202095	5.53905	5.4419	4.41182	8.74118	9.30302	7.12337	7.66963	IL7R	interleukin 7 receptor	cg04312209	0.371921	0.518795	0.517986	0.540007	0.326171	0.312754	0.222947	-0.238306	IL7R	1stExon	3.22471
10125	212098_at	3.73475e-05	0.000503436	5.53712	7.08106	7.3082	10.3878	9.70316	9.85045	9.47708	MGAT5	mannosyl (alpha-1,6-)-glycoprotein beta-1,6-N-acetyl-glucosaminyltransferase	cg05014837	0.391179	0.884872	0.887114	0.874161	0.787581	0.69668	0.746075	-0.138604	MGAT5	Body	1.27672
8738	209608_s_at	0.000152111	0.00130435	5.47068	6.73661	5.849	8.19325	8.18429	8.39958	9.08947	ACAT2	acetyl-CoA acetyltransferase 2	cg14767165	0.40774	0.276666	0.345348	0.346124	0.151337	0.130314	0.202506	-0.161327	ACAT2	Body	2.42433
11966	214845_s_at	0.00200767	0.00830311	5.4698	5.7942	6.34024	7.01182	8.71206	8.18745	8.84997	CALU	calumenin	cg08742095	0.278978	0.84697	0.872273	0.873004	0.713888	0.591457	0.587549	-0.233118	CALU	5'UTR	1.58281
8797	209700_x_at	0.000790193	0.00421493	5.43329	3.56606	3.62812	4.59533	4.91971	6.80793	5.26991	PDE4DIP	phosphodiesterase 4D interacting protein	cg16150047	0.206728	0.601382	0.514118	0.577023	0.12732	0.175842	0.296658	-0.364234	PDE4DIP	Body	2.31576
8857	209778_at	4.77184e-06	0.000140639	5.40711	3.62813	3.45028	6.48432	6.26389	6.04385	5.90427	TRIP11	thyroid hormone receptor interactor 11	cg26328058	0.314266	0.907816	0.923354	0.907583	0.757397	0.732412	0.808452	-0.146831	TRIP11	Body	1.1565
3320	201050_at	0.000279754	0.0020114	5.39705	8.29484	9.00206	10.0583	11.0063	10.8543	11.3069	PLD3	phospholipase D family, member 3	cg20690695	0.0365861	0.968629	0.976943	0.970583	0.627757	0.416843	0.633906	-0.41255	PLD3	Body	2.47135
15228	221081_s_at	7.09666e-06	0.000179631	5.39142	6.31045	6.47757	8.00318	7.88314	8.64254	9.00681	DENND2D	DENN/MADD domain containing 2D	cg20970369	0.200599	0.455454	0.46298	0.475965	0.152935	0.122624	0.156237	-0.320868	DENND2D	TSS1500	2.41066
17727	225061_at	2.02361e-05	0.000343812	5.38888	6.10964	6.01878	7.83954	7.62812	8.80107	8.18733	DNAJA4	DnaJ (Hsp40) homolog, subfamily A, member 4	cg21642988	0.484655	0.648233	0.624975	0.663687	0.407679	0.417554	0.563291	-0.18279	DNAJA4	Body|TSS200	1.85452
17496	224772_at	0.00149473	0.00667152	5.34544	5.53318	4.59142	7.75055	6.35041	7.74244	7.21878	NAV1	neuron navigator 1	cg13177275	0.255811	0.88425	0.86865	0.893985	0.646841	0.640326	0.684038	-0.225227	NAV1	Body	0.945913
10141	212115_at	3.31371e-06	0.000116658	5.33468	5.97334	5.90808	8.31339	8.41348	8.30136	8.41087	HN1L	hematological and neurological expressed 1-like	cg06775420	0.0326346	0.959666	0.96444	0.970711	0.545453	0.304509	0.579772	-0.488362	HN1L	Body	1.39723
9959	211844_s_at	9.83226e-05	0.000960631	5.30062	4.24058	3.25238	6.04523	6.02523	6.18299	6.1223	NRP2	neuropilin 2	cg01631497	0.0788456	0.921755	0.912768	0.922016	0.524322	0.416359	0.469256	-0.448868	NRP2	Body	1.68202
3734	201559_s_at	9.52996e-06	0.00021692	5.26507	5.07628	5.01157	6.15325	6.55344	7.3261	7.55465	CLIC4	chloride intracellular channel 4	cg25005374	0.253954	0.771381	0.821171	0.827852	0.595126	0.435621	0.500852	-0.296268	CLIC4	Body	2.14845
4561	202627_s_at	0.00129518	0.00600207	5.26256	4.21989	4.07209	7.2005	8.56666	6.04335	7.04016	SERPINE1	serpin peptidase inhibitor, clade E (nexin, plasminogen activator inhibitor type 1), member 1	cg17968347	0.159391	0.608021	0.608846	0.585196	0.137983	0.143169	0.317043	-0.401289	SERPINE1	Body	1.35427
3083	200755_s_at	4.36185e-05	0.000555638	5.24024	7.10634	6.96845	9.07257	9.55675	9.11804	9.73601	CALU	calumenin	cg08742095	0.278978	0.84697	0.872273	0.873004	0.713888	0.591457	0.587549	-0.233118	CALU	5'UTR	1.58281
14604	219699_at	4.6021e-05	0.000575516	5.22209	5.74335	5.53749	6.99617	7.77443	8.00873	8.04136	LGI2	leucine-rich repeat LGI family, member 2	cg04468092	0.0847125	0.894829	0.899698	0.897924	0.57982	0.209848	0.499535	-0.46775	LGI2	3'UTR	2.28099
7666	207861_at	0.000128319	0.00115618	5.21997	5.34509	4.68166	7.17713	6.57953	7.1324	7.66243	CCL22	chemokine (C-C motif) ligand 22	cg23471482	0.149637	0.754462	0.743157	0.722146	0.307463	0.210487	0.387823	-0.437997	CCL22	TSS1500	2.15114
10370	212399_s_at	1.25516e-05	0.000252111	5.19437	5.78719	5.67976	8.1314	7.63022	8.08128	8.13957	VGLL4	vestigial like 4 (Drosophila)	cg21527078	0.13522	0.954295	0.951641	0.950249	0.756908	0.58176	0.817234	-0.233428	VGLL4	1stExon|5'UTR|Body	1.90839
11150	213419_at	0.00235107	0.00932683	5.16317	2.59919	3.01394	3.09716	4.14502	4.4164	5.93324	APBB2	amyloid beta (A4) precursor protein-binding, family B, member 2	cg17699214	0.0616033	0.810866	0.78106	0.819704	0.129363	0.136428	0.375283	-0.590185	APBB2	Body	1.14374
1020	1555982_at	0.00043053	0.00273947	5.15117	3.00756	3.15493	4.96659	5.7351	4.9055	5.9868	ZFYVE16	zinc finger, FYVE domain containing 16	cg18376227	0.259215	0.883225	0.876561	0.888413	0.748302	0.538059	0.661978	-0.233287	ZFYVE16	5'UTR	1.30422
20166	228372_at	0.00111438	0.00538229	5.13786	7.21293	5.92399	8.44634	7.71537	9.25484	8.60442	C10orf128	chromosome 10 open reading frame 128	cg20657903	0.267593	0.724731	0.719563	0.700617	0.331153	0.363611	0.508742	-0.313802	C10orf128	Body	1.34587
8749	209627_s_at	1.25832e-05	0.000252492	5.04399	4.63024	4.66705	6.30706	6.06997	7.19531	6.7711	OSBPL3	oxysterol binding protein-like 3	cg06173395	0.171373	0.927757	0.918833	0.90836	0.81259	0.397131	0.712987	-0.277414	OSBPL3	Body	2.56965
11587	214129_at	6.81564e-05	0.000752196	5.03614	5.78647	5.4359	7.93292	7.43112	8.24498	7.64203	PDE4DIP	phosphodiesterase 4D interacting protein	cg16150047	0.206728	0.601382	0.514118	0.577023	0.12732	0.175842	0.296658	-0.364234	PDE4DIP	Body	2.31576
17156	224204_x_at	1.77715e-05	0.000315672	5.03272	3.84994	4.28767	6.25294	6.33069	6.22692	6.57337	ARNTL2	aryl hydrocarbon receptor nuclear translocator-like 2	cg26165146	0.235372	0.403455	0.503667	0.461013	0.106778	0.126405	0.268381	-0.288857	ARNTL2	TSS1500	1.98783
6366	205098_at	0.000332772	0.00229036	5.02605	9.76755	8.55557	11.9127	12.0071	11.6106	11.3714	CCR1	chemokine (C-C motif) receptor 1	cg09088625	0.0675641	0.855933	0.866401	0.875401	0.273514	0.252052	0.387447	-0.561574	CCR1	5'UTR	1.90773
16611	223241_at	1.60832e-05	0.000296471	5.00715	5.35615	4.94408	8.32487	8.07672	7.35555	7.59266	SNX8	sorting nexin 8	cg12823233	0.280649	0.768351	0.812403	0.755898	0.526856	0.374289	0.593558	-0.28065	SNX8	Body	1.39691
18804	226425_at	3.52821e-05	0.000488226	4.99456	6.83145	7.02126	7.97051	8.35274	8.965	9.52842	CLIP4	CAP-GLY domain containing linker protein family, member 4	cg19955105	0.0741904	0.860766	0.899181	0.871383	0.431122	0.17206	0.426821	-0.533775	CLIP4	5'UTR	2.16647
3085	200757_s_at	3.33249e-05	0.000471046	4.98546	6.51916	6.79943	8.70718	8.9868	8.69284	9.26121	CALU	calumenin	cg08742095	0.278978	0.84697	0.872273	0.873004	0.713888	0.591457	0.587549	-0.233118	CALU	5'UTR	1.58281
17744	225080_at	4.00396e-05	0.000526465	4.97977	5.39909	4.80289	6.51225	6.92905	7.37816	7.45598	MYO1C	myosin IC	cg02723774	0.219227	0.874873	0.91242	0.878411	0.711289	0.539903	0.655928	-0.252861	MYO1C	Body	1.13847
18478	226022_at	0.00438384	0.0148557	4.97631	6.70355	6.56438	9.32222	7.63474	9.56584	8.33225	SASH1	SAM and SH3 domain containing 1	cg27113015	0.363401	0.777076	0.781699	0.778434	0.585024	0.546249	0.551427	-0.21817	SASH1	Body	1.4474
4496	202543_s_at	2.07531e-05	0.000349125	4.96486	6.47929	6.1758	9.31942	9.81954	8.63657	8.64202	GMFB	glia maturation factor, beta	cg02051941	0.438756	0.545769	0.56017	0.587869	0.383834	0.322296	0.378042	-0.203212	GMFB	Body	2.18156
7404	207213_s_at	0.00201912	0.00833628	4.94544	3.8969	3.84272	3.86905	4.91632	5.45939	6.89243	USP2	ubiquitin specific peptidase 2	cg03883256	0.130999	0.547965	0.630917	0.581735	0.121035	0.108072	0.254764	-0.425582	USP2	Body|TSS1500	1.08422
4271	202235_at	3.2888e-05	0.000466559	4.93149	3.75673	3.28802	6.25884	6.73819	5.76879	5.88001	SLC16A1	solute carrier family 16, member 1 (monocarboxylic acid transporter 1)	cg07176692	0.483876	0.377735	0.370093	0.418884	0.274933	0.195406	0.220404	-0.158656	SLC16A1	TSS1500	2.56273
14507	219540_at	6.0794e-06	0.000164577	4.89947	5.66456	5.44868	8.48537	8.34601	7.84431	7.85417	ZNF267	zinc finger protein 267	cg04121731	0.267696	0.7237	0.838337	0.770348	0.450135	0.515186	0.450305	-0.305587	ZNF267	Body	2.30529
8467	209234_at	5.40373e-06	0.000152763	4.89507	5.64015	5.5806	7.77404	7.96776	7.87018	7.93323	KIF1B	kinesin family member 1B	cg23716690	0.112801	0.753836	0.797497	0.822633	0.242681	0.239866	0.388136	-0.501094	KIF1B	Body	1.50913
11620	214179_s_at	9.27967e-06	0.000212996	4.89486	6.3875	6.29655	8.47988	8.11112	8.64306	8.62352	NFE2L1	nuclear factor (erythroid-derived 2)-like 1	cg01518723	0.110453	0.912616	0.909517	0.926662	0.647714	0.328401	0.661647	-0.370344	NFE2L1	Body	1.87169
9455	210839_s_at	0.00109058	0.00530768	4.84948	4.37112	4.11111	7.65079	6.78474	7.14333	5.89455	ENPP2	ectonucleotide pyrophosphatase/phosphodiesterase 2	cg07236691	0.225275	0.893055	0.875957	0.896286	0.771486	0.493738	0.635313	-0.25492	ENPP2	Body	2.90286
3152	200839_s_at	4.9152e-06	0.000142943	4.82115	11.2037	11.3173	13.5245	13.5771	13.5538	13.506	CTSB	cathepsin B	cg08012294	0.0870561	0.860989	0.897836	0.919413	0.422475	0.427844	0.420207	-0.469237	CTSB	5'UTR	2.76013
6479	205282_at	3.71448e-05	0.000501942	4.81629	4.26155	3.71433	7.19808	6.80058	6.30597	6.20575	LRP8	low density lipoprotein receptor-related protein 8, apolipoprotein e receptor	cg24107728	0.0827387	0.773103	0.710308	0.685923	0.270906	0.0861868	0.210638	-0.533868	LRP8	Body	1.47948
17784	225127_at	6.13109e-05	0.0007004	4.8049	6.23492	6.75492	8.09568	8.66207	8.66581	8.85304	TMEM181	transmembrane protein 181	cg09262230	0.336182	0.891991	0.900557	0.912775	0.707828	0.756787	0.797414	-0.147765	TMEM181	3'UTR	2.25436
14383	219344_at	0.000231332	0.00176399	4.77958	6.40699	6.55293	7.75956	8.12478	8.22642	9.24727	SLC29A3	solute carrier family 29 (nucleoside transporters), member 3	cg06702884	0.376356	0.834881	0.867175	0.837366	0.752656	0.579249	0.683488	-0.174677	SLC29A3	Body	2.27285
16401	222985_at	7.02147e-06	0.000178554	4.74494	9.5412	9.72338	11.9644	12.129	11.8408	11.9166	YWHAG	tyrosine 3-monooxygenase/tryptophan 5-monooxygenase activation protein, gamma polypeptide	cg09150733	0.398815	0.79461	0.842484	0.794435	0.655071	0.619359	0.614657	-0.180814	YWHAG	Body	2.17538
11	1552278_a_at	4.34122e-05	0.000555036	4.71348	3.48417	3.42007	6.11312	5.9784	6.0294	5.34843	SLC46A1	solute carrier family 46 (folate transporter), member 1	cg10762038	0.28619	0.656623	0.644817	0.692794	0.325114	0.347701	0.411513	-0.303301	SLC46A1	Body	1.31471
4774	202898_at	0.000151592	0.00130316	4.71347	4.75267	5.51735	6.75513	6.45031	7.63591	7.10769	SDC3	syndecan 3	cg05374982	0.341811	0.610915	0.624283	0.599921	0.414789	0.261928	0.378709	-0.259898	SDC3	Body	1.45946
6112	204715_at	5.27833e-05	0.000632036	4.7133	4.95331	4.38214	7.23413	6.76447	6.89142	6.91751	PANX1	pannexin 1	cg15542639	0.117726	0.863285	0.884421	0.875399	0.48151	0.359835	0.510627	-0.423711	PANX1	Body	2.16661
18364	225880_at	1.64918e-05	0.000300958	4.69973	5.82757	6.28902	8.08199	8.12861	8.23426	8.34749	TOR1AIP2	torsin A interacting protein 2	cg10100117	0.423636	0.701708	0.727478	0.760445	0.547586	0.534168	0.516396	-0.197161	TOR1AIP2	5'UTR	0.37697
19003	226682_at	1.38715e-05	0.000268941	4.67336	2.43442	2.43136	2.65695	2.51765	4.45418	4.86051	RORA	RAR-related orphan receptor A	cg01400040	0.140614	0.877369	0.851295	0.858614	0.659887	0.394508	0.327837	-0.401682	RORA	Body	0.556126
9805	211564_s_at	0.000718029	0.00393362	4.67124	3.51191	3.36077	4.43458	4.7025	4.99212	6.32816	PDLIM4	PDZ and LIM domain 4	cg07262247	0.280147	0.921484	0.925073	0.923326	0.8277	0.678495	0.790108	-0.15786	PDLIM4	Body	0.922714
20074	228231_at	0.000197151	0.00157727	4.66871	5.62708	5.11452	8.19283	7.43387	7.83054	7.35711	SNX8	sorting nexin 8	cg12823233	0.280649	0.768351	0.812403	0.755898	0.526856	0.374289	0.593558	-0.28065	SNX8	Body	1.39691
5109	203337_x_at	0.00638003	0.0196852	4.66853	4.38297	5.38774	6.16896	7.16229	6.28543	7.93121	ITGB1BP1	integrin beta 1 binding protein 1	cg27296308	0.0648507	0.865665	0.871785	0.871718	0.299146	0.191838	0.433005	-0.561726	ITGB1BP1	Body	1.34877
10948	213119_at	6.87154e-06	0.000176308	4.63065	7.41647	7.28435	10.4727	10.4351	9.6392	9.48406	SLC36A1	solute carrier family 36 (proton/amino acid symporter), member 1	cg25232795	0.353171	0.574883	0.57113	0.583003	0.30735	0.272816	0.390094	-0.252918	SLC36A1	Body	1.23694
14222	219123_at	0.000110804	0.00104631	4.58394	4.40128	4.38299	7.15485	6.31385	6.71442	6.46303	ZNF232	zinc finger protein 232	cg01105802	0.480309	0.741009	0.749938	0.717662	0.562393	0.555373	0.600232	-0.163537	ZNF232	5'UTR	2.23539
26991	244881_at	9.9397e-05	0.000966721	4.53586	4.87753	4.11164	7.23477	6.88438	6.65928	6.69265	LMLN	leishmanolysin-like (metallopeptidase M8 family)	cg16704241	0.453304	0.781573	0.732009	0.794682	0.623025	0.593561	0.589627	-0.167351	LMLN	TSS1500	0.900109
18393	225914_s_at	0.000103694	0.000994275	4.53334	4.60568	4.81334	5.87978	6.32669	6.54265	7.23752	CAB39L	calcium binding protein 39-like	cg19238349	0.305525	0.716079	0.732552	0.783132	0.52625	0.425404	0.461742	-0.272789	CAB39L	Body	1.89641
16228	222715_s_at	2.20736e-05	0.000361767	4.52501	5.07	4.66019	7.01542	6.72103	7.03055	7.05548	SYNRG	synergin, gamma	cg06513864	0.052546	0.0289427	0.77348	0.814263	0.0351584	0.0408884	0.0439905	-0.498883	SYNRG	TSS200	0.967637
13048	217599_s_at	0.000500233	0.00303751	4.51388	4.85865	5.76526	7.18357	7.86761	7.72422	7.24843	MDFIC	MyoD family inhibitor domain containing	cg25274468	0.277959	0.869965	0.872834	0.873566	0.743394	0.569609	0.639087	-0.221425	MDFIC	Body	1.3129
13250	217911_s_at	8.24817e-05	0.00085893	4.50456	6.78362	6.14151	8.38015	8.26727	8.40714	8.86076	BAG3	BCL2-associated athanogene 3	cg17076667	0.505616	0.716667	0.753787	0.746025	0.640126	0.522009	0.601672	-0.150891	BAG3	Body	2.12967
6495	205307_s_at	9.18917e-05	0.00091848	4.47897	3.74407	4.52767	6.17433	6.38573	6.27843	6.31965	KMO	kynurenine 3-monooxygenase (kynurenine 3-hydroxylase)	cg18087514	0.318749	0.775403	0.778827	0.847352	0.619859	0.556912	0.496651	-0.24272	KMO	Body	2.96495
18833	226460_at	6.01056e-05	0.000690962	4.46523	7.88877	7.9442	9.46459	9.37647	9.72132	10.4291	FNIP2	folliculin interacting protein 2	cg11637968	0.108241	0.840493	0.861161	0.857574	0.42756	0.249269	0.475013	-0.469128	FNIP2	Body	1.9304
16741	223405_at	2.31462e-05	0.000368525	4.43947	7.59794	7.94941	10.2294	10.1216	10.0903	9.75781	NPL	N-acetylneuraminate pyruvate lyase (dihydrodipicolinate synthase)	cg07813275	0.0992688	0.839763	0.867444	0.853993	0.376175	0.254689	0.428437	-0.500633	NPL	TSS1500	2.24898
3084	200756_x_at	0.00251007	0.00980393	4.43311	6.13845	6.52285	7.06579	8.59806	8.15363	8.80431	CALU	calumenin	cg08742095	0.278978	0.84697	0.872273	0.873004	0.713888	0.591457	0.587549	-0.233118	CALU	5'UTR	1.58281
20390	228748_at	0.00808774	0.0235452	4.41835	2.66273	3.3583	6.00605	4.51247	5.87886	4.42918	CD59	CD59 molecule, complement regulatory protein	cg23903301	0.084473	0.708786	0.673827	0.726809	0.165041	0.122391	0.205022	-0.538989	CD59	5'UTR|TSS200	4.90852
20584	229074_at	0.000100857	0.00097399	4.38327	7.54215	6.98336	10.0864	9.62287	9.5763	9.21323	EHD4	EH-domain containing 4	cg13879937	0.263531	0.720967	0.771573	0.728849	0.581043	0.370186	0.335248	-0.311637	EHD4	TSS1500	0.106798
18401	225924_at	0.000111416	0.0010499	4.36541	8.17064	8.4974	9.65602	9.87174	10.0942	10.8261	FNIP2	folliculin interacting protein 2	cg11637968	0.108241	0.840493	0.861161	0.857574	0.42756	0.249269	0.475013	-0.469128	FNIP2	Body	1.9304
8786	209684_at	0.000264709	0.00193693	4.3395	7.47369	8.22541	10.7134	10.1145	10.1464	9.78781	RIN2	Ras and Rab interactor 2	cg18952506	0.128826	0.731463	0.753586	0.735358	0.282511	0.175298	0.357527	-0.468357	RIN2	Body	1.01272
16641	223278_at	0.000554354	0.00326557	4.32814	4.06817	2.97002	4.33269	4.34273	5.37712	5.88857	GJB2	gap junction protein, beta 2, 26kDa	cg24425972	0.229936	0.808588	0.841185	0.834745	0.543473	0.429974	0.602218	-0.302951	GJB2	5'UTR	1.77638
14588	219677_at	0.00113986	0.00546962	4.30773	4.69939	4.00706	5.29856	6.05533	5.97581	6.9445	SPSB1	splA/ryanodine receptor domain and SOCS box containing 1	cg06779253	0.16189	0.659253	0.634208	0.670397	0.34717	0.131767	0.253708	-0.410404	SPSB1	5'UTR	1.69172
160	1552914_a_at	0.00124485	0.00583111	4.29751	4.11273	4.27187	4.72332	6.0893	6.09141	6.50019	CD276	CD276 molecule	cg14910296	0.082396	0.841975	0.881817	0.889849	0.293021	0.257284	0.483291	-0.526682	CD276	5'UTR	1.95238
20711	229337_at	0.000330779	0.00228346	4.28917	4.15314	3.91744	5.00648	5.30931	5.63762	6.63436	USP2	ubiquitin specific peptidase 2	cg03883256	0.130999	0.547965	0.630917	0.581735	0.121035	0.108072	0.254764	-0.425582	USP2	Body|TSS1500	1.08422
27241	59644_at	5.63775e-05	0.000661031	4.2797	6.43246	6.72986	8.71949	8.14044	8.63047	8.72687	BMP2K	BMP2 inducible kinase	cg23811811	0.363438	0.699292	0.763409	0.727064	0.443928	0.495027	0.523681	-0.242376	BMP2K	Body	1.53915
15436	221552_at	0.000259539	0.00190778	4.25911	5.15692	4.43277	7.52033	6.92431	7.06031	6.71049	ABHD6	abhydrolase domain containing 6	cg17574812	0.425425	0.396257	0.37488	0.319149	0.19657	0.156613	0.219362	-0.17258	ABHD6	Body	1.78258
2533	1567107_s_at	0.001217	0.00572916	4.2586	6.40437	7.16972	8.48155	9.38873	8.49095	9.26391	TPM4	tropomyosin 4	cg17680611	0.298229	0.877118	0.901595	0.886354	0.766827	0.683478	0.654499	-0.186755	TPM4	Body	1.3956
5170	203410_at	3.92189e-05	0.000519857	4.25766	4.4876	4.40186	7.04249	6.68992	6.7556	6.31397	AP3M2	adaptor-related protein complex 3, mu 2 subunit	cg18404652	0.414434	0.774737	0.815118	0.784422	0.64351	0.640655	0.548956	-0.180386	AP3M2	TSS1500	1.09804
17634	224945_at	2.20627e-05	0.000361767	4.25258	5.28188	5.25058	7.58433	7.18389	7.43848	7.27065	BTBD7	BTB (POZ) domain containing 7	cg03505817	0.113023	0.782259	0.772294	0.760626	0.160629	0.246464	0.422354	-0.495244	BTBD7	Body	0.708452
9623	211165_x_at	6.80613e-05	0.000751754	4.24094	5.1979	5.34279	7.66571	8.19422	7.56467	7.14479	EPHB2	EPH receptor B2	cg05266663	0.22986	0.901047	0.90131	0.919668	0.750854	0.570766	0.741318	-0.219696	EPHB2	Body	1.52924
15290	221246_x_at	2.15885e-05	0.000356811	4.23297	5.31487	5.67931	7.3427	7.1978	7.4977	7.65982	TNS1	tensin 1	cg20515101	0.359078	0.835284	0.833315	0.784452	0.710767	0.522443	0.584184	-0.211886	TNS1	Body	2.23811
4497	202544_at	1.07075e-05	0.00023051	4.22838	8.03323	7.86365	10.6057	10.7107	10.0644	9.99269	GMFB	glia maturation factor, beta	cg02051941	0.438756	0.545769	0.56017	0.587869	0.383834	0.322296	0.378042	-0.203212	GMFB	Body	2.18156
3036	200696_s_at	0.000121275	0.00111391	4.2252	8.20133	7.4689	10.2407	10.4566	9.771	10.0573	GSN	gelsolin	cg17071957	0.198506	0.811558	0.798499	0.762517	0.521186	0.337865	0.430166	-0.361119	GSN	TSS1500	1.15794
5180	203423_at	0.00542956	0.0174293	4.21833	4.03875	4.1145	5.36927	4.76535	7.07349	5.2331	RBP1	retinol binding protein 1, cellular	cg13259506	0.33503	0.490613	0.496797	0.487415	0.242632	0.18218	0.314729	-0.245094	RBP1	3'UTR|Body	1.02719
16398	222981_s_at	2.21107e-05	0.00036194	4.21645	8.14798	7.99263	10.2965	10.4533	9.96438	10.3283	RAB10	RAB10, member RAS oncogene family	cg20628718	0.429615	0.865516	0.805236	0.8799	0.751945	0.714116	0.667191	-0.139133	RAB10	Body	1.7392
5517	203865_s_at	0.00045824	0.00285571	4.20147	3.72586	4.39743	6.5929	5.76942	5.94383	6.32125	ADARB1	adenosine deaminase, RNA-specific, B1	cg04233620	0.294279	0.724145	0.70335	0.730916	0.494963	0.248592	0.505333	-0.303174	ADARB1	Body	0.572903
7872	208370_s_at	4.84677e-05	0.000596858	4.20058	7.5601	7.54726	8.89983	9.48265	9.70476	9.54378	RCAN1	regulator of calcineurin 1	cg05056497	0.0427023	0.752492	0.820267	0.731197	0.124956	0.109804	0.117339	-0.650619	RCAN1	5'UTR|Body|TSS200	1.20433
10440	212481_s_at	0.000846933	0.00442012	4.18953	7.2933	7.66216	9.04044	9.87774	9.08981	9.99923	TPM4	tropomyosin 4	cg17680611	0.298229	0.877118	0.901595	0.886354	0.766827	0.683478	0.654499	-0.186755	TPM4	Body	1.3956
11567	214099_s_at	0.000623755	0.00355315	4.18798	4.11262	4.31434	5.92475	5.80489	6.87079	5.68868	PDE4DIP	phosphodiesterase 4D interacting protein	cg16150047	0.206728	0.601382	0.514118	0.577023	0.12732	0.175842	0.296658	-0.364234	PDE4DIP	Body	2.31576
3735	201560_at	1.89733e-05	0.000328586	4.174	7.79801	7.74743	9.24091	8.8753	9.8061	9.8622	CLIC4	chloride intracellular channel 4	cg25005374	0.253954	0.771381	0.821171	0.827852	0.595126	0.435621	0.500852	-0.296268	CLIC4	Body	2.14845
4020	201910_at	0.000216829	0.00168777	4.16701	4.41916	5.23784	5.51907	5.46359	6.66377	7.11125	FARP1	FERM, RhoGEF (ARHGEF) and pleckstrin domain protein 1 (chondrocyte-derived)	cg22223119	0.0983614	0.813692	0.689432	0.63147	0.294988	0.119333	0.215847	-0.501475	FARP1	Body	1.23158
10364	212392_s_at	0.00155546	0.0068569	4.142	3.7701	3.77221	4.12379	5.09825	6.36306	5.27991	PDE4DIP	phosphodiesterase 4D interacting protein	cg16150047	0.206728	0.601382	0.514118	0.577023	0.12732	0.175842	0.296658	-0.364234	PDE4DIP	Body	2.31576
17831	225185_at	0.000399611	0.00260405	4.12806	6.73661	6.409	8.36975	8.69367	8.13379	9.10275	MRAS	muscle RAS oncogene homolog	cg20299697	0.205347	0.5115	0.504567	0.518046	0.121951	0.148584	0.267516	-0.332021	MRAS	5'UTR	1.91957
15521	221679_s_at	0.000174924	0.00144468	4.09682	4.43192	3.71077	5.85118	6.05617	6.32299	5.8887	ABHD6	abhydrolase domain containing 6	cg17574812	0.425425	0.396257	0.37488	0.319149	0.19657	0.156613	0.219362	-0.17258	ABHD6	Body	1.78258
7019	206298_at	4.37859e-05	0.000557251	4.09255	5.2633	4.71887	7.09393	7.03158	6.9851	7.06307	ARHGAP22	Rho GTPase activating protein 22	cg03341641	0.467831	0.901202	0.90659	0.911252	0.85615	0.777063	0.816815	-0.089672	ARHGAP22	Body	0.765459
4279	202246_s_at	2.31847e-05	0.000368703	4.08489	6.98236	7.17878	8.59395	8.76653	8.96064	9.2611	CDK4	cyclin-dependent kinase 4	cg24631547	0.368397	0.833341	0.798102	0.829298	0.651457	0.612118	0.617512	-0.193218	CDK4	TSS1500	2.06559
3946	201819_at	2.73037e-05	0.000413359	4.07985	5.67298	6.04527	6.71917	6.89542	7.81289	7.96239	SCARB1	scavenger receptor class B, member 1	cg03319070	0.31276	0.836324	0.884915	0.884696	0.801051	0.529731	0.668456	-0.202233	SCARB1	Body	1.04803
14739	219944_at	0.000179513	0.00147103	4.05324	5.01195	5.25469	5.76995	6.11939	6.7782	7.52659	CLIP4	CAP-GLY domain containing linker protein family, member 4	cg19955105	0.0741904	0.860766	0.899181	0.871383	0.431122	0.17206	0.426821	-0.533775	CLIP4	5'UTR	2.16647
4718	202828_s_at	9.4632e-05	0.000934256	4.03608	5.38617	5.5076	6.54796	7.22015	7.36029	7.55938	MMP14	matrix metallopeptidase 14 (membrane-inserted)	cg18492803	0.300317	0.91279	0.93291	0.908794	0.834606	0.701306	0.768092	-0.150164	MMP14	Body	2.07704
23130	235215_at	2.06012e-05	0.000348069	4.02928	2.84101	2.61727	5.48529	5.2628	4.81321	4.66612	ERCC4	excision repair cross-complementing rodent repair deficiency, complementation group 4	cg03927470	0.0882178	0.780439	0.796797	0.787179	0.238198	0.167654	0.327608	-0.543652	ERCC4	Body	0.998843
7016	206295_at	0.000393206	0.00257714	4.02593	5.79383	6.55483	8.09607	7.82241	8.51108	7.85623	IL18	interleukin 18 (interferon-gamma-inducing factor)	cg09122223	0.431348	0.643218	0.622264	0.691658	0.437516	0.440277	0.433046	-0.215434	IL18	TSS1500	2.06185
7669	207871_s_at	5.60456e-05	0.000658422	4.02198	3.95203	4.0202	6.05295	5.56794	6.1588	5.82923	ST7	suppression of tumorigenicity 7	cg13051197	0.205086	0.902982	0.859816	0.811566	0.755267	0.389291	0.491305	-0.312834	ST7	Body	1.53106
6292	204999_s_at	0.00201373	0.00832188	4.01437	4.95535	4.92444	7.8839	6.48014	7.20656	6.68357	ATF5	activating transcription factor 5	cg23878206	0.21573	0.850851	0.839911	0.859093	0.540465	0.562015	0.547469	-0.299969	ATF5	TSS1500	1.04688
11049	213275_x_at	6.54523e-05	0.000731941	4.011	10.7888	10.545	13.0145	12.6279	12.882	12.4597	CTSB	cathepsin B	cg08012294	0.0870561	0.860989	0.897836	0.919413	0.422475	0.427844	0.420207	-0.469237	CTSB	5'UTR	2.76013
5204	203458_at	3.2067e-05	0.000459983	4.00941	5.94953	5.53749	7.68259	7.48715	7.73603	7.75777	SPR	sepiapterin reductase (7,8-dihydrobiopterin:NADP+ oxidoreductase)	cg06624418	0.227855	0.883558	0.897623	0.889999	0.680725	0.49888	0.748813	-0.247587	SPR	3'UTR	1.97293
3938	201809_s_at	6.48813e-05	0.000728702	4.00745	7.42774	7.02202	10.1637	10.2163	9.46005	8.99507	ENG	endoglin	cg13458609	0.423536	0.871342	0.884459	0.825326	0.781438	0.682528	0.707476	-0.136562	ENG	Body	1.10202
16827	223530_at	0.00171945	0.00739028	3.99988	3.12442	3.30849	6.42281	5.88458	5.87941	4.5534	TDRKH	tudor and KH domain containing	cg21712805	0.308087	0.84395	0.87773	0.863226	0.558697	0.769749	0.61468	-0.213927	TDRKH	5'UTR	1.26545
3010	200663_at	1.29963e-05	0.000257449	3.99768	10.9292	10.8729	12.7596	12.6395	12.8435	12.9569	CD63	CD63 molecule	cg21008399	0.141446	0.798311	0.785786	0.770478	0.283801	0.293952	0.449629	-0.442398	CD63	Body	1.96735
13498	218211_s_at	0.000456696	0.00285104	3.99679	4.75943	5.25337	5.28576	5.35099	6.53187	7.47861	MLPH	melanophilin	cg00784161	0.154339	0.920247	0.906365	0.88938	0.77638	0.365263	0.618578	-0.31859	MLPH	Body	1.9367
4623	202713_s_at	1.44542e-05	0.000275931	3.98275	6.04133	5.84288	8.16327	8.13657	7.97199	7.89976	KIAA0391	KIAA0391	cg18680181	0.310971	0.529941	0.625465	0.606124	0.271949	0.238889	0.325633	-0.308353	KIAA0391	Body	0.989988
2969	200614_at	1.39505e-05	0.000269855	3.96808	10.4078	10.2186	12.3485	12.3409	12.2956	12.3077	CLTC	clathrin, heavy chain (Hc)	cg18677148	0.20161	0.748412	0.774294	0.73484	0.29827	0.357816	0.398065	-0.401132	CLTC	Body	0.705366
16571	223194_s_at	0.000265673	0.00194138	3.95799	3.91028	4.1128	4.87776	5.64195	5.75485	6.23777	SLC22A23	solute carrier family 22, member 23	cg16887070	0.260931	0.768036	0.748119	0.72311	0.517825	0.321028	0.469647	-0.310255	SLC22A23	Body	0.497627
27123	40148_at	0.00269641	0.0103542	3.94395	2.75383	2.82987	2.94081	3.98464	4.18517	5.35781	APBB2	amyloid beta (A4) precursor protein-binding, family B, member 2	cg17699214	0.0616033	0.810866	0.78106	0.819704	0.129363	0.136428	0.375283	-0.590185	APBB2	Body	1.14374
15256	221185_s_at	5.36318e-05	0.000638371	3.90886	4.56668	4.17841	5.61137	5.58233	6.14637	6.53221	IQCG	IQ motif containing G	cg14852276	0.362394	0.709107	0.751401	0.703417	0.468317	0.4633	0.519342	-0.237655	IQCG	5'UTR	0.748894
21124	230069_at	2.11574e-05	0.000352428	3.90627	3.45576	3.76382	5.85118	5.83964	5.59306	5.5581	SFXN1	sideroflexin 1	cg17747551	0.383639	0.912718	0.89974	0.912581	0.830293	0.803088	0.734075	-0.119195	SFXN1	Body	0.939968
20167	228373_at	7.05888e-05	0.000769412	3.88252	5.06554	5.54571	7.25803	7.17777	7.0846	7.44064	C16orf72	chromosome 16 open reading frame 72	cg08534055	0.201296	0.747877	0.773739	0.763711	0.446588	0.263982	0.448887	-0.37529	C16orf72	Body	0.791427
6745	205738_s_at	0.000129434	0.00116392	3.87409	4.36894	4.41062	4.96005	5.59211	6.15507	6.53221	FABP3	fatty acid binding protein 3, muscle and heart (mammary-derived growth inhibitor)	cg18595324	0.128991	0.814016	0.83518	0.813439	0.3574	0.31972	0.438403	-0.449037	FABP3	3'UTR	2.80637
5	1552256_a_at	0.000267272	0.00194942	3.86908	6.23739	7.10324	7.52128	7.43752	8.50228	8.74233	SCARB1	scavenger receptor class B, member 1	cg03319070	0.31276	0.836324	0.884915	0.884696	0.801051	0.529731	0.668456	-0.202233	SCARB1	Body	1.04803
6938	206129_s_at	0.000315036	0.00220711	3.86304	5.16808	4.63926	7.1062	6.6481	7.16707	6.53974	ARSB	arylsulfatase B	cg07379703	0.266638	0.738606	0.692518	0.713026	0.488016	0.285894	0.421755	-0.316162	ARSB	Body	1.05166
14511	219546_at	0.000110475	0.00104392	3.84604	6.85432	7.13774	8.80005	8.16914	8.91412	8.96469	BMP2K	BMP2 inducible kinase	cg23811811	0.363438	0.699292	0.763409	0.727064	0.443928	0.495027	0.523681	-0.242376	BMP2K	Body	1.53915
21065	229958_at	0.000120373	0.00110834	3.84557	4.58102	5.1418	6.14395	6.57369	6.75785	6.85136	CLN8	ceroid-lipofuscinosis, neuronal 8 (epilepsy, progressive with mental retardation)	cg17051905	0.166585	0.898008	0.918634	0.934398	0.717542	0.595195	0.634945	-0.267786	CLN8	Body	1.53743
13216	217869_at	6.16617e-05	0.000703231	3.82614	9.01617	9.09562	10.6345	11.0927	10.8398	11.1438	HSD17B12	hydroxysteroid (17-beta) dehydrogenase 12	cg14753094	0.343203	0.891427	0.865845	0.882801	0.753742	0.619317	0.756913	-0.170034	HSD17B12	Body	0.546443
19668	227607_at	0.00112428	0.00540905	3.7987	4.08015	4.11154	6.14698	5.38805	6.5172	5.5255	STAMBPL1	STAM binding protein-like 1	cg07510282	0.49755	0.876887	0.900046	0.814047	0.787611	0.761224	0.735566	-0.102193	STAMBPL1	5'UTR	0.723457
10585	212657_s_at	0.000739788	0.00401899	3.79208	9.71591	9.10288	10.8712	10.9515	10.858	11.8067	IL1RN	interleukin 1 receptor antagonist	cg06658391	0.186892	0.900946	0.882527	0.865355	0.624721	0.606705	0.525235	-0.297389	IL1RN	TSS1500	0.609502
5108	203336_s_at	3.57177e-05	0.000492307	3.7854	7.94263	7.643	8.99398	8.82332	9.60175	9.82477	ITGB1BP1	integrin beta 1 binding protein 1	cg27296308	0.0648507	0.865665	0.871785	0.871718	0.299146	0.191838	0.433005	-0.561726	ITGB1BP1	Body	1.34877
4671	202772_at	2.35604e-05	0.00037251	3.74716	6.91501	7.01597	8.59414	8.56676	8.74352	8.99905	HMGCL	3-hydroxymethyl-3-methylglutaryl-CoA lyase	cg24699146	0.176712	0.889588	0.832932	0.864608	0.711009	0.327472	0.530195	-0.339484	HMGCL	TSS1500	1.88606
16053	222492_at	4.9649e-05	0.000607001	3.74619	5.43595	5.23789	7.79629	7.39991	7.15113	7.33356	PDXK	pyridoxal (pyridoxine, vitamin B6) kinase	cg03366992	0.141336	0.716426	0.737525	0.746881	0.267977	0.224175	0.350985	-0.452565	PDXK	Body	0.783507
6687	205633_s_at	0.000251759	0.0018685	3.74239	7.20518	6.68316	8.52873	9.13673	8.70544	8.99082	ALAS1	aminolevulinate, delta-, synthase 1	cg11012543	0.340016	0.624028	0.741279	0.684128	0.471449	0.375798	0.426818	-0.258457	ALAS1	TSS1500	1.91903
7887	208407_s_at	5.87528e-05	0.000679193	3.69875	6.67557	6.92178	8.95761	8.55749	8.77653	8.59489	CTNND1	catenin (cadherin-associated protein), delta 1	cg06291428	0.145275	0.968397	0.968237	0.983245	0.735076	0.875283	0.896003	-0.137839	CTNND1	5'UTR|Body	1.22179
357	1553770_a_at	0.000171042	0.00142035	3.69121	4.46218	4.35848	4.89316	4.50313	5.98072	6.60812	SLAMF9	SLAM family member 9	cg26417912	0.104244	0.788156	0.817193	0.790453	0.279953	0.225192	0.376877	-0.504593	SLAMF9	3'UTR|Body	1.28288
15669	221881_s_at	0.000255605	0.00188698	3.68381	5.54319	4.81227	6.32432	6.4546	6.86671	7.25115	CLIC4	chloride intracellular channel 4	cg25005374	0.253954	0.771381	0.821171	0.827852	0.595126	0.435621	0.500852	-0.296268	CLIC4	Body	2.14845
15087	220744_s_at	0.000405605	0.00262811	3.68187	5.4975	5.6941	8.25199	7.48035	7.22177	7.73071	IFT122	intraflagellar transport 122 homolog (Chlamydomonas)	cg05526364	0.151765	0.653724	0.665959	0.704512	0.286441	0.148706	0.292194	-0.432284	IFT122	Body	0.555182
6238	204906_at	4.56516e-05	0.000572993	3.66083	5.936	6.02837	7.4367	7.43074	8.06368	7.64503	RPS6KA2	ribosomal protein S6 kinase, 90kDa, polypeptide 2	cg03849851	0.202943	0.873632	0.86852	0.841181	0.587376	0.475869	0.60881	-0.303759	RPS6KA2	Body	2.50376
17498	224774_s_at	0.00763205	0.0225359	3.63683	3.44409	3.68371	6.49804	4.7272	5.65772	5.19545	NAV1	neuron navigator 1	cg13177275	0.255811	0.88425	0.86865	0.893985	0.646841	0.640326	0.684038	-0.225227	NAV1	Body	0.945913
16864	223586_at	8.62625e-05	0.000882644	3.62389	3.68222	3.13968	5.55555	5.46466	5.34049	5.19649	ARNTL2	aryl hydrocarbon receptor nuclear translocator-like 2	cg26165146	0.235372	0.403455	0.503667	0.461013	0.106778	0.126405	0.268381	-0.288857	ARNTL2	TSS1500	1.98783
9925	211786_at	0.00636798	0.0196591	3.62173	3.53858	3.51293	3.23733	4.76535	4.94232	5.82255	TNFRSF9	tumor necrosis factor receptor superfamily, member 9	cg18025409	0.228613	0.427547	0.410327	0.365948	0.114844	0.121121	0.119887	-0.282657	TNFRSF9	TSS200	2.35177
19225	226978_at	0.000534178	0.00318214	3.61187	5.30772	4.70595	6.7795	6.04357	6.9973	6.72185	PPARA	peroxisome proliferator-activated receptor alpha	cg14400768	0.0789733	0.943099	0.934398	0.932842	0.681635	0.406108	0.517171	-0.401808	PPARA	Body	0.747438
3201	200907_s_at	0.00259466	0.0100439	3.59444	6.7288	5.63194	6.21031	6.46761	8.46471	7.58757	PALLD	palladin, cytoskeletal associated protein	cg18413025	0.47014	0.831617	0.790627	0.777533	0.645222	0.612945	0.689007	-0.150868	PALLD	TSS200	1.50602
6972	206206_at	0.00337107	0.0122595	3.58729	7.30453	6.36794	9.52059	8.55159	9.02204	8.33621	CD180	CD180 molecule	cg04813904	0.294691	0.58298	0.621131	0.641264	0.254377	0.272891	0.439797	-0.29277	CD180	Body	1.87085
3636	201437_s_at	3.23875e-05	0.000463305	3.58395	6.85206	6.82217	8.55671	8.72873	8.55536	8.80198	EIF4E	eukaryotic translation initiation factor 4E	cg18160135	0.315547	0.215141	0.289798	0.295544	0.0948076	0.0996362	0.0997281	-0.16877	EIF4E	1stExon|5'UTR|TSS1500	0.323971
16508	223113_at	0.00322601	0.0118534	3.57331	7.64922	7.43646	9.3058	10.7577	9.24671	9.51349	TMEM138	transmembrane protein 138	cg03370752	0.113077	0.841256	0.819401	0.79938	0.383975	0.226833	0.418515	-0.476905	TMEM138	3'UTR|Body	1.78715
27162	45714_at	3.02598e-05	0.000441179	3.56677	6.72039	6.98948	8.02969	8.04503	8.67241	8.70669	HCFC1R1	host cell factor C1 regulator 1 (XPO1 dependent)	cg24652919	0.101058	0.842243	0.810224	0.819	0.365208	0.183629	0.436926	-0.495234	HCFC1R1	Body	1.55796
4128	202053_s_at	0.00023118	0.00176399	3.56463	8.37019	7.82363	10.1081	10.0596	10.204	9.65737	ALDH3A2	aldehyde dehydrogenase 3 family, member A2	cg14529102	0.380001	0.849564	0.8544	0.842965	0.757065	0.591709	0.683107	-0.171683	ALDH3A2	Body	1.77238
3087	200759_x_at	4.58338e-05	0.000574197	3.55259	7.4806	7.44816	9.22327	8.83654	9.29765	9.28886	NFE2L1	nuclear factor (erythroid-derived 2)-like 1	cg01518723	0.110453	0.912616	0.909517	0.926662	0.647714	0.328401	0.661647	-0.370344	NFE2L1	Body	1.87169
19141	226869_at	0.0080217	0.0234008	3.5412	4.61246	4.81661	5.24149	5.52343	5.64432	7.43323	MEGF6	multiple EGF-like-domains 6	cg21156590	0.0737849	0.943258	0.938611	0.922434	0.561379	0.454686	0.5312	-0.419013	MEGF6	Body	1.09195
6291	204998_s_at	0.000400313	0.00260556	3.52037	5.98993	5.76995	7.91971	7.13594	7.87357	7.51778	ATF5	activating transcription factor 5	cg23878206	0.21573	0.850851	0.839911	0.859093	0.540465	0.562015	0.547469	-0.299969	ATF5	TSS1500	1.04688
5630	204037_at	3.85622e-05	0.000513434	3.51448	4.98408	5.27397	7.02131	7.1433	6.97915	6.90553	LPAR1	lysophosphatidic acid receptor 1	cg21161126	0.348915	0.710768	0.724868	0.690337	0.473992	0.357495	0.544085	-0.250134	LPAR1	Body	2.03113
3635	201436_at	0.000217812	0.00169302	3.50113	5.28415	4.59959	7.05966	7.0711	6.60998	6.88941	EIF4E	eukaryotic translation initiation factor 4E	cg18160135	0.315547	0.215141	0.289798	0.295544	0.0948076	0.0996362	0.0997281	-0.16877	EIF4E	1stExon|5'UTR|TSS1500	0.323971
4585	202660_at	0.00234899	0.00932046	3.48773	5.75157	6.33562	8.54928	8.09625	8.41281	7.27896	ITPR2	inositol 1,4,5-trisphosphate receptor, type 2	cg16098545	0.161697	0.814574	0.810982	0.804509	0.391477	0.3397	0.457183	-0.413902	ITPR2	3'UTR	1.15517
8536	209324_s_at	0.00267871	0.0103015	3.47248	4.01428	4.18745	5.08591	5.06342	5.20799	6.58567	RGS16	regulator of G-protein signaling 16	cg06875985	0.123841	0.861708	0.872638	0.852108	0.48477	0.343674	0.483387	-0.424874	RGS16	Body	1.06806
8228	208923_at	3.57819e-05	0.000492307	3.44429	9.63258	9.89464	11.7138	11.7379	11.553	11.5426	CYFIP1	cytoplasmic FMR1 interacting protein 1	cg25409809	0.11472	0.79158	0.79731	0.782545	0.27995	0.246846	0.380754	-0.487962	CYFIP1	5'UTR	1.80819
3634	201435_s_at	0.000615456	0.00352057	3.43273	6.7967	6.82452	8.00841	8.8732	8.37929	8.80064	EIF4E	eukaryotic translation initiation factor 4E	cg18160135	0.315547	0.215141	0.289798	0.295544	0.0948076	0.0996362	0.0997281	-0.16877	EIF4E	1stExon|5'UTR|TSS1500	0.323971
26899	244661_at	0.00014428	0.00125566	3.42558	5.84366	5.30006	7.53402	7.30117	7.25752	7.43889	SOAT1	sterol O-acyltransferase 1	cg03312984	0.332834	0.87997	0.868515	0.864363	0.780062	0.595168	0.675405	-0.187405	SOAT1	Body	1.19407
4129	202054_s_at	0.000118471	0.00109562	3.41446	7.15085	7.60376	9.33054	9.25809	9.31717	8.98075	ALDH3A2	aldehyde dehydrogenase 3 family, member A2	cg14529102	0.380001	0.849564	0.8544	0.842965	0.757065	0.591709	0.683107	-0.171683	ALDH3A2	Body	1.77238
19797	227798_at	5.33188e-05	0.000637089	3.38797	4.30939	4.23241	5.76247	5.87028	6.19777	5.86487	SMAD1	SMAD family member 1	cg14561362	0.419804	0.592467	0.577542	0.551198	0.395444	0.282856	0.404053	-0.212951	SMAD1	Body	1.07981
2881	160020_at	0.0016884	0.00729274	3.38711	6.40537	6.57901	7.18322	8.33049	8.07398	8.43052	MMP14	matrix metallopeptidase 14 (membrane-inserted)	cg18492803	0.300317	0.91279	0.93291	0.908794	0.834606	0.701306	0.768092	-0.150164	MMP14	Body	2.07704
17497	224773_at	0.00355808	0.0127561	3.3722	5.00185	3.99974	6.83679	5.86534	6.42847	6.0805	NAV1	neuron navigator 1	cg13177275	0.255811	0.88425	0.86865	0.893985	0.646841	0.640326	0.684038	-0.225227	NAV1	Body	0.945913
24455	238452_at	0.000341957	0.00233643	3.35932	4.1638	4.2031	6.76885	6.00003	6.02878	5.83447	FCRLB	Fc receptor-like B	cg22678092	0.340914	0.427313	0.376764	0.552789	0.15505	0.177002	0.316588	-0.236076	FCRLB	TSS1500	1.58085
5703	204134_at	0.0033579	0.0122227	3.34559	4.86253	4.39455	5.21992	5.06244	5.71186	7.02974	PDE2A	phosphodiesterase 2A, cGMP-stimulated	cg23149454	0.44751	0.897503	0.875348	0.853201	0.808209	0.79605	0.660512	-0.120427	PDE2A	1stExon|5'UTR|Body	1.82866
3265	200986_at	0.000188339	0.00152236	3.34331	5.76111	5.98148	5.88043	5.63194	7.8918	7.33334	SERPING1	serpin peptidase inhibitor, clade G (C1 inhibitor), member 1	cg15617545	0.335852	0.868315	0.840981	0.819164	0.72271	0.587885	0.615303	-0.200854	SERPING1	TSS1500|TSS200	1.75308
5922	204436_at	0.00146488	0.00657667	3.32736	8.0215	7.10186	10.1007	9.44076	9.39575	9.19637	PLEKHO2	pleckstrin homology domain containing, family O member 2	cg17927313	0.0869203	0.787465	0.756387	0.838849	0.236957	0.175643	0.358237	-0.537288	PLEKHO2	Body	1.73605
13144	217778_at	8.88362e-05	0.000900785	3.32608	6.30189	6.03211	8.0926	8.05926	8.08961	7.71203	SLC39A1	solute carrier family 39 (zinc transporter), member 1	cg09079613	0.396114	0.792257	0.800295	0.777131	0.588001	0.593242	0.613453	-0.191663	SLC39A1	Body	1.61625
16341	222868_s_at	0.000928776	0.00473441	3.32599	5.96504	5.75426	7.80984	8.33715	7.16588	8.02098	IL18BP	interleukin 18 binding protein	cg23861127	0.169872	0.854517	0.855433	0.854531	0.505519	0.462455	0.530397	-0.35537	IL18BP	TSS1500	0.552676
16760	223437_at	0.000285286	0.00204106	3.32501	5.84591	5.72692	7.21395	6.54691	7.66719	7.37236	PPARA	peroxisome proliferator-activated receptor alpha	cg14400768	0.0789733	0.943099	0.934398	0.932842	0.681635	0.406108	0.517171	-0.401808	PPARA	Body	0.747438
6095	204685_s_at	0.000911241	0.00466928	3.31958	4.37506	4.06386	4.4187	4.123	5.48837	6.41256	ATP2B2	ATPase, Ca++ transporting, plasma membrane 2	cg18275512	0.382489	0.664443	0.674088	0.671449	0.592252	0.38592	0.334344	-0.232488	ATP2B2	Body	0.333029
1170	1556698_a_at	0.00588832	0.0185256	3.31429	4.2261	3.53188	6.9087	5.8889	6.10889	5.10649	GPRIN3	GPRIN family member 3	cg13681468	0.312741	0.834632	0.871412	0.837972	0.787557	0.50548	0.558738	-0.230747	GPRIN3	5'UTR	0.959696
10707	212812_at	7.89318e-05	0.000833433	3.3139	7.32214	7.65581	9.52633	9.77397	9.16176	9.27325	SERINC5	serine incorporator 5	cg22422937	0.347643	0.596794	0.644363	0.582586	0.219009	0.296663	0.489484	-0.272862	SERINC5	Body	1.69786
10457	212502_at	0.00116092	0.00554149	3.3089	7.02373	6.3875	8.19813	8.71328	8.08095	8.78298	ADO	2-aminoethanethiol (cysteamine) dioxygenase	cg12474798	0.0778595	0.564372	0.494802	0.512237	0.0876479	0.0472649	0.0919316	-0.448189	ADO	1stExon|3'UTR	1.42024
5688	204112_s_at	8.04456e-05	0.000844524	3.30797	9.07291	9.17604	10.9279	11.1014	11.0417	10.6592	HNMT	histamine N-methyltransferase	cg24718773	0.289348	0.484932	0.531799	0.456865	0.154243	0.147867	0.372326	-0.266387	HNMT	3'UTR|Body	1.25338
17596	224893_at	8.07987e-05	0.000846807	3.30633	8.07629	8.11657	10.1014	9.74689	9.94424	9.69908	ATL3	atlastin GTPase 3	cg19458497	0.355691	0.57491	0.523587	0.590634	0.328068	0.244889	0.372712	-0.247821	ATL3	Body	0.866928
18901	226550_at	0.000639476	0.00362008	3.30552	5.38508	4.97055	6.72581	7.30328	6.60746	7.19793	SLC9A1	solute carrier family 9, subfamily A (NHE1, cation proton antiporter 1), member 1	cg20816789	0.460272	0.833158	0.824955	0.811835	0.684516	0.711883	0.648389	-0.14172	SLC9A1	Body	0.0626876
18755	226363_at	0.00365454	0.0130223	3.3031	5.11846	5.22224	7.39134	7.01344	7.57456	6.21378	ABCC5	ATP-binding cassette, sub-family C (CFTR/MRP), member 5	cg09230938	0.0634203	0.842139	0.852324	0.839918	0.182944	0.206895	0.395203	-0.583113	ABCC5	Body	1.17672
14379	219340_s_at	0.000120135	0.00110688	3.30128	6.04194	5.96782	7.60485	8.12268	7.69037	7.76544	CLN8	ceroid-lipofuscinosis, neuronal 8 (epilepsy, progressive with mental retardation)	cg17051905	0.166585	0.898008	0.918634	0.934398	0.717542	0.595195	0.634945	-0.267786	CLN8	Body	1.53743
3649	201453_x_at	4.00599e-05	0.000526465	3.29364	9.07813	8.99498	10.6878	10.8085	10.6808	10.8317	RHEB	Ras homolog enriched in brain	cg21961852	0.0851164	0.80298	0.837003	0.845654	0.338211	0.199707	0.341888	-0.535277	RHEB	Body	0.931449
8443	209206_at	0.000246872	0.00184443	3.28269	6.35397	6.8366	8.49362	8.44158	8.55488	8.06545	SEC22B	SEC22 vesicle trafficking protein homolog B (S, cerevisiae) (gene/pseudogene)	cg25133786	0.378151	0.905156	0.867419	0.893781	0.713744	0.760773	0.773665	-0.139391	SEC22B	TSS1500	1.31732
8940	209928_s_at	0.00419277	0.0143956	3.28016	5.24827	3.92263	6.05284	6.15673	6.00793	6.5905	MSC	musculin	cg24142603	0.487185	0.944349	0.933771	0.945568	0.873726	0.889351	0.894878	-0.0552442	MSC	3'UTR	1.82671
2999	200650_s_at	4.26211e-05	0.000547268	3.26509	10.9594	11.1391	12.4464	12.4263	12.698	12.8147	LDHA	lactate dehydrogenase A	cg19631472	0.457148	0.500487	0.514235	0.490629	0.355931	0.25779	0.330679	-0.186984	LDHA	TSS1500	1.67885
9865	211675_s_at	0.000222843	0.00171941	3.25508	8.02187	8.62164	10.0988	10.1577	10.1526	9.89633	MDFIC	MyoD family inhibitor domain containing	cg25274468	0.277959	0.869965	0.872834	0.873566	0.743394	0.569609	0.639087	-0.221425	MDFIC	Body	1.3129
6885	206026_s_at	0.00518498	0.016821	3.25394	3.85898	3.52003	6.64316	5.62118	5.92347	4.85992	TNFAIP6	tumor necrosis factor, alpha-induced protein 6	cg03406844	0.221388	0.834828	0.829034	0.827712	0.555414	0.433329	0.534647	-0.322728	TNFAIP6	Body	0.798637
4713	202823_at	0.000209096	0.0016416	3.25083	5.93531	5.75521	6.83596	7.33533	7.36875	7.72338	TCEB1	transcription elongation factor B (SIII), polypeptide 1 (15kDa, elongin C)	cg17316966	0.148865	0.775032	0.76809	0.7334	0.322728	0.227447	0.414811	-0.437179	TCEB1	5'UTR	1.65929
20154	228357_at	0.000207408	0.00163391	3.23905	5.6992	6.14703	6.86031	7.29496	7.56929	7.66808	UNK	unkempt homolog (Drosophila)	cg25814096	0.353611	0.564659	0.620278	0.569716	0.339891	0.305801	0.344319	-0.254881	UNK	Body	0.734158
16052	222491_at	0.000447933	0.00281395	3.2285	4.74991	5.4887	6.73608	7.05396	6.84775	6.77259	HGSNAT	heparan-alpha-glucosaminide N-acetyltransferase	cg24048338	0.223635	0.521123	0.557355	0.575542	0.16087	0.152112	0.35323	-0.329269	HGSNAT	Body	0.744566
3086	200758_s_at	7.71415e-05	0.000817688	3.22393	8.10531	7.82689	9.03505	9.25013	9.73023	9.5796	NFE2L1	nuclear factor (erythroid-derived 2)-like 1	cg01518723	0.110453	0.912616	0.909517	0.926662	0.647714	0.328401	0.661647	-0.370344	NFE2L1	Body	1.87169
11139	213404_s_at	6.96441e-05	0.00076307	3.2184	7.59822	7.82129	9.23654	9.47166	9.32834	9.46386	RHEB	Ras homolog enriched in brain	cg21961852	0.0851164	0.80298	0.837003	0.845654	0.338211	0.199707	0.341888	-0.535277	RHEB	Body	0.931449
18760	226368_at	0.000181637	0.00148256	3.21441	7.41993	7.20066	9.09108	9.30698	8.74262	9.24709	CHST11	carbohydrate (chondroitin 4) sulfotransferase 11	cg00608661	0.0946718	0.734409	0.720172	0.747237	0.123137	0.204945	0.308705	-0.521677	CHST11	Body	1.1624
4737	202855_s_at	0.000466104	0.00288474	3.21226	7.12143	7.12335	8.20642	9.0172	8.80578	8.80617	SLC16A3	solute carrier family 16, member 3 (monocarboxylic acid transporter 4)	cg01944226	0.212505	0.797172	0.818659	0.753522	0.491123	0.343725	0.502335	-0.344057	SLC16A3	5'UTR	0.70991
10609	212687_at	0.000129114	0.00116153	3.16768	9.67773	9.80893	11.4956	11.7985	11.2262	11.5874	LIMS1	LIM and senescent cell antigen-like domains 1	cg05310309	0.172287	0.672808	0.718282	0.726234	0.239532	0.240468	0.338622	-0.432901	LIMS1	5'UTR	0.77332
17663	224983_at	0.000133773	0.00119158	3.15518	9.18169	9.41161	10.9339	11.1751	10.7731	11.1357	SCARB2	scavenger receptor class B, member 2	cg13648715	0.330377	0.574404	0.570195	0.588162	0.25593	0.210714	0.461273	-0.268281	SCARB2	Body	1.02321
3093	200766_at	4.34994e-05	0.000555036	3.15108	8.28876	8.2945	10.1359	10.1139	10.0053	9.88966	CTSD	cathepsin D	cg11524400	0.248473	0.882301	0.909454	0.886887	0.837336	0.570593	0.568304	-0.234137	CTSD	Body	1.57476
7874	208373_s_at	0.00268571	0.0103196	3.14765	6.31637	6.4312	8.98157	8.95571	8.64846	7.40767	P2RY6	pyrimidinergic receptor P2Y, G-protein coupled, 6	cg15745401	0.10159	0.747537	0.825458	0.796615	0.193393	0.203884	0.396887	-0.525149	P2RY6	TSS1500	1.48507
20233	228490_at	0.000182671	0.00148799	3.13605	5.88336	5.7906	8.34699	8.73499	7.68185	7.29	ABHD2	abhydrolase domain containing 2	cg00089162	0.22328	0.779417	0.746065	0.756051	0.451491	0.286844	0.460173	-0.361009	ABHD2	Body	0.58343
1577	1558703_at	0.00107788	0.00526994	3.13433	6.21948	5.70399	7.37279	7.37606	8.03012	7.18967	SLC46A1	solute carrier family 46 (folate transporter), member 1	cg10762038	0.28619	0.656623	0.644817	0.692794	0.325114	0.347701	0.411513	-0.303301	SLC46A1	Body	1.31471
10881	213030_s_at	6.84985e-05	0.000754768	3.13431	4.88623	5.11028	6.37372	6.56428	6.61841	6.67439	PLXNA2	plexin A2	cg05626664	0.233948	0.35271	0.538772	0.585066	0.194244	0.131525	0.213241	-0.312513	PLXNA2	5'UTR	0.84925
23142	235241_at	6.56784e-05	0.000733736	3.12882	5.92549	5.81808	8.03989	7.94164	7.63832	7.3965	SLC38A9	solute carrier family 38, member 9	cg26540004	0.39128	0.542735	0.573849	0.609366	0.30613	0.253302	0.463986	-0.234178	SLC38A9	Body	0.520937
27104	38671_at	0.000113281	0.00106271	3.11312	8.53254	8.9265	10.2436	10.0692	10.3702	10.3655	PLXND1	plexin D1	cg12177944	0.119875	0.807815	0.796026	0.727489	0.196172	0.266777	0.450512	-0.472623	PLXND1	Body	1.01647
5481	203815_at	0.000160018	0.00134763	3.1085	4.84134	5.21389	6.10286	6.29757	6.51496	6.81271	GSTT1	glutathione S-transferase theta 1	cg06180910	0.410534	0.798941	0.671975	0.758447	0.661635	0.410737	0.459962	-0.232343	GSTT1	Body	1.06319
17470	224742_at	9.74593e-05	0.000954927	3.10444	6.49804	6.29253	8.17739	8.50375	8.04161	8.01762	ABHD12	abhydrolase domain containing 12	cg06082906	0.123421	0.86583	0.876767	0.836149	0.512811	0.343354	0.438344	-0.428079	ABHD12	Body	2.36784
3811	201647_s_at	0.00523294	0.0169293	3.10438	5.83024	6.01473	6.83051	8.08881	7.21783	7.89576	SCARB2	scavenger receptor class B, member 2	cg13648715	0.330377	0.574404	0.570195	0.588162	0.25593	0.210714	0.461273	-0.268281	SCARB2	Body	1.02321
24251	238002_at	9.96242e-05	0.000968157	3.09246	6.87307	7.00992	8.00311	8.34157	8.63319	8.50732	GOLIM4	golgi integral membrane protein 4	cg01893100	0.139744	0.824115	0.831863	0.839555	0.473723	0.289782	0.451878	-0.426716	GOLIM4	Body	0.933122
6925	206100_at	0.00114362	0.00548205	3.09241	6.46294	6.95309	8.7155	8.22898	8.68643	7.98706	CPM	carboxypeptidase M	cg05209514	0.296602	0.43498	0.433003	0.480003	0.145588	0.209509	0.22113	-0.257253	CPM	5'UTR	1.00828
8754	209633_at	0.00014463	0.00125795	3.09021	5.2981	5.30326	6.06561	6.09486	6.68793	7.16884	PPP2R3A	protein phosphatase 2, regulatory subunit B'', alpha	cg25221857	0.324395	0.85277	0.867463	0.859659	0.777222	0.574207	0.625819	-0.200882	PPP2R3A	5'UTR	1.375
9921	211779_x_at	0.000268511	0.00195533	3.07965	7.61091	7.64029	10.1358	9.69822	9.47144	9.02529	AP2A2	adaptor-related protein complex 2, alpha 2 subunit	cg13968557	0.123889	0.912019	0.894809	0.899099	0.703575	0.361031	0.520229	-0.373697	AP2A2	Body	1.23177
5911	204423_at	0.000198081	0.00158285	3.07874	5.60747	5.06691	6.93726	7.04133	6.93259	6.98647	MKLN1	muskelin 1, intracellular mediator containing kelch motifs	cg02821342	0.339246	0.228504	0.232641	0.201112	0.0930706	0.0855031	0.061832	-0.140617	MKLN1	TSS1500	0.236657
8324	209043_at	0.000686024	0.0038048	3.07816	9.57729	8.81978	11.1976	11.1791	10.6301	11.0111	PAPSS1	3'-phosphoadenosine 5'-phosphosulfate synthase 1	cg09720012	0.0999291	0.904864	0.925869	0.919639	0.618779	0.357854	0.588473	-0.395089	PAPSS1	Body	1.57331
14299	219221_at	0.00050962	0.00307538	3.07287	7.05725	6.28391	7.4351	7.46207	8.29897	8.28137	ZBTB38	zinc finger and BTB domain containing 38	cg01879723	0.375298	0.882158	0.907694	0.873946	0.771542	0.796402	0.6647	-0.143718	ZBTB38	5'UTR	1.47476
9574	211071_s_at	0.000415598	0.00267197	3.06911	5.33324	5.26552	5.64414	5.68185	6.55732	7.27709	MLLT11	myeloid/lymphoid or mixed-lineage leukemia (trithorax homolog, Drosophila); translocated to, 11	cg21205392	0.254933	0.867993	0.868571	0.848349	0.75996	0.418153	0.628136	-0.259555	MLLT11	5'UTR
11084	213327_s_at	0.000668939	0.0037381	3.05491	6.75696	6.68133	7.51814	7.8158	7.94379	8.71677	USP12	ubiquitin specific peptidase 12	cg13252580	0.40084	0.616058	0.565234	0.615538	0.416258	0.243843	0.441691	-0.231679	USP12	Body	1.22696
11661	214252_s_at	0.000198463	0.00158475	3.04823	6.19335	6.09038	6.77982	7.30941	7.74428	7.75538	CLN5	ceroid-lipofuscinosis, neuronal 5	cg22952787	0.195224	0.52059	0.546435	0.53165	0.103469	0.174017	0.237777	-0.361137	CLN5	Body	2.6583
1451	1558105_a_at	0.0021973	0.00887656	3.03112	4.2432	4.19963	5.25863	6.32385	5.63112	6.01141	SLC9A1	solute carrier family 9, subfamily A (NHE1, cation proton antiporter 1), member 1	cg20816789	0.460272	0.833158	0.824955	0.811835	0.684516	0.711883	0.648389	-0.14172	SLC9A1	Body	0.0626876
13690	218450_at	0.000115181	0.00107245	3.03045	9.10379	9.41118	11.0089	10.8303	10.9406	10.7735	HEBP1	heme binding protein 1	cg03611265	0.462467	0.85658	0.860311	0.857091	0.709123	0.754214	0.74196	-0.122895	HEBP1	Body	1.62594
9288	210544_s_at	0.00100393	0.00501362	3.02143	5.401	5.42677	6.31771	6.9795	7.3266	6.69163	ALDH3A2	aldehyde dehydrogenase 3 family, member A2	cg14529102	0.380001	0.849564	0.8544	0.842965	0.757065	0.591709	0.683107	-0.171683	ALDH3A2	Body	1.77238
14745	219956_at	0.000379551	0.00251108	3.01786	6.65385	6.89906	8.63362	8.14945	8.16529	8.57467	GALNT6	UDP-N-acetyl-alpha-D-galactosamine:polypeptide N-acetylgalactosaminyltransferase 6 (GalNAc-T6)	cg21253043	0.0777804	0.846595	0.863328	0.824365	0.396318	0.160235	0.365362	-0.537458	GALNT6	5'UTR	1.40236
15519	221676_s_at	0.000619352	0.00353692	3.01127	9.26016	9.05437	10.3192	10.7349	10.4257	11.0696	CORO1C	coronin, actin binding protein, 1C	cg05679686	0.1732	0.841569	0.860083	0.86115	0.548387	0.443659	0.516691	-0.351355	CORO1C	Body	1.10948
11144	213409_s_at	0.00112975	0.00543023	3.01002	3.58141	4.08847	5.1175	5.7041	5.15692	5.6925	RHEB	Ras homolog enriched in brain	cg21961852	0.0851164	0.80298	0.837003	0.845654	0.338211	0.199707	0.341888	-0.535277	RHEB	Body	0.931449
7120	206538_at	0.00341163	0.0123692	3.00802	4.51802	4.10172	5.51304	6.06608	5.37762	6.41975	MRAS	muscle RAS oncogene homolog	cg20299697	0.205347	0.5115	0.504567	0.518046	0.121951	0.148584	0.267516	-0.332021	MRAS	5'UTR	1.91957
17702	225032_at	0.000173723	0.0014365	3.00277	8.17095	8.65439	10.2396	10.2333	9.9785	10.0194	FNDC3B	fibronectin type III domain containing 3B	cg00589541	0.205209	0.843842	0.844805	0.823993	0.512292	0.444356	0.52627	-0.343241	FNDC3B	Body	1.47072
11125	213388_at	0.00644495	0.0198468	3.00048	3.92095	3.7968	5.0935	5.478	6.14495	4.74319	PDE4DIP	phosphodiesterase 4D interacting protein	cg16150047	0.206728	0.601382	0.514118	0.577023	0.12732	0.175842	0.296658	-0.364234	PDE4DIP	Body	2.31576
8299	209015_s_at	0.000127772	0.00115315	2.99025	6.8115	6.8298	8.86845	8.86949	8.60027	8.20157	DNAJB6	DnaJ (Hsp40) homolog, subfamily B, member 6	cg07993586	0.149857	0.878206	0.883366	0.853128	0.611294	0.380131	0.520344	-0.367644	DNAJB6	Body	1.57041
11640	214212_x_at	0.00264561	0.0102036	2.98426	3.12519	3.62813	4.03048	4.29724	4.44729	5.46078	FERMT2	fermitin family member 2	cg20939322	0.44632	0.842939	0.86611	0.839191	0.706227	0.719937	0.708169	-0.137969	FERMT2	Body	2.14043
7577	207643_s_at	0.000344732	0.00234548	2.98041	7.33353	7.52118	9.54277	9.07437	9.19961	8.80612	TNFRSF1A	tumor necrosis factor receptor superfamily, member 1A	cg08418872	0.482146	0.914763	0.916347	0.877347	0.857691	0.827172	0.765686	-0.0859691	TNFRSF1A	Body	1.5542
16429	223019_at	0.000613528	0.0035132	2.97978	8.00652	7.62347	10.0889	9.57771	9.16905	9.61135	FAM129B	family with sequence similarity 129, member B	cg14360663	0.158056	0.822621	0.832529	0.812812	0.497529	0.311241	0.46321	-0.398661	FAM129B	Body	1.16349
5872	204364_s_at	0.000646962	0.00365036	2.9619	2.63553	2.46736	2.35912	2.68099	3.77195	4.46398	REEP1	receptor accessory protein 1	cg18946805	0.365081	0.338272	0.308442	0.339505	0.205553	0.0818815	0.173627	-0.175053	REEP1	Body	1.31411
9259	210479_s_at	0.00164419	0.00715038	2.96148	2.72434	3.02695	3.13754	2.90258	3.97046	4.91346	RORA	RAR-related orphan receptor A	cg01400040	0.140614	0.877369	0.851295	0.858614	0.659887	0.394508	0.327837	-0.401682	RORA	Body	0.556126
16816	223510_at	0.000376521	0.00249889	2.96063	3.94949	4.46716	5.26508	5.66057	5.78016	5.7683	NRP2	neuropilin 2	cg01631497	0.0788456	0.921755	0.912768	0.922016	0.524322	0.416359	0.469256	-0.448868	NRP2	Body	1.68202
10241	212235_at	0.000155361	0.0013235	2.95068	7.14713	7.48961	8.40554	8.65101	8.83733	8.9215	PLXND1	plexin D1	cg12177944	0.119875	0.807815	0.796026	0.727489	0.196172	0.266777	0.450512	-0.472623	PLXND1	Body	1.01647
22627	233660_at	0.0011171	0.00538648	2.94267	4.92164	5.14605	6.23968	7.11027	6.65364	6.5283	EHD4	EH-domain containing 4	cg13879937	0.263531	0.720967	0.771573	0.728849	0.581043	0.370186	0.335248	-0.311637	EHD4	TSS1500	0.106798
6075	204656_at	0.000399517	0.00260405	2.93454	5.01833	4.45654	6.43552	6.19718	6.17395	6.40717	SHB	Src homology 2 domain containing adaptor protein B	cg14195115	0.301749	0.865921	0.869794	0.866831	0.7468	0.552365	0.677169	-0.208737	SHB	Body	1.08715
13632	218377_s_at	0.000434151	0.00275296	2.93206	5.02493	5.61703	6.58826	6.81644	6.7624	6.98338	RWDD2B	RWD domain containing 2B	cg00002080	0.424224	0.727153	0.794948	0.783977	0.553252	0.629636	0.575636	-0.182518	RWDD2B	Body	1.54795
15444	221561_at	0.000980703	0.00493275	2.92605	7.7908	7.70653	8.64625	9.40972	9.09669	9.49855	SOAT1	sterol O-acyltransferase 1	cg03312984	0.332834	0.87997	0.868515	0.864363	0.780062	0.595168	0.675405	-0.187405	SOAT1	Body	1.19407
14670	219821_s_at	0.00443066	0.0149624	2.92063	6.64976	6.59801	7.39991	8.13204	7.64144	8.69889	GFOD1	glucose-fructose oxidoreductase domain containing 1	cg18342964	0.293441	0.623996	0.56104	0.591407	0.425889	0.147272	0.362613	-0.280223	GFOD1	Body	2.4277
18502	226050_at	7.98924e-05	0.000840948	2.91906	7.21588	7.10088	8.78019	8.93368	8.68675	8.72101	TMCO3	transmembrane and coiled-coil domains 3	cg20022454	0.388317	0.872005	0.869348	0.830081	0.782969	0.640313	0.659476	-0.162892	TMCO3	Body	0.803808
16347	222874_s_at	0.00230959	0.00921704	2.91728	5.53726	5.42342	6.40571	7.4726	6.93081	7.11911	CLN8	ceroid-lipofuscinosis, neuronal 8 (epilepsy, progressive with mental retardation)	cg17051905	0.166585	0.898008	0.918634	0.934398	0.717542	0.595195	0.634945	-0.267786	CLN8	Body	1.53743
11616	214175_x_at	0.00316661	0.011684	2.91626	4.85759	4.65725	5.15257	5.5514	5.75507	6.84801	PDLIM4	PDZ and LIM domain 4	cg07262247	0.280147	0.921484	0.925073	0.923326	0.8277	0.678495	0.790108	-0.15786	PDLIM4	Body	0.922714
8031	208693_s_at	0.000693351	0.00382989	2.91185	8.93442	8.77633	9.63948	9.65951	10.0183	10.7763	GARS	glycyl-tRNA synthetase	cg19390658	0.461771	0.735804	0.692999	0.729061	0.556314	0.476029	0.56242	-0.1877	GARS	Body	1.5207
10142	212116_at	0.000198548	0.00158475	2.90258	6.26763	6.68147	8.00114	7.81386	7.9574	8.06638	TRIM27	tripartite motif containing 27	cg01598367	0.343427	0.891392	0.902273	0.902158	0.848564	0.649662	0.728652	-0.156315	TRIM27	Body	0.812134
4714	202824_s_at	0.000336091	0.00230673	2.89973	9.53466	9.50923	10.6184	10.9771	10.8208	11.2949	TCEB1	transcription elongation factor B (SIII), polypeptide 1 (15kDa, elongin C)	cg17316966	0.148865	0.775032	0.76809	0.7334	0.322728	0.227447	0.414811	-0.437179	TCEB1	5'UTR	1.65929
14397	219358_s_at	0.000175606	0.001449	2.89866	8.24789	8.0506	10.7383	10.3984	9.7758	9.59347	ADAP2	ArfGAP with dual PH domains 2	cg06957310	0.257536	0.699186	0.641873	0.73482	0.317475	0.333573	0.451064	-0.324589	ADAP2	Body	1.5256
23808	236557_at	0.000398053	0.0025983	2.89495	5.20894	4.82977	5.73002	6.23465	6.52766	6.57813	ZBTB38	zinc finger and BTB domain containing 38	cg01879723	0.375298	0.882158	0.907694	0.873946	0.771542	0.796402	0.6647	-0.143718	ZBTB38	5'UTR	1.47476
15056	220688_s_at	0.00361984	0.0129185	2.89354	5.74335	6.0066	6.93726	7.54288	6.90151	7.91411	MRTO4	mRNA turnover 4 homolog (S, cerevisiae)	cg07312601	0.0759546	0.716587	0.757029	0.723796	0.132714	0.144041	0.235954	-0.561567	MRTO4	Body	1.27744
8858	209780_at	0.000119893	0.00110555	2.88531	7.33146	7.35392	8.52697	8.79819	8.95259	8.79024	PHTF2	putative homeodomain transcription factor 2	cg02960777	0.493359	0.414003	0.429229	0.440128	0.206097	0.235019	0.369246	-0.157666	PHTF2	Body	0.564136
21014	229865_at	0.000139073	0.00122449	2.8817	6.03567	5.99797	8.03157	8.19707	7.38549	7.70199	FNDC3B	fibronectin type III domain containing 3B	cg00589541	0.205209	0.843842	0.844805	0.823993	0.512292	0.444356	0.52627	-0.343241	FNDC3B	Body	1.47072
8446	209209_s_at	0.00789515	0.0231304	2.87971	2.63176	2.45616	2.80364	2.83022	3.34408	4.79569	FERMT2	fermitin family member 2	cg20939322	0.44632	0.842939	0.86611	0.839191	0.706227	0.719937	0.708169	-0.137969	FERMT2	Body	2.14043
539	1554408_a_at	0.00713166	0.0214122	2.87791	4.83642	4.82615	6.05284	6.43477	5.67022	7.04239	TK1	thymidine kinase 1, soluble	cg18767057	0.497044	0.53371	0.556147	0.545615	0.332963	0.321767	0.468339	-0.170801	TK1	Body	1.36604
10180	212159_x_at	0.000476649	0.0029255	2.87079	7.82876	7.84662	10.347	9.8348	9.5705	9.14776	AP2A2	adaptor-related protein complex 2, alpha 2 subunit	cg13968557	0.123889	0.912019	0.894809	0.899099	0.703575	0.361031	0.520229	-0.373697	AP2A2	Body	1.23177
7719	208002_s_at	0.000824917	0.00433835	2.86926	4.80516	4.37213	6.65408	6.80561	5.7839	6.43475	ACOT7	acyl-CoA thioesterase 7	cg16306654	0.196898	0.598214	0.565752	0.565035	0.31012	0.111211	0.242264	-0.355136	ACOT7	Body|TSS1500	0.905809
1439	1558034_s_at	0.000961744	0.00485615	2.85727	3.0085	2.84756	2.9322	2.80712	4.04128	4.84405	CP	ceruloplasmin (ferroxidase)	cg14630032	0.150738	0.649739	0.717758	0.669109	0.171877	0.208775	0.361132	-0.431607	CP	Body	0.852105
5707	204140_at	0.000435851	0.00276041	2.8509	4.81549	4.3943	6.97218	6.71239	5.91901	6.31362	TPST1	tyrosylprotein sulfotransferase 1	cg10691866	0.360782	0.479976	0.526999	0.491223	0.342181	0.150443	0.323931	-0.227214	TPST1	Body	1.49254
8470	209237_s_at	0.000401097	0.00260818	2.83863	4.5758	4.89639	6.44556	6.8289	6.06932	6.41327	SLC23A2	solute carrier family 23 (nucleobase transporters), member 2	cg10150176	0.401697	0.74611	0.729877	0.754478	0.518225	0.536611	0.55751	-0.20604	SLC23A2	TSS200	1.25479
4738	202856_s_at	8.90325e-05	0.000901677	2.83283	8.66808	8.54054	10.2994	10.2214	10.0898	10.1233	SLC16A3	solute carrier family 16, member 3 (monocarboxylic acid transporter 4)	cg01944226	0.212505	0.797172	0.818659	0.753522	0.491123	0.343725	0.502335	-0.344057	SLC16A3	5'UTR	0.70991
13802	218584_at	0.00124271	0.0058231	2.82464	4.85245	5.65364	6.72377	6.77549	6.92651	6.57571	TCTN1	tectonic family member 1	cg25124064	0.316175	0.905215	0.914317	0.894254	0.786538	0.631934	0.808405	-0.162303	TCTN1	TSS1500	0.706107
8727	209588_at	0.000314569	0.00220473	2.81992	5.75479	5.43855	7.49285	7.77256	7.2588	6.92585	EPHB2	EPH receptor B2	cg05266663	0.22986	0.901047	0.90131	0.919668	0.750854	0.570766	0.741318	-0.219696	EPHB2	Body	1.52924
12931	217279_x_at	0.0032965	0.0120509	2.80439	5.1593	5.32396	5.59989	6.61795	6.49657	6.96206	MMP14	matrix metallopeptidase 14 (membrane-inserted)	cg18492803	0.300317	0.91279	0.93291	0.908794	0.834606	0.701306	0.768092	-0.150164	MMP14	Body	2.07704
16397	222980_at	0.00010043	0.000972157	2.79692	9.20154	9.096	10.9239	10.9663	10.6981	10.5671	RAB10	RAB10, member RAS oncogene family	cg20628718	0.429615	0.865516	0.805236	0.8799	0.751945	0.714116	0.667191	-0.139133	RAB10	Body	1.7392
20218	228461_at	0.000284378	0.00203883	2.79425	4.36797	4.1265	4.04252	4.0384	5.5117	5.9477	SH3RF3	SH3 domain containing ring finger 3	cg24587185	0.144646	0.668994	0.614505	0.626095	0.16705	0.143044	0.295759	-0.434581	SH3RF3	Body	1.48161
8173	208862_s_at	0.000174699	0.00144326	2.78224	5.67611	5.81616	7.95741	7.63054	7.25285	7.19191	CTNND1	catenin (cadherin-associated protein), delta 1	cg06291428	0.145275	0.968397	0.968237	0.983245	0.735076	0.875283	0.896003	-0.137839	CTNND1	5'UTR|Body	1.22179
5899	204407_at	0.00126781	0.00590831	2.7798	3.32862	3.96848	5.08428	5.00866	5.40664	4.84042	TTF2	transcription termination factor, RNA polymerase II	cg19319037	0.392762	0.362248	0.461469	0.421403	0.156765	0.196406	0.240593	-0.217119	TTF2	Body	0.701384
13201	217850_at	0.000244068	0.00183098	2.7789	5.87876	5.90565	7.67532	7.25431	7.28787	7.44556	GNL3	guanine nucleotide binding protein-like 3 (nucleolar)	cg17036641	0.401601	0.881527	0.881327	0.871102	0.823506	0.714621	0.671771	-0.141353	GNL3	Body	1.48581
17326	224560_at	0.000123638	0.00112606	2.77858	9.92174	9.94347	11.2542	11.2143	11.5273	11.2866	TIMP2	TIMP metallopeptidase inhibitor 2	cg03642503	0.19058	0.875082	0.859882	0.842207	0.594559	0.446525	0.571673	-0.321471	TIMP2	Body	1.26118
7522	207525_s_at	0.000190683	0.00153676	2.77719	6.19603	5.89498	7.35741	7.40396	7.40344	7.63482	GIPC1	GIPC PDZ domain containing family, member 1	cg08734853	0.33296	0.883567	0.889337	0.893406	0.754691	0.701151	0.722589	-0.162626	GIPC1	5'UTR	1.64871
8555	209345_s_at	0.000610478	0.00350013	2.7766	8.85212	8.2189	9.72003	9.89625	9.93063	10.087	PI4K2A	phosphatidylinositol 4-kinase type 2 alpha	cg05317956	0.231616	0.891378	0.882877	0.894864	0.742541	0.558068	0.641089	-0.242473	PI4K2A	Body	1.63953
16761	223438_s_at	0.000220844	0.00170929	2.76761	4.91047	4.55686	5.5494	5.58252	6.31152	6.09309	PPARA	peroxisome proliferator-activated receptor alpha	cg14400768	0.0789733	0.943099	0.934398	0.932842	0.681635	0.406108	0.517171	-0.401808	PPARA	Body	0.747438
4946	203132_at	0.00277735	0.0105833	2.76276	7.32999	7.85964	9.40545	8.94622	9.45739	8.66446	RB1	retinoblastoma 1	cg03646329	0.237042	0.778886	0.827513	0.724726	0.466722	0.537922	0.34628	-0.326734	RB1	Body	0.476138
18082	225522_at	0.000370314	0.0024715	2.75816	7.43689	7.35257	9.13585	8.72123	9.02933	8.68754	AAK1	AP2 associated kinase 1	cg07546078	0.361717	0.743433	0.792636	0.809981	0.642641	0.562006	0.486217	-0.218395	AAK1	Body	0.0515079
16349	222876_s_at	0.00112338	0.00540761	2.74778	8.12597	7.65417	10.4048	9.95322	9.58795	9.10872	ADAP2	ArfGAP with dual PH domains 2	cg06957310	0.257536	0.699186	0.641873	0.73482	0.317475	0.333573	0.451064	-0.324589	ADAP2	Body	1.5256
11507	214004_s_at	0.000610372	0.00350013	2.74606	7.25946	6.73417	8.38988	8.0556	8.34592	8.56245	VGLL4	vestigial like 4 (Drosophila)	cg21527078	0.13522	0.954295	0.951641	0.950249	0.756908	0.58176	0.817234	-0.233428	VGLL4	1stExon|5'UTR|Body	1.90839
20626	229176_at	0.00382669	0.0134564	2.73184	3.88788	3.72405	6.06078	5.16398	5.59306	4.91862	ANKH	ankylosis, progressive homolog (mouse)	cg11792786	0.498953	0.307249	0.387038	0.419334	0.204562	0.205027	0.26074	-0.147764	ANKH	Body	2.18101
8554	209344_at	0.00140533	0.00637213	2.72943	7.20839	7.3598	8.4576	9.23738	8.57215	8.89324	TPM4	tropomyosin 4	cg17680611	0.298229	0.877118	0.901595	0.886354	0.766827	0.683478	0.654499	-0.186755	TPM4	Body	1.3956
13909	218718_at	0.003656	0.0130237	2.72911	7.89959	7.36343	8.7125	8.47921	9.55684	8.60304	PDGFC	platelet derived growth factor C	cg11598720	0.201481	0.894105	0.889909	0.890271	0.619192	0.670664	0.575434	-0.269665	PDGFC	Body	1.14601
6197	204846_at	0.00358264	0.0128158	2.72315	2.70164	2.96763	3.0411	2.85652	3.74945	4.81038	CP	ceruloplasmin (ferroxidase)	cg14630032	0.150738	0.649739	0.717758	0.669109	0.171877	0.208775	0.361132	-0.431607	CP	Body	0.852105
23404	235706_at	0.00172262	0.00739963	2.72304	6.38822	6.46948	8.25825	7.61328	8.18959	7.55855	CPM	carboxypeptidase M	cg05209514	0.296602	0.43498	0.433003	0.480003	0.145588	0.209509	0.22113	-0.257253	CPM	5'UTR	1.00828
27074	37170_at	0.00484561	0.0159788	2.7185	5.82617	4.83082	7.16934	6.64206	6.97596	6.56664	BMP2K	BMP2 inducible kinase	cg23811811	0.363438	0.699292	0.763409	0.727064	0.443928	0.495027	0.523681	-0.242376	BMP2K	Body	1.53915
5757	204200_s_at	0.00863331	0.0246949	2.71386	5.25675	4.49592	4.98185	6.06341	6.53113	6.10224	PDGFB	platelet-derived growth factor beta polypeptide	cg20773033	0.397716	0.759126	0.69428	0.697411	0.549744	0.373879	0.585262	-0.213977	PDGFB	Body	0.696077
3903	201765_s_at	0.000472945	0.00290695	2.71337	8.8603	9.12664	10.0113	9.6734	10.6272	10.24	HEXA	hexosaminidase A (alpha polypeptide)	cg24495350	0.0601278	0.871518	0.852803	0.854946	0.408515	0.130644	0.310201	-0.576636	HEXA	Body	0.74611
16424	223013_at	0.00064178	0.00362861	2.71325	8.90955	8.48227	10.3626	9.9494	10.2716	10.0003	TBL1XR1	transducin (beta)-like 1 X-linked receptor 1	cg04863679	0.339443	0.834702	0.885688	0.837112	0.683348	0.749207	0.531139	-0.197936	TBL1XR1	Body	0.549269
10911	213069_at	0.00109204	0.00531195	2.71152	6.37806	6.04364	7.70811	7.29348	7.937	7.3629	HEG1	HEG homolog 1 (zebrafish)	cg01311222	0.141816	0.891847	0.891757	0.899847	0.525084	0.415111	0.68437	-0.352962	HEG1	TSS1500	0.910131
25720	241765_at	0.00399835	0.0139115	2.71142	3.39222	3.85445	5.32276	4.7387	5.49058	4.63418	CPM	carboxypeptidase M	cg05209514	0.296602	0.43498	0.433003	0.480003	0.145588	0.209509	0.22113	-0.257253	CPM	5'UTR	1.00828
26509	243582_at	0.0098487	0.0272835	2.70043	2.82246	2.89372	2.84189	2.81948	3.5774	5.00516	SH3RF2	SH3 domain containing ring finger 2	cg05696969	0.320181	0.575588	0.515115	0.607402	0.44091	0.190021	0.247954	-0.273073	SH3RF2	Body	0.848897
3618	201413_at	0.000508599	0.00307193	2.6956	8.55893	8.52026	10.4456	9.99032	10.154	9.78636	HSD17B4	hydroxysteroid (17-beta) dehydrogenase 4	cg12156838	0.371053	0.899306	0.911565	0.939423	0.863023	0.769846	0.773601	-0.114608	HSD17B4	TSS1500	0.630686
17495	224771_at	0.0075794	0.0224265	2.69429	5.62507	4.4381	6.37483	5.82065	6.57941	6.34357	NAV1	neuron navigator 1	cg13177275	0.255811	0.88425	0.86865	0.893985	0.646841	0.640326	0.684038	-0.225227	NAV1	Body	0.945913
4849	202998_s_at	0.00671438	0.0204696	2.69202	3.35733	3.19788	3.26304	3.61313	4.09168	5.3209	LOXL2	lysyl oxidase-like 2	cg19877248	0.133959	0.791243	0.801092	0.809512	0.367209	0.249392	0.408789	-0.458819	LOXL2	Body	0.292338
3601	201393_s_at	0.00159227	0.00697368	2.68386	8.36304	8.99123	9.49858	9.94086	9.90446	10.2984	IGF2R	insulin-like growth factor 2 receptor	cg16111231	0.336416	0.735539	0.754341	0.732337	0.569844	0.441059	0.457777	-0.251179	IGF2R	Body	1.24755
8246	208944_at	0.00100056	0.00500407	2.68385	8.58236	8.55785	9.84	9.60417	10.348	9.64079	TGFBR2	transforming growth factor, beta receptor II (70/80kDa)	cg17546721	0.333743	0.4947	0.374914	0.433488	0.16151	0.199995	0.210395	-0.243734	TGFBR2	TSS1500	0.981964
6367	205099_s_at	0.00943219	0.0264242	2.66391	8.71405	7.47659	10.3448	10.0031	9.7737	9.24403	CCR1	chemokine (C-C motif) receptor 1	cg09088625	0.0675641	0.855933	0.866401	0.875401	0.273514	0.252052	0.387447	-0.561574	CCR1	5'UTR	1.90773
18031	225447_at	0.000408183	0.00264106	2.66384	6.04595	6.54305	8.53267	8.45021	7.66023	7.75578	GPD2	glycerol-3-phosphate dehydrogenase 2 (mitochondrial)	cg04915300	0.138388	0.740204	0.779232	0.662032	0.217266	0.2109	0.402118	-0.450394	GPD2	5'UTR	0.890682
24990	239529_at	0.00139891	0.0063487	2.66204	3.9787	3.7148	4.45399	4.99555	4.98286	5.5357	C5orf20	chromosome 5 open reading frame 20	cg24708145	0.446519	0.473659	0.462318	0.475157	0.320475	0.223379	0.30802	-0.186419	C5orf20	1stExon|3'UTR	1.59472
6470	205266_at	0.000352698	0.00238361	2.66182	4.71882	4.80026	5.10012	5.52407	6.27006	6.07385	LIF	leukemia inhibitory factor	cg23635663	0.503937	0.963078	0.970863	0.963389	0.945542	0.941765	0.91248	-0.0325149	LIF	Body	1.62599
7005	206273_at	0.000578748	0.00337026	2.65114	4.24501	3.76464	5.88269	5.53807	5.3934	5.42947	SLMO1	slowmo homolog 1 (Drosophila)	cg11941929	0.356897	0.752759	0.760255	0.755608	0.545985	0.518846	0.510229	-0.231187	SLMO1	Body	1.38357
4587	202662_s_at	0.00248106	0.00970868	2.64731	5.20562	5.71402	7.29865	7.09051	7.25791	6.47079	ITPR2	inositol 1,4,5-trisphosphate receptor, type 2	cg16098545	0.161697	0.814574	0.810982	0.804509	0.391477	0.3397	0.457183	-0.413902	ITPR2	3'UTR	1.15517
24728	238950_at	0.000910953	0.00466928	2.64101	3.85978	3.80216	4.31156	4.44222	4.89038	5.57373	TNFRSF9	tumor necrosis factor receptor superfamily, member 9	cg18025409	0.228613	0.427547	0.410327	0.365948	0.114844	0.121121	0.119887	-0.282657	TNFRSF9	TSS200	2.35177
12202	215346_at	0.000269352	0.00195988	2.64008	5.83189	6.21697	7.53583	7.55116	7.40843	7.44159	CD40	CD40 molecule, TNF receptor superfamily member 5	cg01149415	0.23561	0.866665	0.887865	0.842112	0.774386	0.429441	0.576816	-0.271999	CD40	TSS1500	0.853783
9125	210224_at	0.000610037	0.00349976	2.63978	5.68185	5.96748	6.45311	6.83148	7.40777	7.0424	MR1	major histocompatibility complex, class I-related	cg09474092	0.0678771	0.863334	0.878929	0.871723	0.268571	0.242956	0.42198	-0.56016	MR1	TSS1500	0.622325
8647	209467_s_at	0.0002374	0.00179623	2.63855	8.22006	8.56703	10.2489	10.2575	9.81066	9.77592	MKNK1	MAP kinase interacting serine/threonine kinase 1	cg00989036	0.122884	0.847353	0.802453	0.850006	0.33287	0.270101	0.536992	-0.453283	MKNK1	5'UTR|Body	0.915004
19648	227584_at	0.0077827	0.0228819	2.63462	5.34113	5.77563	7.10547	6.17413	7.35438	6.55756	NAV1	neuron navigator 1	cg13177275	0.255811	0.88425	0.86865	0.893985	0.646841	0.640326	0.684038	-0.225227	NAV1	Body	0.945913
6120	204730_at	0.00260549	0.0100787	2.62574	4.85143	4.03598	5.70778	5.20113	5.84685	5.82601	RIMS3	regulating synaptic membrane exocytosis 3	cg13935127	0.126224	0.891577	0.86033	0.858139	0.522692	0.433535	0.417734	-0.412028	RIMS3	5'UTR	0.888056
21771	231579_s_at	0.000241065	0.00181393	2.61231	10.6027	10.8273	11.8862	11.9734	12.2153	11.9854	TIMP2	TIMP metallopeptidase inhibitor 2	cg03642503	0.19058	0.875082	0.859882	0.842207	0.594559	0.446525	0.571673	-0.321471	TIMP2	Body	1.26118
16459	223058_at	0.00103764	0.00513505	2.5934	7.91832	7.62579	8.21777	8.85377	9.17359	9.12021	FAM107B	family with sequence similarity 107, member B	cg06752040	0.230289	0.594036	0.632971	0.659417	0.305245	0.23877	0.260649	-0.360587	FAM107B	Body	1.2443
5687	204111_at	0.00232924	0.00927387	2.59144	4.41753	4.80325	5.52606	6.34833	5.99985	5.96844	HNMT	histamine N-methyltransferase	cg24718773	0.289348	0.484932	0.531799	0.456865	0.154243	0.147867	0.372326	-0.266387	HNMT	3'UTR|Body	1.25338
7543	207565_s_at	0.00950216	0.0265658	2.59135	5.18964	6.08866	5.98779	6.97314	7.08061	6.94509	MR1	major histocompatibility complex, class I-related	cg09474092	0.0678771	0.863334	0.878929	0.871723	0.268571	0.242956	0.42198	-0.56016	MR1	TSS1500	0.622325
18217	225702_at	0.000478835	0.00293512	2.58758	5.81235	6.29099	7.69709	7.83378	7.38017	7.46637	C8orf76	chromosome 8 open reading frame 76	cg21885317	0.469134	0.917563	0.9263	0.922465	0.861147	0.838029	0.837493	-0.0765532	C8orf76	Body	1.4343
10278	212285_s_at	0.000774466	0.00414966	2.58156	5.71375	5.4698	7.37116	7.01801	6.73482	7.18522	AGRN	agrin	cg22627753	0.132217	0.876597	0.888417	0.852061	0.665556	0.304737	0.45597	-0.396938	AGRN	Body	0.702352
13768	218543_s_at	0.00049827	0.00302896	2.58119	7.74076	8.05152	9.49109	9.1173	9.1851	9.34325	PARP12	poly (ADP-ribose) polymerase family, member 12	cg19798832	0.223722	0.824313	0.803338	0.797504	0.591078	0.427735	0.435887	-0.323485	PARP12	Body	1.36509
14380	219341_at	0.0028399	0.0107527	2.57946	3.9035	4.65522	5.14718	5.39936	5.38	5.91287	CLN8	ceroid-lipofuscinosis, neuronal 8 (epilepsy, progressive with mental retardation)	cg17051905	0.166585	0.898008	0.918634	0.934398	0.717542	0.595195	0.634945	-0.267786	CLN8	Body	1.53743
5639	204050_s_at	0.000154132	0.0013159	2.57629	9.50068	9.54825	11.2328	11.1628	10.8722	10.9074	CLTA	clathrin, light chain A	cg14286443	0.419314	0.862948	0.836216	0.87504	0.658209	0.770682	0.71066	-0.144885	CLTA	Body	0.622987
3962	201836_s_at	0.000586106	0.00339601	2.57287	4.95757	4.79829	6.40289	6.12644	6.46348	6.01915	SUPT7L	suppressor of Ty 7 (S, cerevisiae)-like	cg08239375	0.403693	0.703931	0.671021	0.755141	0.578489	0.389006	0.515216	-0.215794	SUPT7L	TSS1500	0.892191
8728	209589_s_at	0.0043346	0.0147437	2.57272	4.52714	5.29113	6.62544	7.10717	6.56124	5.98362	EPHB2	EPH receptor B2	cg05266663	0.22986	0.901047	0.90131	0.919668	0.750854	0.570766	0.741318	-0.219696	EPHB2	Body	1.52924
19169	226899_at	0.00412545	0.0142234	2.57265	4.58939	3.95203	5.4118	5.02022	6.00764	5.26029	UNC5B	unc-5 homolog B (C, elegans)	cg02378006	0.237705	0.954302	0.940193	0.937431	0.856533	0.61803	0.872291	-0.161691	UNC5B	Body	0.372864
5906	204415_at	0.00939322	0.0263334	2.57134	6.13142	7.11264	8.29139	9.15115	7.87684	8.09226	IFI6	interferon, alpha-inducible protein 6	cg01911529	0.12343	0.757926	0.775143	0.820684	0.289363	0.242365	0.407608	-0.471473	IFI6	Body	1.54583
5631	204038_s_at	0.00208116	0.00852325	2.56395	6.14581	5.32474	6.4896	6.75114	7.09298	7.09431	LPAR1	lysophosphatidic acid receptor 1	cg21161126	0.348915	0.710768	0.724868	0.690337	0.473992	0.357495	0.544085	-0.250134	LPAR1	Body	2.03113
4061	201964_at	0.00244396	0.0096006	2.56353	5.89303	5.93869	7.93137	7.25097	7.57095	6.97703	SETX	senataxin	cg14484681	0.480405	0.830335	0.852817	0.802385	0.726273	0.668477	0.688252	-0.134179	SETX	Body	-0.0362024
11087	213330_s_at	0.00306271	0.0113798	2.55802	7.42904	7.10452	8.16706	8.66848	8.24434	8.99927	STIP1	stress-induced-phosphoprotein 1	cg18225595	0.364528	0.857623	0.844808	0.773921	0.712815	0.545087	0.645535	-0.190972	STIP1	Body	1.38852
3200	200906_s_at	0.00520196	0.016859	2.5535	5.22385	4.60661	4.49669	4.67896	6.72263	5.81278	PALLD	palladin, cytoskeletal associated protein	cg18413025	0.47014	0.831617	0.790627	0.777533	0.645222	0.612945	0.689007	-0.150868	PALLD	TSS200	1.50602
13340	218019_s_at	0.00134823	0.00618442	2.55244	6.99357	6.95355	9.0505	8.32288	8.39683	8.25405	PDXK	pyridoxal (pyridoxine, vitamin B6) kinase	cg03366992	0.141336	0.716426	0.737525	0.746881	0.267977	0.224175	0.350985	-0.452565	PDXK	Body	0.783507
932	1555780_a_at	0.000564411	0.00331314	2.55079	8.04158	7.92363	8.8803	9.38116	9.38023	9.28687	RHEB	Ras homolog enriched in brain	cg21961852	0.0851164	0.80298	0.837003	0.845654	0.338211	0.199707	0.341888	-0.535277	RHEB	Body	0.931449
13763	218537_at	0.000372937	0.00248117	2.52682	6.35455	6.71166	7.35814	7.49167	7.81851	7.92234	HCFC1R1	host cell factor C1 regulator 1 (XPO1 dependent)	cg24652919	0.101058	0.842243	0.810224	0.819	0.365208	0.183629	0.436926	-0.495234	HCFC1R1	Body	1.55796
15161	220949_s_at	0.00031954	0.00222838	2.52289	6.40444	6.46443	7.89664	8.06514	7.91788	7.62115	C7orf49	chromosome 7 open reading frame 49	cg00464046	0.411775	0.528732	0.541444	0.544223	0.336584	0.252783	0.385091	-0.213314	C7orf49	5'UTR|Body	1.34028
10319	212335_at	0.000458682	0.00285634	2.51913	9.69453	9.78925	10.2077	10.6384	11.11	11.0396	GNS	glucosamine (N-acetyl)-6-sulfatase	cg27476482	0.20048	0.816109	0.834049	0.842356	0.548433	0.39695	0.520647	-0.342161	GNS	Body	1.12939
14091	218946_at	0.000449765	0.00282065	2.51255	7.33838	7.75985	8.66835	8.74801	8.91866	8.83788	NFU1	NFU1 iron-sulfur cluster scaffold homolog (S, cerevisiae)	cg03375371	0.477943	0.67795	0.688627	0.6225	0.518667	0.445634	0.490074	-0.178234	NFU1	TSS1500	1.33821
19577	227484_at	0.00521874	0.0168954	2.51192	4.43043	3.84273	5.47819	5.06303	5.87277	5.05797	SRGAP1	SLIT-ROBO Rho GTPase activating protein 1	cg01668352	0.163036	0.856884	0.855812	0.893236	0.616645	0.372015	0.566756	-0.350172	SRGAP1	Body	0.527865
12364	215719_x_at	0.000752544	0.00406086	2.50197	5.5639	5.28677	4.52239	4.9988	6.69008	6.80672	FAS	Fas (TNF receptor superfamily, member 6)	cg13456138	0.37076	0.865592	0.83341	0.810401	0.597364	0.695344	0.667722	-0.182991	FAS	Body	1.11405
18912	226563_at	0.00062554	0.00356184	2.49834	5.27714	5.78978	7.24743	7.25685	6.86896	6.8399	SMAD2	SMAD family member 2	cg07912766	0.204782	0.637883	0.638245	0.676583	0.185004	0.334257	0.299943	-0.377835	SMAD2	TSS1500	0.390436
24216	237807_at	0.00239959	0.00946712	2.4943	3.60055	3.1873	4.06922	3.84278	4.35605	5.06908	SPATA12	spermatogenesis associated 12	cg25799109	0.365168	0.497693	0.460747	0.517805	0.2015	0.166427	0.377357	-0.243653	SPATA12	5'UTR	1.45972
7388	207169_x_at	0.00351459	0.0126419	2.49041	5.58862	4.79912	6.22333	5.76688	6.65464	6.36587	DDR1	discoidin domain receptor tyrosine kinase 1	cg11975790	0.171923	0.836241	0.758712	0.830676	0.545283	0.312616	0.378559	-0.39639	DDR1	5'UTR	1.1492
23268	235457_at	0.000962911	0.00485987	2.48505	6.2604	5.7511	7.58661	7.29416	7.22906	7.40898	MAML2	mastermind-like 2 (Drosophila)	cg26328687	0.296354	0.506479	0.544768	0.528232	0.298125	0.261062	0.180093	-0.280067	MAML2	TSS1500	0.853863
11923	214755_at	0.00276598	0.0105576	2.48497	5.68195	5.57711	7.29047	6.47585	7.10979	6.77572	UAP1L1	UDP-N-acteylglucosamine pyrophosphorylase 1-like 1	cg14557690	0.346891	0.796657	0.770462	0.788492	0.582956	0.505535	0.587832	-0.226429	UAP1L1	3'UTR	1.35737
9899	211744_s_at	0.00234819	0.00932046	2.48079	8.50709	8.66304	9.00628	9.76634	9.73504	10.0567	CD58	CD58 molecule	cg25971649	0.0484086	0.961005	0.949723	0.963148	0.508873	0.539437	0.530156	-0.431804	CD58	Body	0.934683
8537	209325_s_at	0.00501765	0.0164154	2.47716	4.35722	4.13827	4.8488	4.6765	5.04979	6.06307	RGS16	regulator of G-protein signaling 16	cg06875985	0.123841	0.861708	0.872638	0.852108	0.48477	0.343674	0.483387	-0.424874	RGS16	Body	1.06806
8582	209380_s_at	0.000865484	0.00449939	2.47568	6.83517	6.74031	8.24111	7.80484	8.28137	7.90976	ABCC5	ATP-binding cassette, sub-family C (CFTR/MRP), member 5	cg09230938	0.0634203	0.842139	0.852324	0.839918	0.182944	0.206895	0.395203	-0.583113	ABCC5	Body	1.17672
8444	209207_s_at	0.00168459	0.0072832	2.47521	5.60853	5.74722	6.42131	7.15748	6.97326	6.99759	SEC22B	SEC22 vesicle trafficking protein homolog B (S, cerevisiae) (gene/pseudogene)	cg25133786	0.378151	0.905156	0.867419	0.893781	0.713744	0.760773	0.773665	-0.139391	SEC22B	TSS1500	1.31732
19215	226968_at	0.00102758	0.00509354	2.46998	6.37022	6.08629	7.77316	7.79009	7.25706	7.80845	KIF1B	kinesin family member 1B	cg23716690	0.112801	0.753836	0.797497	0.822633	0.242681	0.239866	0.388136	-0.501094	KIF1B	Body	1.50913
19324	227112_at	0.00803124	0.0234237	2.46926	6.01988	5.56362	7.43503	6.53052	7.41147	6.78019	TMCC1	transmembrane and coiled-coil domain family 1	cg07443717	0.172983	0.910807	0.907084	0.906301	0.698908	0.537585	0.643671	-0.281343	TMCC1	Body	0.550427
4360	202357_s_at	0.00170786	0.00735239	2.46911	4.18757	3.93473	5.22682	4.93704	5.04379	5.68648	CFB	complement factor B	cg21606287	0.178278	0.873504	0.836705	0.88373	0.55838	0.444608	0.598533	-0.330806	CFB	Body	0.724359
3245	200960_x_at	0.000374755	0.0024902	2.46558	10.1744	10.1729	11.9179	11.6059	11.5505	11.4007	CLTA	clathrin, light chain A	cg14286443	0.419314	0.862948	0.836216	0.87504	0.658209	0.770682	0.71066	-0.144885	CLTA	Body	0.622987
3810	201646_at	0.00965062	0.0268792	2.46309	7.76059	7.82153	8.39892	9.58508	8.89422	9.28885	SCARB2	scavenger receptor class B, member 2	cg13648715	0.330377	0.574404	0.570195	0.588162	0.25593	0.210714	0.461273	-0.268281	SCARB2	Body	1.02321
7402	207198_s_at	0.0024429	0.00959918	2.46233	9.1105	9.14064	10.2101	10.9383	10.2188	10.6324	LIMS1	LIM and senescent cell antigen-like domains 1	cg05310309	0.172287	0.672808	0.718282	0.726234	0.239532	0.240468	0.338622	-0.432901	LIMS1	5'UTR	0.77332
7845	208296_x_at	0.00104212	0.00514975	2.46104	7.81899	7.43424	9.61082	9.29389	9.10844	8.74334	TNFAIP8	tumor necrosis factor, alpha-induced protein 8	cg21097090	0.337543	0.710226	0.666171	0.633747	0.36233	0.452741	0.339088	-0.285328	TNFAIP8	Body	1.27745
7991	208644_at	0.000549734	0.00324791	2.45577	6.19661	5.87582	7.63673	7.34972	7.39485	7.26993	PARP1	poly (ADP-ribose) polymerase 1	cg23163136	0.296998	0.880906	0.865225	0.875335	0.807373	0.646976	0.531106	-0.212004	PARP1	Body	1.30687
6951	206167_s_at	0.00432817	0.0147328	2.45116	3.62059	3.59923	4.63148	4.10783	5.32269	4.48406	ARHGAP6	Rho GTPase activating protein 6	cg09035532	0.457658	0.806916	0.797542	0.847842	0.669732	0.682139	0.651608	-0.149607	ARHGAP6	Body	0.902126
19826	227844_at	0.0021435	0.00871588	2.45026	4.72133	4.126	5.70475	5.49921	5.95936	5.47384	FMNL3	formin-like 3	cg16797275	0.412568	0.672137	0.743559	0.705792	0.525555	0.484997	0.445952	-0.221661	FMNL3	Body	0.731461
7616	207749_s_at	0.00292229	0.010984	2.44695	3.93181	4.05824	4.04128	4.87484	5.16758	5.40444	PPP2R3A	protein phosphatase 2, regulatory subunit B'', alpha	cg25221857	0.324395	0.85277	0.867463	0.859659	0.777222	0.574207	0.625819	-0.200882	PPP2R3A	5'UTR	1.375
16048	222481_at	0.000279084	0.00200825	2.44447	6.70794	6.729	8.04823	8.20847	7.93349	8.08249	FXC1	fracture callus 1 homolog (rat)	cg24744697	0.184255	0.750948	0.73831	0.821715	0.401006	0.272377	0.478567	-0.386341	FXC1	3'UTR	1.08491
6152	204780_s_at	0.000447126	0.00281202	2.43553	6.60567	6.91685	6.45569	6.3414	7.95964	8.13135	FAS	Fas (TNF receptor superfamily, member 6)	cg13456138	0.37076	0.865592	0.83341	0.810401	0.597364	0.695344	0.667722	-0.182991	FAS	Body	1.11405
9234	210427_x_at	0.000374004	0.00248642	2.43482	12.0392	12.0916	13.506	13.5749	13.1966	13.5018	ANXA2	annexin A2	cg25515997	0.070785	0.906487	0.901393	0.918653	0.464581	0.389783	0.378419	-0.497916	ANXA2	Body	1.04296
4329	202309_at	0.00116317	0.00554933	2.43306	7.67426	7.53743	8.76127	9.08242	8.6286	9.14864	MTHFD1	methylenetetrahydrofolate dehydrogenase (NADP+ dependent) 1, methenyltetrahydrofolate cyclohydrolase, formyltetrahydrofolate synthetase	cg14412134	0.292379	0.855115	0.847361	0.847555	0.690076	0.671545	0.485836	-0.234192	MTHFD1	Body	1.25755
6408	205173_x_at	0.00236079	0.00935638	2.4313	9.06811	9.39421	9.79829	10.493	10.387	10.6387	CD58	CD58 molecule	cg25971649	0.0484086	0.961005	0.949723	0.963148	0.508873	0.539437	0.530156	-0.431804	CD58	Body	0.934683
6355	205084_at	0.0010218	0.00507251	2.42985	5.73724	6.11891	6.95869	7.4052	7.2417	7.17619	BCAP29	B-cell receptor-associated protein 29	cg14288925	0.507641	0.863532	0.863163	0.862141	0.763147	0.762851	0.751053	-0.103929	BCAP29	Body	0.279537
14192	219082_at	0.00118752	0.00563208	2.42956	5.21855	5.05205	6.78118	6.2157	6.52592	6.30607	AMDHD2	amidohydrolase domain containing 2	cg10347555	0.444883	0.79338	0.812306	0.750533	0.618509	0.597211	0.644965	-0.165178	AMDHD2	TSS1500	0.951237
9148	210260_s_at	0.00244567	0.00960593	2.42936	8.53474	8.23263	10.2404	10.0205	10.0268	9.30176	TNFAIP8	tumor necrosis factor, alpha-induced protein 8	cg21097090	0.337543	0.710226	0.666171	0.633747	0.36233	0.452741	0.339088	-0.285328	TNFAIP8	Body	1.27745
13552	218276_s_at	0.00364019	0.0129843	2.42808	3.76386	3.69329	5.91123	5.22006	5.31237	4.70442	SAV1	salvador homolog 1 (Drosophila)	cg05105529	0.445554	0.916455	0.881811	0.811631	0.74819	0.781947	0.736266	-0.114498	SAV1	Body	1.01208
14340	219279_at	0.000454733	0.00284073	2.42804	7.00585	6.99368	9.12204	9.08792	8.4646	8.09451	DOCK10	dedicator of cytokinesis 10	cg05363955	0.0808827	0.803354	0.77653	0.790508	0.253609	0.165813	0.223869	-0.5757	DOCK10	Body	1.07606
4839	202981_x_at	0.00107655	0.0052675	2.41977	6.76403	7.28553	8.24317	8.38537	8.42656	8.17273	SIAH1	siah E3 ubiquitin protein ligase 1	cg02167757	0.332636	0.68287	0.649902	0.651411	0.384251	0.369625	0.422533	-0.269258	SIAH1	Body	0.56091
6689	205635_at	0.00362718	0.0129413	2.41728	2.85513	2.90144	3.41774	4.16329	3.88788	4.41545	KALRN	kalirin, RhoGEF kinase	cg10464130	0.212174	0.783529	0.828523	0.780271	0.48057	0.452045	0.434895	-0.341604	KALRN	Body	0.30043
11197	213503_x_at	0.000346882	0.00235478	2.41128	12.0037	12.0217	13.5031	13.4999	13.1494	13.4156	ANXA2	annexin A2	cg25515997	0.070785	0.906487	0.901393	0.918653	0.464581	0.389783	0.378419	-0.497916	ANXA2	Body	1.04296
5400	203710_at	0.000889123	0.00458603	2.40371	7.82539	7.7578	8.89939	8.57242	9.26662	8.8471	ITPR1	inositol 1,4,5-trisphosphate receptor, type 1	cg09654471	0.200051	0.885956	0.899288	0.882638	0.767662	0.45264	0.60192	-0.281887	ITPR1	Body	0.606886
12597	216295_s_at	0.000709895	0.0039	2.40279	9.77048	9.93817	11.7516	11.3605	11.2258	11.0123	CLTA	clathrin, light chain A	cg14286443	0.419314	0.862948	0.836216	0.87504	0.658209	0.770682	0.71066	-0.144885	CLTA	Body	0.622987
5628	204033_at	0.00183877	0.00776797	2.40053	3.69329	3.68153	5.13073	5.52895	4.6505	5.25104	TRIP13	thyroid hormone receptor interactor 13	cg11421768	0.170361	0.970933	0.957322	0.956308	0.818162	0.696414	0.886497	-0.161163	TRIP13	Body	1.38583
4346	202338_at	0.00334258	0.0121743	2.39972	3.9234	4.30554	4.9055	5.36272	5.05411	5.70056	TK1	thymidine kinase 1, soluble	cg18767057	0.497044	0.53371	0.556147	0.545615	0.332963	0.321767	0.468339	-0.170801	TK1	Body	1.36604
13950	218764_at	0.00117294	0.00558422	2.39857	6.30779	6.64204	7.34413	7.79801	7.84529	7.62888	PRKCH	protein kinase C, eta	cg14001486	0.451498	0.870986	0.871947	0.84829	0.799614	0.784254	0.619505	-0.129283	PRKCH	Body	1.05722
17416	224674_at	0.00522796	0.0169172	2.39272	8.00276	7.09514	8.57213	8.99249	8.83633	8.77887	TTYH3	tweety homolog 3 (Drosophila)	cg22788953	0.0718551	0.802384	0.760514	0.820574	0.182918	0.148972	0.346726	-0.568285	TTYH3	Body	1.32305
13642	218392_x_at	0.000330335	0.00228097	2.38601	5.26312	5.45948	6.79511	6.78717	6.57047	6.66134	SFXN1	sideroflexin 1	cg17747551	0.383639	0.912718	0.89974	0.912581	0.830293	0.803088	0.734075	-0.119195	SFXN1	Body	0.939968
18928	226581_at	0.000411269	0.00265663	2.37012	6.80999	6.80146	8.118	7.93783	8.1598	7.94158	ZFYVE20	zinc finger, FYVE domain containing 20	cg26306154	0.303835	0.869327	0.87989	0.875134	0.698147	0.608834	0.726309	-0.19702	ZFYVE20	Body	0.147673
9342	210651_s_at	0.00212337	0.00865851	2.36865	5.1412	5.62035	6.68596	7.18167	6.75238	6.49729	EPHB2	EPH receptor B2	cg05266663	0.22986	0.901047	0.90131	0.919668	0.750854	0.570766	0.741318	-0.219696	EPHB2	Body	1.52924
6902	206058_at	0.00799764	0.0233531	2.368	4.47667	4.24564	4.66676	4.52661	5.06418	6.14547	SLC6A12	solute carrier family 6 (neurotransmitter transporter, betaine/GABA), member 12	cg12415569	0.118878	0.666952	0.654434	0.534299	0.130599	0.088343	0.300806	-0.445312	SLC6A12	1stExon|5'UTR|TSS1500	1.23093
17542	224831_at	0.000700365	0.0038585	2.36495	6.99674	7.23253	8.08266	8.00704	8.53937	8.17353	CPEB4	cytoplasmic polyadenylation element binding protein 4	cg12665414	0.419837	0.855641	0.843524	0.844477	0.739505	0.636285	0.711225	-0.152209	CPEB4	Body	0.436219
15371	221477_s_at	0.00153218	0.00678301	2.36227	9.21006	9.12964	9.13359	9.70473	10.5552	10.2648	SOD2	superoxide dismutase 2, mitochondrial	cg06346099	0.220415	0.866712	0.855818	0.846906	0.56597	0.635064	0.484366	-0.294679	SOD2	3'UTR	-0.141695
13354	218035_s_at	0.000524417	0.00313904	2.3577	9.39414	9.433	11.0087	10.9086	10.818	10.4839	RBM47	RNA binding motif protein 47	cg15967525	0.151008	0.872712	0.896115	0.899398	0.589698	0.484305	0.570121	-0.341367	RBM47	1stExon|5'UTR	0.342321
16225	222709_at	0.00108825	0.00530105	2.34624	6.21509	6.23624	7.21227	7.18705	7.72794	7.18409	ATG7	autophagy related 7	cg16028117	0.311357	0.810196	0.811627	0.780444	0.589111	0.542709	0.509199	-0.253749	ATG7	Body	0.53217
20230	228486_at	0.000358329	0.00240916	2.34563	6.5772	6.64533	7.47237	7.28984	7.83131	7.85117	SLC44A1	solute carrier family 44, member 1	cg14504440	0.383139	0.835671	0.815014	0.849018	0.687831	0.624466	0.658529	-0.176292	SLC44A1	Body	0.916326
846	1555468_at	0.00110637	0.00535617	2.34442	4.21299	4.03195	5.50137	5.05272	5.48012	5.22329	NRP2	neuropilin 2	cg01631497	0.0788456	0.921755	0.912768	0.922016	0.524322	0.416359	0.469256	-0.448868	NRP2	Body	1.68202
19904	227970_at	0.0077342	0.0227564	2.33808	4.99395	4.96642	6.44292	6.2857	5.67148	6.73954	GPR157	G protein-coupled receptor 157	cg20284891	0.411835	0.875167	0.89507	0.892331	0.841432	0.773636	0.652637	-0.131621	GPR157	Body	0.591318
7983	208634_s_at	0.00213616	0.00869637	2.33807	8.08309	8.30423	10.0366	9.48123	9.61418	9.22379	MACF1	microtubule-actin crosslinking factor 1	cg10316899	0.140335	0.854837	0.865518	0.8786	0.587441	0.335927	0.49692	-0.392889	MACF1	Body	0.490094
3642	201444_s_at	0.00300539	0.0112238	2.33772	10.2175	10.4647	10.4968	11.2599	11.5969	11.5355	ATP6AP2	ATPase, H+ transporting, lysosomal accessory protein 2	cg12116395	0.350378	0.94052	0.912895	0.896598	0.853909	0.712504	0.809489	-0.124704	ATP6AP2	Body	0.756277
11897	214716_at	0.00371011	0.013156	2.33389	5.12647	4.62021	6.39934	5.90133	6.33791	5.85424	BMP2K	BMP2 inducible kinase	cg23811811	0.363438	0.699292	0.763409	0.727064	0.443928	0.495027	0.523681	-0.242376	BMP2K	Body	1.53915
11870	214672_at	0.000325664	0.00225784	2.33292	5.76995	5.75862	6.45762	6.38023	6.94387	7.02899	TTLL5	tubulin tyrosine ligase-like family, member 5	cg25588348	0.0509026	0.905292	0.886409	0.875753	0.224128	0.164627	0.501734	-0.592322	TTLL5	Body	0.0881275
3762	201590_x_at	0.000393391	0.00257769	2.3308	12.0962	12.1016	13.5205	13.6126	13.2216	13.4179	ANXA2	annexin A2	cg25515997	0.070785	0.906487	0.901393	0.918653	0.464581	0.389783	0.378419	-0.497916	ANXA2	Body	1.04296
12581	216252_x_at	0.00116089	0.00554149	2.33052	4.63583	4.81265	4.11952	4.52498	5.782	6.10779	FAS	Fas (TNF receptor superfamily, member 6)	cg13456138	0.37076	0.865592	0.83341	0.810401	0.597364	0.695344	0.667722	-0.182991	FAS	Body	1.11405
3041	200701_at	0.00132492	0.00610332	2.32393	11.2477	11.0132	12.5904	12.403	12.5944	12.0996	NPC2	Niemann-Pick disease, type C2	cg21915100	0.202468	0.87891	0.836944	0.875051	0.687167	0.46895	0.518235	-0.305517	NPC2	Body	1.16311
5840	204324_s_at	0.00231919	0.00924735	2.32356	5.18024	5.71093	6.27236	6.49625	6.88171	6.44213	GOLIM4	golgi integral membrane protein 4	cg01893100	0.139744	0.824115	0.831863	0.839555	0.473723	0.289782	0.451878	-0.426716	GOLIM4	Body	0.933122
9077	210151_s_at	0.00369023	0.0131047	2.32012	4.81321	5.45266	5.25429	5.76989	6.24356	6.45072	DYRK3	dual-specificity tyrosine-(Y)-phosphorylation regulated kinase 3	cg19778776	0.324459	0.57752	0.59675	0.566903	0.22432	0.268557	0.389078	-0.286406	DYRK3	TSS1500	0.541326
12502	216061_x_at	0.00616692	0.0191836	2.31355	5.79372	5.15692	5.55837	6.31385	6.65382	6.71705	PDGFB	platelet-derived growth factor beta polypeptide	cg20773033	0.397716	0.759126	0.69428	0.697411	0.549744	0.373879	0.585262	-0.213977	PDGFB	Body	0.696077
4772	202896_s_at	0.000572891	0.00335101	2.31233	7.57173	7.3465	8.49546	8.41274	8.55259	8.78434	SIRPA	signal-regulatory protein alpha	cg07862461	0.204119	0.868462	0.885021	0.870735	0.682089	0.524649	0.549269	-0.289404	SIRPA	Body	0.6869
8469	209236_at	0.000354533	0.00238951	2.31131	6.2202	6.25284	7.90946	7.96818	7.49869	7.39177	SLC23A2	solute carrier family 23 (nucleobase transporters), member 2	cg10150176	0.401697	0.74611	0.729877	0.754478	0.518225	0.536611	0.55751	-0.20604	SLC23A2	TSS200	1.25479
14204	219099_at	0.00148077	0.00662736	2.31068	8.36008	7.94119	9.2631	9.42058	9.16116	9.55674	C12orf5	chromosome 12 open reading frame 5	cg23355637	0.208604	0.891458	0.900309	0.882441	0.824185	0.401892	0.612163	-0.278656	C12orf5	Body	1.19562
12412	215834_x_at	0.00367609	0.0130714	2.30071	3.01151	3.61957	3.49546	4.00203	4.64429	4.39095	SCARB1	scavenger receptor class B, member 1	cg03319070	0.31276	0.836324	0.884915	0.884696	0.801051	0.529731	0.668456	-0.202233	SCARB1	Body	1.04803
16557	223174_at	0.000940209	0.00477121	2.29473	6.26466	6.3875	7.92873	7.93604	7.74759	7.30122	BTBD10	BTB (POZ) domain containing 10	cg08114852	0.242703	0.725193	0.726096	0.682543	0.365665	0.299662	0.443807	-0.341567	BTBD10	Body	1.20917
18923	226575_at	0.000372767	0.00248117	2.28858	4.07918	4.0745	4.72172	4.81321	5.29861	5.24398	ZNF462	zinc finger protein 462	cg14463164	0.26947	0.777937	0.798528	0.824996	0.653632	0.507659	0.393948	-0.282074	ZNF462	Body	0.622637
10294	212306_at	0.00176299	0.00752499	2.26983	6.00209	6.21636	7.14748	7.23251	7.57424	7.00937	CLASP2	cytoplasmic linker associated protein 2	cg12833451	0.492997	0.860426	0.824424	0.886095	0.750119	0.754435	0.733063	-0.111109	CLASP2	Body	0.206456
10692	212796_s_at	0.00383614	0.0134827	2.26887	7.16035	7.44363	8.22566	7.76404	8.79008	8.17784	TBC1D2B	TBC1 domain family, member 2B	cg23941016	0.282447	0.788055	0.792019	0.778184	0.633017	0.436099	0.454241	-0.2783	TBC1D2B	Body	0.0420539
18633	226206_at	0.000892866	0.00460099	2.26764	6.71794	6.31477	7.67929	7.73488	7.75688	7.63822	MAFK	v-maf musculoaponeurotic fibrosarcoma oncogene homolog K (avian)	cg03331514	0.160291	0.944272	0.9311	0.947724	0.729648	0.54962	0.838108	-0.23524	MAFK	5'UTR	0.667209
20229	228485_s_at	0.000541321	0.00321258	2.2661	6.05887	5.85355	6.84866	6.74852	7.19902	7.07382	SLC44A1	solute carrier family 44, member 1	cg14504440	0.383139	0.835671	0.815014	0.849018	0.687831	0.624466	0.658529	-0.176292	SLC44A1	Body	0.916326
18853	226484_at	0.000412459	0.00266073	2.26477	5.07186	5.15408	5.807	5.7856	6.248	6.33666	ZBTB47	zinc finger and BTB domain containing 47	cg23647554	0.393073	0.393105	0.391547	0.594233	0.173095	0.172715	0.437677	-0.198466	ZBTB47	Body	0.259515
20874	229611_at	0.00206648	0.00847836	2.26004	3.44983	4.00877	5.23163	4.93089	4.85133	4.95997	LMLN	leishmanolysin-like (metallopeptidase M8 family)	cg16704241	0.453304	0.781573	0.732009	0.794682	0.623025	0.593561	0.589627	-0.167351	LMLN	TSS1500	0.900109
12803	216944_s_at	0.000718751	0.00393521	2.25611	6.86731	6.66539	7.45717	7.35459	8.07175	7.80862	ITPR1	inositol 1,4,5-trisphosphate receptor, type 1	cg09654471	0.200051	0.885956	0.899288	0.882638	0.767662	0.45264	0.60192	-0.281887	ITPR1	Body	0.606886
22699	233888_s_at	0.00144575	0.0065087	2.25158	5.2574	5.24731	6.18071	5.82849	6.21724	6.62934	SRGAP1	SLIT-ROBO Rho GTPase activating protein 1	cg01668352	0.163036	0.856884	0.855812	0.893236	0.616645	0.372015	0.566756	-0.350172	SRGAP1	Body	0.527865
17285	224469_s_at	0.000585562	0.00339358	2.24658	5.807	5.81716	7.42458	7.28734	6.86645	7.09316	INF2	inverted formin, FH2 and WH2 domain containing	cg02305961	0.441936	0.692818	0.662146	0.643095	0.478041	0.45066	0.47494	-0.198139	INF2	5'UTR	0.460225
14016	218854_at	0.00441433	0.0149229	2.24411	8.25256	8.0609	10.0812	9.60176	9.65184	8.99391	DSE	dermatan sulfate epimerase	cg18220168	0.253588	0.915099	0.848092	0.836277	0.613119	0.542458	0.701619	-0.247424	DSE	5'UTR	0.401831
20119	228303_at	0.00198138	0.00821803	2.24007	6.26466	6.25704	7.74084	7.12645	7.40116	7.44762	GALNT6	UDP-N-acetyl-alpha-D-galactosamine:polypeptide N-acetylgalactosaminyltransferase 6 (GalNAc-T6)	cg21253043	0.0777804	0.846595	0.863328	0.824365	0.396318	0.160235	0.365362	-0.537458	GALNT6	5'UTR	1.40236
345	1553715_s_at	0.00106584	0.00522823	2.23847	7.36165	7.41477	8.28797	8.59328	8.38968	8.71177	FAM195A	family with sequence similarity 195, member A	cg06505619	0.415255	0.6759	0.745909	0.736063	0.511024	0.425921	0.609559	-0.203789	FAM195A	Body	1.11899
1073	1556180_at	0.00245377	0.00962806	2.22846	4.75845	5.15692	5.53514	6.0497	6.04982	6.17765	LOC729678	uncharacterized LOC729678	cg14046334	0.0538654	0.917751	0.920669	0.894003	0.320781	0.282122	0.431174	-0.566115	LOC729678	TSS200	1.22244
6076	204657_s_at	0.00671145	0.0204652	2.22225	4.4643	4.98279	5.50288	5.79336	5.5117	6.23942	SHB	Src homology 2 domain containing adaptor protein B	cg14195115	0.301749	0.865921	0.869794	0.866831	0.7468	0.552365	0.677169	-0.208737	SHB	Body	1.08715
27002	32069_at	0.00377508	0.0133229	2.21787	7.07117	7.75505	8.99609	8.83419	8.72061	8.40396	N4BP1	NEDD4 binding protein 1	cg06431604	0.497752	0.890764	0.869769	0.884971	0.815245	0.810735	0.73201	-0.0958378	N4BP1	Body	0.730651
13338	218017_s_at	0.00146233	0.00656846	2.21657	7.82133	8.18266	8.67489	8.95801	9.03432	9.26633	HGSNAT	heparan-alpha-glucosaminide N-acetyltransferase	cg24048338	0.223635	0.521123	0.557355	0.575542	0.16087	0.152112	0.35323	-0.329269	HGSNAT	Body	0.744566
12488	216031_x_at	0.00807848	0.0235288	2.21465	4.03065	3.92441	4.38085	5.35271	5.04769	5.20153	HN1L	hematological and neurological expressed 1-like	cg06775420	0.0326346	0.959666	0.96444	0.970711	0.545453	0.304509	0.579772	-0.488362	HN1L	Body	1.39723
3580	201363_s_at	0.00682269	0.0207327	2.21327	7.32067	7.15743	8.4005	7.70473	8.68801	8.08245	IVNS1ABP	influenza virus NS1A binding protein	cg21913528	0.333069	0.879305	0.873397	0.890722	0.776369	0.726068	0.61891	-0.174026	IVNS1ABP	5'UTR	0.2454
15534	221697_at	0.00113675	0.00545756	2.21137	3.31291	3.62946	4.66947	4.37584	4.57562	4.65663	MAP1LC3C	microtubule-associated protein 1 light chain 3 gamma	cg14382888	0.0691551	0.844561	0.866219	0.898855	0.379713	0.190701	0.377	-0.554073	MAP1LC3C	TSS1500	1.2651
27257	64418_at	0.00200861	0.00830449	2.21108	6.38934	6.63048	7.78832	7.66076	7.91901	7.39031	SYNRG	synergin, gamma	cg06513864	0.052546	0.0289427	0.77348	0.814263	0.0351584	0.0408884	0.0439905	-0.498883	SYNRG	TSS200	0.967637
10928	213093_at	0.000652526	0.00367569	2.21061	6.40463	6.34627	8.46719	8.23586	7.57002	7.46977	PRKCA	protein kinase C, alpha	cg26389955	0.368705	0.897788	0.884275	0.90208	0.825923	0.744659	0.684656	-0.142968	PRKCA	Body	0.316715
21127	230078_at	0.00145261	0.0065302	2.20939	7.06434	7.41517	8.31126	8.2849	8.56521	8.20159	RAPGEF6	Rap guanine nucleotide exchange factor (GEF) 6	cg18841796	0.444143	0.547844	0.573085	0.539225	0.27524	0.271184	0.491147	-0.207528	RAPGEF6	Body	0.547449
4697	202805_s_at	0.000832513	0.00436545	2.2093	5.76995	5.66057	7.13781	7.30242	6.99904	6.71867	ABCC1	ATP-binding cassette, sub-family C (CFTR/MRP), member 1	cg08996506	0.295853	0.833743	0.889438	0.903738	0.625713	0.695618	0.718047	-0.195847	ABCC1	Body	1.08691
8103	208779_x_at	0.00193809	0.00807646	2.20276	4.06972	3.90767	4.58768	4.56079	5.4051	4.85091	DDR1	discoidin domain receptor tyrosine kinase 1	cg11975790	0.171923	0.836241	0.758712	0.830676	0.545283	0.312616	0.378559	-0.39639	DDR1	5'UTR	1.1492
6886	206027_at	0.00169957	0.00732711	2.2025	4.41772	4.22768	5.1175	5.49312	5.63286	5.29082	S100A3	S100 calcium binding protein A3	cg09680007	0.0760721	0.875278	0.914279	0.878939	0.363134	0.346068	0.436868	-0.507476	S100A3	TSS200	1.02159
19675	227620_at	0.000545251	0.0032284	2.1958	5.44422	5.55867	6.89823	6.90889	6.68257	6.5898	SLC44A1	solute carrier family 44, member 1	cg14504440	0.383139	0.835671	0.815014	0.849018	0.687831	0.624466	0.658529	-0.176292	SLC44A1	Body	0.916326
24670	238823_at	0.00114912	0.00550051	2.19324	4.41774	4.12429	5.22061	5.0722	5.53824	5.26991	FMNL3	formin-like 3	cg16797275	0.412568	0.672137	0.743559	0.705792	0.525555	0.484997	0.445952	-0.221661	FMNL3	Body	0.731461
7457	207358_x_at	0.00385672	0.0135411	2.19313	6.63451	7.13037	8.54812	8.11489	8.20064	7.83021	MACF1	microtubule-actin crosslinking factor 1	cg10316899	0.140335	0.854837	0.865518	0.8786	0.587441	0.335927	0.49692	-0.392889	MACF1	Body	0.490094
3424	201172_x_at	0.00107582	0.0052649	2.19228	10.6671	10.7179	11.4458	11.6966	11.9812	11.6686	ATP6V0E1	ATPase, H+ transporting, lysosomal 9kDa, V0 subunit e1	cg27620052	0.246878	0.749016	0.684082	0.786119	0.446786	0.348768	0.421269	-0.334131	ATP6V0E1	Body	0.691923
13492	218204_s_at	0.00986558	0.0273109	2.19041	5.96739	5.56058	7.45263	6.82446	7.25001	6.54035	FYCO1	FYVE and coiled-coil domain containing 1	cg08450017	0.334601	0.923138	0.915493	0.885975	0.873372	0.812257	0.558673	-0.160101	FYCO1	Body	0.558228
16460	223059_s_at	0.00490925	0.0161303	2.18902	8.55707	7.97215	8.42175	8.98013	9.46113	9.32865	FAM107B	family with sequence similarity 107, member B	cg06752040	0.230289	0.594036	0.632971	0.659417	0.305245	0.23877	0.260649	-0.360587	FAM107B	Body	1.2443
1796	1559942_at	0.005172	0.0167927	2.18659	3.86566	4.64776	5.35791	5.07877	5.35836	5.41242	MDFIC	MyoD family inhibitor domain containing	cg25274468	0.277959	0.869965	0.872834	0.873566	0.743394	0.569609	0.639087	-0.221425	MDFIC	Body	1.3129
2625	1568954_s_at	0.00527367	0.0170228	2.18452	6.38349	5.97993	6.54004	7.24554	7.40674	7.21132	C16orf72	chromosome 16 open reading frame 72	cg08534055	0.201296	0.747877	0.773739	0.763711	0.446588	0.263982	0.448887	-0.37529	C16orf72	Body	0.791427
7894	208433_s_at	0.00552153	0.0176561	2.18435	5.69602	5.07169	6.97964	6.62487	6.2846	6.73752	LRP8	low density lipoprotein receptor-related protein 8, apolipoprotein e receptor	cg24107728	0.0827387	0.773103	0.710308	0.685923	0.270906	0.0861868	0.210638	-0.533868	LRP8	Body	1.47948
3850	201697_s_at	0.00115244	0.00551353	2.18341	7.94862	8.32064	10.5675	10.5377	9.35223	9.17021	DNMT1	DNA (cytosine-5-)-methyltransferase 1	cg09445675	0.309708	0.91912	0.924712	0.927427	0.843612	0.734853	0.779709	-0.137695	DNMT1	Body	1.08921
26313	243066_at	0.00583661	0.0184002	2.18263	3.44881	3.65618	4.81817	4.39386	5.04005	4.31707	NPL	N-acetylneuraminate pyruvate lyase (dihydrodipicolinate synthase)	cg07813275	0.0992688	0.839763	0.867444	0.853993	0.376175	0.254689	0.428437	-0.500633	NPL	TSS1500	2.24898
9011	210042_s_at	0.0018683	0.00786059	2.18262	9.07157	9.40499	9.81367	10.0771	10.1898	10.5389	CTSZ	cathepsin Z	cg06942450	0.092969	0.75205	0.826858	0.823174	0.207803	0.247339	0.375394	-0.523849	CTSZ	TSS1500	0.54829
13816	218601_at	0.00620351	0.019267	2.18001	6.32804	5.45161	7.22244	7.17429	7.03832	6.98999	URGCP	upregulator of cell proliferation	cg20901170	0.264202	0.940974	0.903448	0.920071	0.724454	0.717701	0.822289	-0.166683	URGCP	Body	-0.149764
14617	219718_at	0.00316261	0.0116738	2.17869	4.76535	4.53694	5.87891	6.51404	5.70649	5.84272	FGGY	FGGY carbohydrate kinase domain containing	cg00996847	0.392279	0.791067	0.755503	0.803106	0.726392	0.536929	0.481498	-0.20162	FGGY	Body	0.455506
17601	224900_at	0.00209609	0.00856897	2.17585	7.19418	7.58357	8.9684	8.69521	8.67187	8.34903	ANKFY1	ankyrin repeat and FYVE domain containing 1	cg07697428	0.432639	0.880841	0.903183	0.855271	0.812995	0.794962	0.661819	-0.123173	ANKFY1	Body	0.352746
12384	215764_x_at	0.00227028	0.0091042	2.17131	6.36695	6.2897	8.1403	7.81763	7.69223	7.20156	AP2A2	adaptor-related protein complex 2, alpha 2 subunit	cg13968557	0.123889	0.912019	0.894809	0.899099	0.703575	0.361031	0.520229	-0.373697	AP2A2	Body	1.23177
7734	208044_s_at	0.00715471	0.0214555	2.16947	4.85636	5.09301	6.18132	5.8083	5.69306	6.49099	PPARD	peroxisome proliferator-activated receptor delta	cg14015015	0.397938	0.767833	0.769713	0.776494	0.616099	0.566006	0.534698	-0.199079	PPARD	5'UTR	1.21995
14440	219431_at	0.000915026	0.00468253	2.16256	6.11773	6.36108	7.63259	7.66287	7.24999	7.4543	ARHGAP10	Rho GTPase activating protein 10	cg26338428	0.430726	0.824048	0.854239	0.812095	0.7402	0.70518	0.563753	-0.160416	ARHGAP10	Body	0.883953
10459	212504_at	0.00197945	0.00821374	2.16122	4.71624	4.85992	5.1175	4.98131	5.64565	6.15421	DIP2C	DIP2 disco-interacting protein 2 homolog C (Drosophila)	cg15986644	0.348769	0.970726	0.96742	0.958149	0.943603	0.931832	0.80687	-0.0713298	DIP2C	Body	1.25987
6237	204905_s_at	0.000707684	0.0038902	2.14948	6.53147	6.62427	7.62244	7.68214	7.59995	7.76377	EEF1E1	eukaryotic translation elongation factor 1 epsilon 1	cg02673323	0.426299	0.896616	0.93124	0.903816	0.868449	0.758452	0.800092	-0.101559	EEF1E1	Body	0.614331
27097	38149_at	0.00230396	0.00920003	2.1454	7.15071	7.58234	8.33747	7.96956	8.42968	8.50586	ARHGAP25	Rho GTPase activating protein 25	cg07914962	0.101689	0.862889	0.87059	0.833473	0.409837	0.232044	0.461188	-0.487961	ARHGAP25	Body	0.668522
19303	227084_at	0.004581	0.0153375	2.13049	4.45782	4.21218	4.26933	4.8703	5.24127	5.6111	DTNA	dystrobrevin, alpha	cg02790691	0.37031	0.804032	0.715579	0.755488	0.67094	0.411014	0.508605	-0.22818	DTNA	5'UTR|TSS1500	0.316423
3663	201470_at	0.00484087	0.0159671	2.12512	10.218	10.5078	11.4524	11.8637	11.1672	11.7337	GSTO1	glutathione S-transferase omega 1	cg07631309	0.317396	0.3567	0.412239	0.457531	0.173159	0.137971	0.189857	-0.241828	GSTO1	Body	1.05214
6397	205153_s_at	0.00176644	0.00753225	2.12356	5.81183	6.00102	6.71605	7.13423	6.92801	7.05781	CD40	CD40 molecule, TNF receptor superfamily member 5	cg01149415	0.23561	0.866665	0.887865	0.842112	0.774386	0.429441	0.576816	-0.271999	CD40	TSS1500	0.853783
12974	217419_x_at	0.00389593	0.0136373	2.12219	5.75721	5.18251	6.77729	6.73771	6.36165	6.74918	AGRN	agrin	cg22627753	0.132217	0.876597	0.888417	0.852061	0.665556	0.304737	0.45597	-0.396938	AGRN	Body	0.702352
16579	223204_at	0.00097949	0.00493027	2.1196	10.1739	10.0693	11.289	11.3709	11.3324	11.0783	FAM198B	family with sequence similarity 198, member B	cg02364379	0.112047	0.921485	0.916206	0.926144	0.679434	0.474079	0.537404	-0.357639	FAM198B	Body	1.31023
12766	216841_s_at	0.00142589	0.00644289	2.11153	7.6914	7.9877	8.48604	8.70832	8.99484	8.84084	SOD2	superoxide dismutase 2, mitochondrial	cg06346099	0.220415	0.866712	0.855818	0.846906	0.56597	0.635064	0.484366	-0.294679	SOD2	3'UTR	-0.141695
18131	225589_at	0.000996247	0.00498982	2.10429	3.98088	4.08372	5.59008	5.70047	5.21818	4.99309	SH3RF1	SH3 domain containing ring finger 1	cg15699321	0.22399	0.889098	0.87765	0.845489	0.687254	0.411153	0.670804	-0.281009	SH3RF1	Body	0.738427
19685	227633_at	0.00316666	0.011684	2.10018	4.8367	5.32843	6.56153	6.19062	6.14896	6.15719	RHEB	Ras homolog enriched in brain	cg21961852	0.0851164	0.80298	0.837003	0.845654	0.338211	0.199707	0.341888	-0.535277	RHEB	Body	0.931449
22050	232181_at	0.00170591	0.00734857	2.09608	5.59559	5.56205	6.86534	7.02495	6.4435	6.84953	PPARGC1B	peroxisome proliferator-activated receptor gamma, coactivator 1 beta	cg00966557	0.342067	0.864585	0.866448	0.862932	0.73835	0.619743	0.693811	-0.180687	PPARGC1B	Body	0.441634
15706	221937_at	0.00241507	0.0095153	2.08914	7.37261	7.41775	8.61636	8.38393	8.69505	8.22114	SYNRG	synergin, gamma	cg06513864	0.052546	0.0289427	0.77348	0.814263	0.0351584	0.0408884	0.0439905	-0.498883	SYNRG	TSS200	0.967637
5722	204158_s_at	0.0021729	0.0088038	2.08811	9.67503	10.0184	10.8355	10.8015	10.7288	11.0891	TCIRG1	T-cell, immune regulator 1, ATPase, H+ transporting, lysosomal V0 subunit A3	cg08801887	0.203309	0.833439	0.853787	0.887318	0.602612	0.41782	0.638116	-0.305332	TCIRG1	Body	1.05401
8480	209251_x_at	0.00177199	0.00755237	2.08745	11.427	11.0333	13.0205	12.9036	12.2141	12.3696	TUBA1C	tubulin, alpha 1c	cg19050555	0.259057	0.55856	0.608358	0.567225	0.160158	0.205629	0.419227	-0.316376	TUBA1C	Body	1.03034
13318	217995_at	0.00179851	0.00764275	2.08722	10.7752	10.6788	11.8277	12.0745	11.6108	11.9663	SQRDL	sulfide quinone reductase-like (yeast)	cg16751778	0.0744709	0.85227	0.868593	0.848479	0.265551	0.246037	0.417621	-0.546711	SQRDL	Body	1.0487
12639	216407_at	0.00149912	0.00668432	2.08311	5.62708	5.3435	6.27138	6.34869	6.42097	6.66709	VAC14	Vac14 homolog (S, cerevisiae)	cg07563611	0.431314	0.866255	0.892131	0.884268	0.772514	0.707386	0.79948	-0.121091	VAC14	Body	1.27701
19767	227750_at	0.0012674	0.00590742	2.0722	4.29537	4.10916	4.21594	4.448	5.30311	5.20375	KALRN	kalirin, RhoGEF kinase	cg10464130	0.212174	0.783529	0.828523	0.780271	0.48057	0.452045	0.434895	-0.341604	KALRN	Body	0.30043
596	1554533_at	0.00124841	0.00584482	2.07066	3.06268	2.88748	3.9896	4.03728	4.14842	3.90192	C2	complement component 2	cg07880384	0.238038	0.642825	0.639494	0.625945	0.30838	0.243999	0.327886	-0.342667	C2	3'UTR	2.14007
1419	1557915_s_at	0.008525	0.0244516	2.06726	9.9501	10.3645	11.0223	11.5867	10.949	11.4611	GSTO1	glutathione S-transferase omega 1	cg07631309	0.317396	0.3567	0.412239	0.457531	0.173159	0.137971	0.189857	-0.241828	GSTO1	Body	1.05214
5242	203507_at	0.00911673	0.0257543	2.06492	7.34477	7.41868	8.93974	8.28583	8.72422	8.13139	CD68	CD68 molecule	cg05270696	0.167316	0.721999	0.672094	0.732362	0.218735	0.21358	0.44749	-0.41555	CD68	Body	1.04867
17492	224768_at	0.00590801	0.0185619	2.06304	6.45942	7.03053	8.29716	7.80428	7.79886	7.78065	IWS1	IWS1 homolog (S, cerevisiae)	cg15239145	0.304068	0.852153	0.90826	0.892255	0.72836	0.62612	0.744325	-0.184621	IWS1	TSS1500	0.581507
5425	203739_at	0.00972473	0.0270335	2.06217	6.07001	6.54951	8.0136	7.82145	7.72425	6.98359	ZNF217	zinc finger protein 217	cg17098965	0.398422	0.360271	0.291659	0.287965	0.157524	0.111901	0.145459	-0.175003	ZNF217	1stExon|5'UTR	1.02751
429	1554030_at	0.00190274	0.00796435	2.06128	4.57238	4.72049	5.61977	5.64723	5.89169	5.48825	ARSB	arylsulfatase B	cg07379703	0.266638	0.738606	0.692518	0.713026	0.488016	0.285894	0.421755	-0.316162	ARSB	Body	1.05166
25109	239810_at	0.00112434	0.00540905	2.06118	4.71429	4.4898	6.11764	6.23001	5.6536	5.63743	VASH1	vasohibin 1	cg21074797	0.441497	0.764647	0.740459	0.724079	0.622141	0.527926	0.530498	-0.182873	VASH1	Body	0.1979
3690	201506_at	0.00489463	0.0160977	2.05696	11.8692	11.9784	13.7876	13.5852	13.2921	12.6365	TGFBI	transforming growth factor, beta-induced, 68kDa	cg05838308	0.496543	0.881172	0.886146	0.884576	0.781238	0.793984	0.796977	-0.0932318	TGFBI	Body	1.08656
7252	206855_s_at	0.00368699	0.0130983	2.05344	6.55737	7.00421	7.47023	7.42176	7.61164	8.02603	HYAL2	hyaluronoglucosaminidase 2	cg27091787	0.270043	0.587481	0.658594	0.630408	0.246498	0.278571	0.397079	-0.318112	HYAL2	TSS1500	0.971124
1	1007_s_at	0.00742862	0.0221023	2.05076	5.56	5.58633	6.97722	6.19039	6.70308	6.51556	DDR1	discoidin domain receptor tyrosine kinase 1	cg11975790	0.171923	0.836241	0.758712	0.830676	0.545283	0.312616	0.378559	-0.39639	DDR1	5'UTR	1.1492
14412	219383_at	0.0041161	0.0142037	2.04877	3.13005	3.12083	4.25279	3.80128	4.38513	3.93526	PRR5L	proline rich 5 like	cg16829924	0.509058	0.924556	0.913976	0.889973	0.841407	0.864197	0.802203	-0.0735657	PRR5L	5'UTR	0.416299
1585	1558733_at	0.00216045	0.00877306	2.04664	5.50589	5.3756	5.71519	5.95936	6.29559	6.65242	ZBTB38	zinc finger and BTB domain containing 38	cg01879723	0.375298	0.882158	0.907694	0.873946	0.771542	0.796402	0.6647	-0.143718	ZBTB38	5'UTR	1.47476
2951	200096_s_at	0.00312442	0.0115594	2.04621	11.1819	11.2661	11.7977	12.2213	12.433	12.0809	ATP6V0E1	ATPase, H+ transporting, lysosomal 9kDa, V0 subunit e1	cg27620052	0.246878	0.749016	0.684082	0.786119	0.446786	0.348768	0.421269	-0.334131	ATP6V0E1	Body	0.691923
9286	210541_s_at	0.00253572	0.0098731	2.04508	6.21033	6.68334	7.38313	7.32307	7.5483	7.40968	TRIM27	tripartite motif containing 27	cg01598367	0.343427	0.891392	0.902273	0.902158	0.848564	0.649662	0.728652	-0.156315	TRIM27	Body	0.812134
13832	218618_s_at	0.00266122	0.0102522	2.04275	8.38702	8.20313	9.48564	9.87703	9.19244	9.45874	FNDC3B	fibronectin type III domain containing 3B	cg00589541	0.205209	0.843842	0.844805	0.823993	0.512292	0.444356	0.52627	-0.343241	FNDC3B	Body	1.47072
10081	212038_s_at	0.00147887	0.00662102	2.04	9.1203	9.28323	10.3317	10.4734	10.1104	10.3503	VDAC1	voltage-dependent anion channel 1	cg23256802	0.464085	0.859245	0.843794	0.85034	0.627823	0.761622	0.769266	-0.131556	VDAC1	Body	0.805308
4974	203167_at	0.00130027	0.0060175	2.03926	8.6398	8.81011	10.0009	9.80693	9.7994	9.70661	TIMP2	TIMP metallopeptidase inhibitor 2	cg03642503	0.19058	0.875082	0.859882	0.842207	0.594559	0.446525	0.571673	-0.321471	TIMP2	Body	1.26118
8692	209536_s_at	0.0094838	0.0265281	2.03573	8.62783	7.76447	9.37906	9.34376	9.26239	9.181	EHD4	EH-domain containing 4	cg13879937	0.263531	0.720967	0.771573	0.728849	0.581043	0.370186	0.335248	-0.311637	EHD4	TSS1500	0.106798
6224	204882_at	0.00609341	0.0190153	2.0352	6.80488	7.36536	8.14289	7.67131	8.07862	8.14197	ARHGAP25	Rho GTPase activating protein 25	cg07914962	0.101689	0.862889	0.87059	0.833473	0.409837	0.232044	0.461188	-0.487961	ARHGAP25	Body	0.668522
4207	202153_s_at	0.00205166	0.00843404	2.03365	7.7879	7.74811	9.17803	8.77323	8.84578	8.73837	NUP62	nucleoporin 62kDa	cg23878206	0.21573	0.850851	0.839911	0.859093	0.540465	0.562015	0.547469	-0.299969	NUP62	5'UTR	0.333205
6036	204601_at	0.00248422	0.00971962	2.03292	6.23211	6.61945	7.87589	7.79058	7.58174	7.31693	N4BP1	NEDD4 binding protein 1	cg06431604	0.497752	0.890764	0.869769	0.884971	0.815245	0.810735	0.73201	-0.0958378	N4BP1	Body	0.730651
20397	228759_at	0.00116253	0.00554819	2.02876	5.60963	5.70979	6.62059	6.58195	6.59162	6.76899	CREB3L2	cAMP responsive element binding protein 3-like 2	cg22523050	0.199015	0.723036	0.764356	0.715994	0.405407	0.318249	0.337131	-0.380866	CREB3L2	3'UTR	0.613293
8329	209050_s_at	0.00277173	0.0105677	2.02474	8.34787	7.90921	8.7281	8.61964	9.25265	9.0399	RALGDS	ral guanine nucleotide dissociation stimulator	cg14099540	0.393287	0.668281	0.679662	0.632197	0.540141	0.338182	0.423981	-0.225945	RALGDS	Body	0.910325
15698	221922_at	0.00897441	0.0254654	2.01968	4.11591	4.29681	5.43775	4.70783	5.04014	5.40084	GPSM2	G-protein signaling modulator 2	cg00859129	0.404746	0.710271	0.708234	0.662183	0.469333	0.407816	0.512096	-0.230481	GPSM2	5'UTR	0.381568
7755	208091_s_at	0.00437769	0.0148422	2.01355	8.85387	8.28189	9.32487	9.09168	9.57566	9.57959	VOPP1	vesicular, overexpressed in cancer, prosurvival protein 1	cg13860281	0.17465	0.833546	0.80817	0.840527	0.531841	0.435254	0.392116	-0.374344	VOPP1	Body	1.0133
18350	225861_at	0.00368056	0.0130826	2.00625	7.34631	7.18559	7.99082	8.49511	8.17865	8.36226	FAM195A	family with sequence similarity 195, member A	cg06505619	0.415255	0.6759	0.745909	0.736063	0.511024	0.425921	0.609559	-0.203789	FAM195A	Body	1.11899
16176	222644_s_at	0.00733477	0.0219042	2.00527	5.92784	6.32569	6.60926	7.21507	7.01955	7.24158	GLT25D1	glycosyltransferase 25 domain containing 1	cg22528979	0.0948327	0.958669	0.964424	0.954492	0.858922	0.29627	0.807275	-0.30504	GLT25D1	Body	0.797207
8900	209859_at	0.00382652	0.0134564	2.00523	2.80224	2.6913	2.9319	2.88198	3.47199	4.02909	TRIM9	tripartite motif containing 9	cg18712494	0.288979	0.715036	0.772	0.626566	0.488357	0.277871	0.442347	-0.301675	TRIM9	Body	0.558232
8772	209661_at	0.00332685	0.0121407	2.00521	5.015	5.11404	6.41598	5.936	6.16922	5.96733	KIFC3	kinesin family member C3	cg01115923	0.111224	0.891406	0.882535	0.871646	0.528364	0.322843	0.515193	-0.426396	KIFC3	Body	0.677813
4176	202111_at	0.0011027	0.00535038	2.0046	6.68521	6.57441	7.38918	7.40481	7.63649	7.62974	SLC4A2	solute carrier family 4, anion exchanger, member 2 (erythrocyte membrane protein band 3-like 1)	cg02723617	0.441763	0.662984	0.66287	0.717369	0.524129	0.43485	0.497051	-0.195731	SLC4A2	TSS1500	0.95865

## Sheet: MO_OC_Hypermeth_Downreg
	ID	P,Value	adj,P,Val	FC	Mo_d1,CEL	Mo_d2,CEL	Mo-INT_d1,CEL	Mo-INT_d2,CEL	Mo-OC_d1,CEL	Mo-OC_d2,CEL	geneNames	geneDes	ID	FC	DONOR1_CD14	DONOR2_CD14	DONOR3_CD14	DONOR1_OC	DONOR2_OC	DONOR3_OC	difBeta	Gen	Grup	diffXXX
6809	205863_at	1.39678e-09	9.54594e-06	0.00473966	11.9002	11.8655	6.02691	5.79467	3.99906	4.32466	S100A12	S100 calcium binding protein A12	cg02901136	3.45122	0.14899	0.125924	0.176899	0.313763	0.355075	0.516429	0.244485	S100A12	TSS1500	-8.02948
12577	216248_s_at	2.31203e-09	9.59326e-06	0.00543759	10.7315	10.4303	2.64315	3.00065	3.09473	3.02139	NR4A2	nuclear receptor subfamily 4, group A, member 2	cg09906382	5.6237	0.426992	0.566376	0.443708	0.80819	0.846967	0.857574	0.358552	NR4A2	Body	-7.46939
6052	204621_s_at	2.52726e-08	1.32161e-05	0.00579461	11.1441	10.6106	3.64116	2.92121	3.60004	3.29261	NR4A2	nuclear receptor subfamily 4, group A, member 2	cg09906382	5.6237	0.426992	0.566376	0.443708	0.80819	0.846967	0.857574	0.358552	NR4A2	Body	-7.46939
6053	204622_x_at	4.27679e-09	1.06647e-05	0.00705103	10.4839	10.2885	2.95031	3.15013	3.46021	3.01633	NR4A2	nuclear receptor subfamily 4, group A, member 2	cg09906382	5.6237	0.426992	0.566376	0.443708	0.80819	0.846967	0.857574	0.358552	NR4A2	Body	-7.46939
14145	219014_at	5.82849e-07	4.58676e-05	0.00928806	10.4179	10.2866	5.77212	4.28006	3.67831	3.52533	PLAC8	placenta-specific 8	cg23586595	6.5209	0.0584709	0.0532903	0.0520212	0.250564	0.233779	0.435406	0.251989	PLAC8	5'UTR	-6.83492
7057	206380_s_at	3.86314e-09	1.06647e-05	0.00943624	11.6065	11.6433	6.14998	5.84635	5.02611	4.76848	CFP	complement factor properdin	cg26672162	2.43117	0.469268	0.438736	0.434634	0.628643	0.627776	0.731178	0.214986	CFP	TSS1500	-6.45665
14905	220266_s_at	1.54795e-08	1.29779e-05	0.0101265	10.6377	10.6529	3.61305	4.25093	3.9101	4.12908	KLF4	Kruppel-like factor 4 (gut)	cg03066050	2.49825	0.0812716	0.0867052	0.105634	0.154327	0.194541	0.289181	0.121479	KLF4	Body	-5.78218
6256	204949_at	1.11004e-08	1.27082e-05	0.0102249	11.0503	11.0957	5.47162	4.90503	4.56242	4.36003	ICAM3	intercellular adhesion molecule 3	cg14145194	2.68038	0.386411	0.335763	0.340452	0.628869	0.589175	0.571141	0.242187	ICAM3	Body	-6.48023
9471	210873_x_at	1.65155e-07	2.56311e-05	0.0111417	9.99444	10.3445	3.8233	3.57871	3.15551	4.20766	APOBEC3A	apolipoprotein B mRNA editing enzyme, catalytic polypeptide-like 3A	cg24360617	2.2576	0.0694522	0.0724408	0.0729561	0.186331	0.108788	0.179087	0.0864522	APOBEC3A	TSS200	-6.34701
6771	205789_at	4.27095e-08	1.66793e-05	0.0117793	9.45875	9.4178	3.69329	2.98315	2.81664	3.2447	CD1D	CD1d molecule	cg13765621	3.78168	0.0824353	0.0944462	0.104992	0.258229	0.255067	0.36743	0.199618	CD1D	TSS1500	-6.44212
12483	216016_at	0.000121942	0.00111863	0.0119426	10.8314	7.54215	2.71405	2.90589	2.99947	2.59864	NLRP3	NLR family, pyrin domain containing 3	cg03466998	3.44001	0.131175	0.130685	0.138915	0.372708	0.286306	0.45225	0.23683	NLRP3	5'UTR|TSS1500	-5.04869
8868	209795_at	3.46402e-08	1.49674e-05	0.0145807	8.23861	8.91124	2.51258	2.51083	2.59484	2.35543	CD69	CD69 molecule	cg25769852	2.26141	0.0429225	0.089498	0.0786953	0.177443	0.147929	0.146982	0.0870791	CD69	TSS1500	-6.10805
16230	222717_at	9.14617e-09	1.25014e-05	0.0170203	8.31237	8.65694	2.64559	2.60972	2.55105	2.66506	SDPR	serum deprivation response	cg04004830	2.45697	0.0398919	0.0327096	0.0464011	0.111702	0.07001	0.122211	0.0616401	SDPR	1stExon	-4.87673
6827	205898_at	1.10661e-06	6.31556e-05	0.0171626	9.57647	8.2753	3.28036	2.95624	3.27802	2.84457	CX3CR1	chemokine (C-X3-C motif) receptor 1	cg24130739	4.04241	0.0731392	0.0662569	0.101273	0.232247	0.186577	0.410758	0.196304	CX3CR1	1stExon|5'UTR|TSS1500	-3.10926
6011	204563_at	0.000360636	0.00241931	0.0180419	11.4458	11.1375	6.65504	4.73657	6.99458	4.00366	SELL	selectin L	cg06816239	3.17187	0.243992	0.224456	0.240479	0.529056	0.483227	0.560358	0.287905	SELL	Body|TSS1500	-5.53622
15428	221541_at	1.18697e-07	2.29617e-05	0.0181276	9.10709	9.83929	5.15911	5.4457	3.8913	3.48375	CRISPLD2	cysteine-rich secretory protein LCCL domain containing 2	cg26709988	4.07454	0.0947063	0.0855129	0.118192	0.245464	0.282635	0.470279	0.233322	CRISPLD2	5'UTR	-2.88465
15639	221841_s_at	1.88384e-07	2.68221e-05	0.0199747	12.3454	12.5632	7.00187	6.09894	6.89376	6.7234	KLF4	Kruppel-like factor 4 (gut)	cg03066050	2.49825	0.0812716	0.0867052	0.105634	0.154327	0.194541	0.289181	0.121479	KLF4	Body	-5.78218
6350	205076_s_at	2.38463e-07	2.93053e-05	0.0200048	9.45655	8.90887	3.80975	3.26819	3.22544	3.85296	MTMR11	myotubularin related protein 11	cg13430807	2.35995	0.100777	0.0879124	0.171614	0.158516	0.20038	0.40579	0.134794	MTMR11	Body	-4.27798
14768	220001_at	7.64681e-08	2.02952e-05	0.0203186	8.18323	8.72252	3.24176	3.25483	3.09404	2.5696	PADI4	peptidyl arginine deiminase, type IV	cg14561834	4.00515	0.159152	0.163773	0.166975	0.471495	0.411469	0.450739	0.281268	PADI4	Body	-2.83212
12482	216015_s_at	1.22879e-05	0.000249749	0.0235245	10.4183	9.02102	3.66301	4.75341	4.68031	3.93965	NLRP3	NLR family, pyrin domain containing 3	cg03466998	3.44001	0.131175	0.130685	0.138915	0.372708	0.286306	0.45225	0.23683	NLRP3	5'UTR|TSS1500	-5.04869
6453	205239_at	1.18304e-06	6.5687e-05	0.025996	7.81207	8.91305	2.92714	3.37358	2.92427	3.26971	AREG	amphiregulin	cg02009651	2.16494	0.119107	0.0978967	0.122199	0.172895	0.199559	0.317349	0.116867	AREG	TSS1500	-2.71309
19964	228055_at	1.54689e-06	7.65001e-05	0.0304954	9.71402	8.57443	4.28117	3.86464	4.19119	4.02674	NAPSB	napsin B aspartic peptidase, pseudogene	cg25094735	3.52689	0.0689576	0.0569098	0.0982512	0.166755	0.179715	0.402703	0.175018	NAPSB	TSS200	-5.10472
11100	213348_at	1.4496e-06	7.36738e-05	0.0333541	9.60377	9.06163	3.87602	3.80182	4.94164	3.91178	CDKN1C	cyclin-dependent kinase inhibitor 1C (p57, Kip2)	cg23904595	3.78628	0.133062	0.161963	0.131866	0.421941	0.345936	0.431138	0.257375	CDKN1C	TSS1500	-3.83298
7171	206643_at	1.97928e-07	2.73271e-05	0.033432	7.71967	8.37767	3.20254	2.87984	3.0897	3.20239	HAL	histidine ammonia-lyase	cg17413460	2.8041	0.310405	0.282285	0.356694	0.4737	0.494853	0.727918	0.249029	HAL	3'UTR	-2.43309
14504	219534_x_at	6.13629e-07	4.67264e-05	0.0386845	9.26381	8.76505	4.23135	3.78348	4.62904	4.01561	CDKN1C	cyclin-dependent kinase inhibitor 1C (p57, Kip2)	cg23904595	3.78628	0.133062	0.161963	0.131866	0.421941	0.345936	0.431138	0.257375	CDKN1C	TSS1500	-3.83298
10990	213183_s_at	2.44882e-07	2.97231e-05	0.0412733	8.60262	8.40945	3.70857	3.51155	4.22315	3.59162	CDKN1C	cyclin-dependent kinase inhibitor 1C (p57, Kip2)	cg23904595	3.78628	0.133062	0.161963	0.131866	0.421941	0.345936	0.431138	0.257375	CDKN1C	TSS1500	-3.83298
10989	213182_x_at	2.37891e-06	9.63441e-05	0.0426757	9.63899	8.66481	4.43192	4.6749	4.8875	4.31542	CDKN1C	cyclin-dependent kinase inhibitor 1C (p57, Kip2)	cg23904595	3.78628	0.133062	0.161963	0.131866	0.421941	0.345936	0.431138	0.257375	CDKN1C	TSS1500	-3.83298
13902	218711_s_at	5.92575e-07	4.61517e-05	0.0428793	7.67211	7.0254	3.02387	2.6053	2.62247	2.98789	SDPR	serum deprivation response	cg04004830	2.45697	0.0398919	0.0327096	0.0464011	0.111702	0.07001	0.122211	0.0616401	SDPR	1stExon	-4.87673
21113	230048_at	6.30675e-08	1.87093e-05	0.0433468	7.51752	7.74273	3.5908	3.65665	3.24243	2.96196	IFRD1	interferon-related developmental regulator 1	cg25191332	2.28816	0.115914	0.0818626	0.160137	0.287837	0.197116	0.280972	0.136004	IFRD1	TSS1500	-2.79067
19965	228056_s_at	2.83838e-06	0.000106291	0.044202	7.7074	6.57957	2.49756	2.54755	2.81129	2.47619	NAPSB	napsin B aspartic peptidase, pseudogene	cg25094735	3.52689	0.0689576	0.0569098	0.0982512	0.166755	0.179715	0.402703	0.175018	NAPSB	TSS200	-5.10472
6760	205767_at	3.25068e-05	0.00046397	0.0444362	10.2144	9.40647	6.75644	8.29988	5.05334	5.58326	EREG	epiregulin	cg19308222	2.48466	0.0872046	0.0607823	0.0864305	0.183869	0.144623	0.237756	0.11061	EREG	TSS1500	-4.72531
1151	1556601_a_at	3.86215e-06	0.000126291	0.0448807	8.97508	8.16132	4.51122	4.64274	4.55452	3.62636	SPATA13	spermatogenesis associated 13	cg02659854	2.06871	0.148027	0.11163	0.162542	0.209583	0.222756	0.34557	0.11857	SPATA13	Body	-2.04847
11734	214369_s_at	2.93742e-07	3.38819e-05	0.0453895	7.7065	7.86265	3.78071	3.47528	3.61726	3.0289	RASGRP2	RAS guanyl releasing protein 2 (calcium and DAG-regulated)	cg14170423	2.345	0.112959	0.104789	0.117667	0.20566	0.201014	0.302123	0.124461	RASGRP2	TSS1500	-1.85376
5860	204351_at	1.97433e-07	2.73271e-05	0.0456367	7.81821	8.10499	3.87246	3.42183	3.3756	3.64027	S100P	S100 calcium binding protein P	cg07210669	2.08504	0.102642	0.104424	0.107381	0.147199	0.205385	0.294508	0.110881	S100P	TSS200	-4.68496
2753	1569583_at	1.08732e-05	0.000232401	0.0462534	9.18207	7.83856	4.29459	4.92162	4.07204	4.07999	EREG	epiregulin	cg19308222	2.48466	0.0872046	0.0607823	0.0864305	0.183869	0.144623	0.237756	0.11061	EREG	TSS1500	-4.72531
14925	220307_at	8.71122e-07	5.50307e-05	0.046618	8.45022	8.26261	4.12772	3.27551	4.0263	3.84059	CD244	CD244 molecule, natural killer cell receptor 2B4	cg26572165	3.0368	0.215747	0.193847	0.229394	0.449824	0.445591	0.469292	0.241906	CD244	Body	-2.09361
5312	203591_s_at	4.23389e-06	0.000132579	0.0493613	9.59657	9.79046	5.89622	5.11094	5.80342	4.90266	CSF3R	colony stimulating factor 3 receptor (granulocyte)	cg07285167	4.69621	0.0867209	0.0688978	0.12995	0.224656	0.343055	0.475319	0.252487	CSF3R	TSS1500	-4.02794
5139	203373_at	9.32486e-07	5.75426e-05	0.049412	7.42544	8.07456	4.1743	3.72839	3.21768	3.60434	SOCS2	suppressor of cytokine signaling 2	cg06630241	4.51034	0.128782	0.162659	0.110226	0.389414	0.379049	0.542613	0.303136	SOCS2	Body	-3.55884
1389	1557718_at	8.52012e-07	5.45531e-05	0.0516127	8.4404	8.54997	4.7622	4.12036	4.48162	3.95648	PPP2R5C	protein phosphatase 2, regulatory subunit B', gamma	cg15428435	3.3365	0.0526818	0.0622824	0.047493	0.128805	0.131942	0.278803	0.125698	PPP2R5C	Body	-0.927892
8941	209930_s_at	3.69861e-07	3.67669e-05	0.0518154	7.31366	7.17441	3.40814	2.76882	2.92108	3.02604	NFE2	nuclear factor (erythroid-derived 2), 45kDa	cg23140706	5.1357	0.442063	0.400616	0.387073	0.741568	0.74196	0.848303	0.36736	NFE2	5'UTR	-4.20094
9679	211306_s_at	9.06154e-05	0.000909047	0.0522817	8.16035	6.19657	2.56446	3.06596	2.82362	3.0182	FCAR	Fc fragment of IgA, receptor for	cg07964833	2.3377	0.0418834	0.0407105	0.0467115	0.132513	0.0849527	0.100221	0.0627939	FCAR	Body	-2.99941
818	1555372_at	0.00020769	0.00163526	0.0523582	9.02688	6.74443	3.55678	3.48444	3.88788	3.37254	BCL2L11	BCL2-like 11 (apoptosis facilitator)	cg13758331	3.12277	0.116872	0.0949403	0.124099	0.245184	0.235231	0.425112	0.189872	BCL2L11	Body	-2.20048
16919	223679_at	2.11923e-06	9.02389e-05	0.0550856	10.7221	10.0802	6.61974	6.06835	6.48088	5.9571	CTNNB1	catenin (cadherin-associated protein), beta 1, 88kDa	cg09678212	2.02943	0.155717	0.149247	0.178408	0.252573	0.250919	0.39104	0.137053	CTNNB1	TSS1500	-1.29945
19341	227134_at	2.00039e-07	2.74797e-05	0.0590185	7.91197	8.06638	3.54554	3.61979	3.69274	4.12023	SYTL1	synaptotagmin-like 1	cg04886221	2.32782	0.0345692	0.0270081	0.0354707	0.116073	0.056688	0.0711988	0.0489707	SYTL1	5'UTR	-4.19295
12819	216979_at	3.16472e-07	3.51683e-05	0.0600447	7.24132	7.78701	3.21443	3.28833	3.47418	3.4385	NR4A3	nuclear receptor subfamily 4, group A, member 3	cg13655635	6.60112	0.096967	0.0853751	0.142699	0.45732	0.502482	0.498239	0.377666	NR4A3	5'UTR|TSS1500	-2.48749
133	1552773_at	8.36405e-07	5.4287e-05	0.060845	7.34991	7.307	3.33082	2.77385	3.53776	3.04171	CLEC4D	C-type lectin domain family 4, member D	cg01253753	2.06828	0.271984	0.219573	0.302767	0.37345	0.425066	0.519983	0.174725	CLEC4D	1stExon|5'UTR	-3.81496
15014	220560_at	2.13286e-07	2.79061e-05	0.0622644	8.02205	8.27731	4.28945	4.42792	3.97692	4.31154	C11orf21	chromosome 11 open reading frame 21	cg22210337	5.41836	0.036666	0.0382065	0.0374084	0.182319	0.10727	0.322462	0.16659	C11orf21	Body	-2.17231
22253	232629_at	0.000272035	0.0019752	0.0667456	7.90727	8.00363	3.66062	5.18822	3.24006	4.86047	PROK2	prokineticin 2	cg19388776	2.74705	0.0370718	0.0311497	0.0276104	0.126295	0.066555	0.0974789	0.0648322	PROK2	TSS1500	-4.26506
1831	1560128_x_at	9.41168e-07	5.79475e-05	0.0693738	7.89363	8.37009	4.25559	3.96489	4.4933	4.0715	C5orf56	chromosome 5 open reading frame 56	cg13948857	2.09617	0.0728326	0.082887	0.113648	0.100936	0.167704	0.29745	0.0989072	C5orf56	Body	-1.79807
9146	210254_at	1.97652e-05	0.000338972	0.0733627	6.30092	7.27473	3.71484	2.94458	3.27484	2.76318	MS4A3	membrane-spanning 4-domains, subfamily A, member 3 (hematopoietic cell-specific)	cg19739596	2.63994	0.133727	0.122934	0.150979	0.193598	0.28445	0.445324	0.171911	MS4A3	1stExon|5'UTR	-3.51977
5656	204070_at	7.98509e-05	0.000840865	0.0743399	8.52377	8.15509	5.80704	4.3286	4.98777	4.19164	RARRES3	retinoic acid receptor responder (tazarotene induced) 3	cg18112681	2.46793	0.270125	0.28467	0.308931	0.512524	0.531594	0.462718	0.21437	RARRES3	TSS1500	-3.72827
20003	228113_at	7.06362e-06	0.000179126	0.074901	7.08441	6.06412	2.70905	3.02483	2.74175	2.92904	RAB37	RAB37, member RAS oncogene family	cg08661469	6.05336	0.0342461	0.0278425	0.0415212	0.137077	0.117022	0.414771	0.18842	RAB37	Body|TSS1500|TSS200	-1.80217
12784	216894_x_at	9.99963e-07	5.95521e-05	0.0751719	8.36786	7.73103	4.04731	4.17757	4.38894	4.24262	CDKN1C	cyclin-dependent kinase inhibitor 1C (p57, Kip2)	cg23904595	3.78628	0.133062	0.161963	0.131866	0.421941	0.345936	0.431138	0.257375	CDKN1C	TSS1500	-3.83298
1462	1558143_a_at	6.11439e-07	4.66897e-05	0.0755874	8.67084	8.83427	4.72387	4.70884	5.29431	4.75938	BCL2L11	BCL2-like 11 (apoptosis facilitator)	cg13758331	3.12277	0.116872	0.0949403	0.124099	0.245184	0.235231	0.425112	0.189872	BCL2L11	Body	-2.20048
6931	206111_at	0.00732068	0.0218764	0.0845761	10.7401	10.3345	7.99842	5.8817	8.47989	5.46747	RNASE2	ribonuclease, RNase A family, 2 (liver, eosinophil-derived neurotoxin)	cg18294707	2.29268	0.126255	0.112264	0.244554	0.240919	0.271189	0.394305	0.141113	RNASE2	TSS1500	-3.48837
12489	216033_s_at	4.57562e-06	0.000137909	0.0861186	9.53278	8.83159	5.3183	5.34113	5.36042	5.9289	FYN	FYN oncogene related to SRC, FGR, YES	cg26846943	8.41647	0.337608	0.162437	0.164275	0.731315	0.705589	0.668631	0.480404	FYN	5'UTR	-2.90355
7345	207075_at	0.00022079	0.00170929	0.0867904	10.2958	9.21353	7.54704	6.81877	6.92924	5.52748	NLRP3	NLR family, pyrin domain containing 3	cg03466998	3.44001	0.131175	0.130685	0.138915	0.372708	0.286306	0.45225	0.23683	NLRP3	5'UTR|TSS1500	-5.04869
181	1553043_a_at	4.40483e-05	0.000559548	0.0891567	10.6977	10.6644	8.51258	7.7169	7.77627	6.61085	CD300LF	CD300 molecule-like family member f	cg15374234	2.18867	0.117836	0.112546	0.12521	0.164883	0.204992	0.349889	0.121391	CD300LF	1stExon|5'UTR	-3.56157
19409	227228_s_at	7.50304e-06	0.000186295	0.0902781	7.00996	6.44376	4.06096	3.26876	3.31282	3.20194	CCDC88C	coiled-coil domain containing 88C	cg16505891	2.30253	0.806402	0.750201	0.757901	0.900809	0.847168	0.906097	0.11319	CCDC88C	Body	-2.38125
18448	225987_at	5.26295e-07	4.30759e-05	0.0917654	6.47365	6.34671	2.7295	3.10049	2.93641	2.99214	STEAP4	STEAP family member 4	cg27636740	2.02165	0.0569854	0.0584941	0.0595506	0.130192	0.0879741	0.137111	0.0600822	STEAP4	TSS1500	-1.48775
6939	206130_s_at	5.21688e-07	4.2827e-05	0.0918291	9.31939	9.27486	6.04033	5.6532	5.82548	5.87897	ASGR2	asialoglycoprotein receptor 2	cg26661623	4.53003	0.166153	0.149998	0.2146	0.465347	0.49114	0.547105	0.32428	ASGR2	TSS1500	-3.5763
132	1552772_at	5.64638e-06	0.000157666	0.0920091	7.51518	7.19329	4.3777	3.75028	3.62751	4.1968	CLEC4D	C-type lectin domain family 4, member D	cg01253753	2.06828	0.271984	0.219573	0.302767	0.37345	0.425066	0.519983	0.174725	CLEC4D	1stExon|5'UTR	-3.81496
17973	225372_at	4.49384e-06	0.000136808	0.0925345	10.3381	10.3136	7.29395	6.7283	7.21169	6.57224	C10orf54	chromosome 10 open reading frame 54	cg04179740	2.80571	0.129638	0.126946	0.0832246	0.309702	0.202806	0.361806	0.178169	C10orf54	Body	-3.06108
250	1553297_a_at	4.08403e-07	3.81619e-05	0.0940081	10.1925	10.4604	6.75066	6.75777	6.99192	6.83884	CSF3R	colony stimulating factor 3 receptor (granulocyte)	cg07285167	4.69621	0.0867209	0.0688978	0.12995	0.224656	0.343055	0.475319	0.252487	CSF3R	TSS1500	-4.02794
6045	204614_at	0.00239242	0.00944429	0.0955885	9.16242	6.81437	10.4835	11.87	4.95664	4.24612	SERPINB2	serpin peptidase inhibitor, clade B (ovalbumin), member 2	cg20875821	2.28088	0.378854	0.272126	0.357118	0.527388	0.451069	0.627495	0.199285	SERPINB2	5'UTR	-3.39491
9045	210105_s_at	5.66939e-06	0.000157837	0.0963438	10.7588	10.4686	6.60078	6.89812	6.85154	7.62454	FYN	FYN oncogene related to SRC, FGR, YES	cg26846943	8.41647	0.337608	0.162437	0.164275	0.731315	0.705589	0.668631	0.480404	FYN	5'UTR	-2.90355
13014	217521_at	1.19567e-05	0.000246316	0.0973424	6.83544	7.83031	4.36387	4.09325	4.00777	3.9364	HAL	histidine ammonia-lyase	cg17413460	2.8041	0.310405	0.282285	0.356694	0.4737	0.494853	0.727918	0.249029	HAL	3'UTR	-2.43309
25865	242109_at	2.18628e-06	9.19484e-05	0.0976993	6.44658	7.11239	3.6394	3.61259	3.39641	3.45155	SYTL3	synaptotagmin-like 3	cg10296205	3.36173	0.11388	0.0928815	0.140402	0.286872	0.229967	0.504814	0.22483	SYTL3	5'UTR	-1.27311
2185	1563088_a_at	3.14002e-06	0.000112797	0.0979681	8.12402	8.42103	4.86743	4.31673	5.12082	4.72114	LOC284837	uncharacterized LOC284837	cg07003407	2.72551	0.109133	0.114301	0.185584	0.273641	0.236088	0.404084	0.168265	LOC284837	TSS200	-3.3677
700	1554876_a_at	1.56765e-06	7.66634e-05	0.0980918	6.75114	7.29204	3.62813	3.61711	3.79681	3.54693	S100Z	S100 calcium binding protein Z	cg02424654	3.06915	0.0418066	0.0543191	0.050055	0.148053	0.126264	0.172236	0.100124	S100Z	TSS200	-3.35843
21492	230802_at	1.4522e-06	7.36738e-05	0.0987248	6.50427	6.65973	3.04331	3.39952	3.02945	3.45366	ARHGAP24	Rho GTPase activating protein 24	cg02394698	2.18366	0.104002	0.173568	0.132654	0.200443	0.261747	0.342858	0.131608	ARHGAP24	Body	-1.73104
10444	212486_s_at	2.48778e-05	0.000387291	0.100518	7.70773	8.21535	3.91322	4.60273	4.24083	5.0533	FYN	FYN oncogene related to SRC, FGR, YES	cg26846943	8.41647	0.337608	0.162437	0.164275	0.731315	0.705589	0.668631	0.480404	FYN	5'UTR	-2.90355
1035	1556034_s_at	1.97093e-06	8.74664e-05	0.101771	7.65566	7.34983	3.98292	4.45494	4.07565	4.33662	MTMR11	myotubularin related protein 11	cg13430807	2.35995	0.100777	0.0879124	0.171614	0.158516	0.20038	0.40579	0.134794	MTMR11	Body	-4.27798
7588	207674_at	0.000926667	0.00472882	0.102052	8.62683	7.72583	3.8233	5.8275	4.55782	5.20959	FCAR	Fc fragment of IgA, receptor for	cg07964833	2.3377	0.0418834	0.0407105	0.0467115	0.132513	0.0849527	0.100221	0.0627939	FCAR	Body	-2.99941
9680	211307_s_at	0.000268052	0.0019525	0.103015	7.50654	6.53579	3.0895	4.57372	3.53285	3.95133	FCAR	Fc fragment of IgA, receptor for	cg07964833	2.3377	0.0418834	0.0407105	0.0467115	0.132513	0.0849527	0.100221	0.0627939	FCAR	Body	-2.99941
14771	220005_at	3.75362e-05	0.000505481	0.103854	7.63757	7.84211	4.30612	3.38803	4.88889	4.05605	P2RY13	purinergic receptor P2Y, G-protein coupled, 13	cg12207930	2.93584	0.122424	0.0991493	0.132672	0.252887	0.221954	0.424007	0.181534	P2RY13	TSS1500	-3.35628
8506	209286_at	1.70251e-06	8.13809e-05	0.104108	9.89357	9.44726	6.52056	6.47929	6.58549	6.22764	CDC42EP3	CDC42 effector protein (Rho GTPase binding) 3	cg05245650	4.89734	0.261122	0.173187	0.233609	0.635855	0.580211	0.578246	0.375464	CDC42EP3	TSS1500	-2.66086
7104	206494_s_at	8.93223e-05	0.000903702	0.10536	6.61925	5.22725	2.6564	3.12251	2.62649	2.72679	ITGA2B	integrin, alpha 2b (platelet glycoprotein IIb of IIb/IIIa complex, antigen CD41)	cg20810975	2.04252	0.155989	0.164306	0.167531	0.257636	0.257989	0.353458	0.127085	ITGA2B	TSS1500	-1.72071
705	1554892_a_at	0.000239972	0.00180919	0.10816	5.08278	6.78144	3.09043	2.76223	2.82034	2.62637	MS4A3	membrane-spanning 4-domains, subfamily A, member 3 (hematopoietic cell-specific)	cg19739596	2.63994	0.133727	0.122934	0.150979	0.193598	0.28445	0.445324	0.171911	MS4A3	1stExon|5'UTR	-3.51977
17276	224454_at	1.21586e-05	0.000248542	0.108238	6.54625	5.82601	3.05982	3.27526	2.67627	3.28056	ETNK1	ethanolamine kinase 1	cg10456459	3.47741	0.136443	0.106022	0.146644	0.298864	0.294906	0.498502	0.234388	ETNK1	3'UTR	1.49241
6844	205931_s_at	0.000491572	0.00299757	0.109492	7.39991	6.05708	4.94549	3.5716	3.75839	3.31639	CREB5	cAMP responsive element binding protein 5	cg23281552	2.336	0.252156	0.20267	0.202127	0.344916	0.429934	0.457083	0.19166	CREB5	5'UTR|Body	-2.54811
8866	209791_at	1.00342e-06	5.95521e-05	0.113517	8.10087	7.86284	5.00797	5.11931	4.98554	4.70013	PADI2	peptidyl arginine deiminase, type II	cg03601920	2.65771	0.158098	0.107598	0.0975245	0.348916	0.219743	0.250704	0.152047	PADI2	Body	-1.17023
20280	228570_at	2.89247e-06	0.000107288	0.115063	7.05218	6.81054	3.67651	3.48737	3.54407	4.07964	BTBD11	BTB (POZ) domain containing 11	cg01686739	5.0971	0.0854642	0.0800306	0.114531	0.329216	0.290967	0.454777	0.264978	BTBD11	Body	-2.49188
20144	228343_at	0.000336345	0.00230732	0.116906	7.85145	6.83394	5.8542	4.97471	4.82602	3.66622	POU2F2	POU class 2 homeobox 2	cg15699623	2.27145	0.121442	0.118416	0.15634	0.201297	0.22435	0.369441	0.132963	POU2F2	Body	-1.78654
26042	242520_s_at	2.07285e-06	8.90967e-05	0.118498	5.30591	5.73222	2.57626	2.87982	2.42927	2.45474	C1orf228	chromosome 1 open reading frame 228	cg13051977	3.53306	0.175551	0.203627	0.213228	0.452584	0.445716	0.544131	0.283342	C1orf228	5'UTR	-1.34372
42	1552386_at	0.00251266	0.00980857	0.12006	7.63217	7.23286	5.35302	5.20621	5.63039	3.11831	GAPT	GRB2-binding adaptor protein, transmembrane	cg12491659	3.92329	0.102844	0.0905513	0.109784	0.29649	0.255146	0.412565	0.220341	GAPT	TSS1500	-3.15155
9051	210113_s_at	2.01406e-05	0.000342829	0.121034	7.12299	8.03774	4.85127	4.45766	4.55163	4.51608	NLRP1	NLR family, pyrin domain containing 1	cg26561413	2.35679	0.0911238	0.0587318	0.0813684	0.216054	0.150535	0.150749	0.0953712	NLRP1	TSS1500	-3.01506
23694	236293_at	2.22246e-05	0.000362328	0.121933	6.2202	5.37669	2.6663	3.21543	2.82031	2.7049	RHOH	ras homolog family member H	cg05658107	2.5458	0.128322	0.134149	0.117193	0.375953	0.240698	0.250807	0.162598	RHOH	TSS200	-2.01121
5827	204301_at	1.2376e-05	0.000250702	0.123806	6.28658	6.99944	4.11124	3.66874	3.50835	3.74997	KBTBD11	kelch repeat and BTB (POZ) domain containing 11	cg05888181	5.44429	0.168289	0.160487	0.164396	0.452919	0.560127	0.662259	0.394044	KBTBD11	3'UTR	-3.09191
11521	214022_s_at	3.79586e-06	0.000124871	0.125217	8.26882	8.14811	5.23164	4.7764	5.40817	5.01376	IFITM1	interferon induced transmembrane protein 1	cg14967066	2.19641	0.193409	0.20828	0.171134	0.380373	0.330847	0.324106	0.154168	IFITM1	1stExon	-3.10254
1696	1559249_at	1.57429e-05	0.000292576	0.125568	7.39179	6.79448	4.65942	4.2178	4.36678	3.83256	ATXN1	ataxin 1	cg06811300	4.48131	0.0965815	0.0856219	0.119643	0.345164	0.361275	0.337818	0.24747	ATXN1	5'UTR	-0.332484
22711	233914_s_at	4.69594e-06	0.000140105	0.126354	6.84633	7.44177	4.62841	4.41755	4.24217	4.07701	SBF2	SET binding factor 2	cg05279513	3.13642	0.154211	0.193057	0.207734	0.424194	0.438544	0.458332	0.255356	SBF2	Body	-1.07095
13557	218284_at	6.75977e-06	0.000174332	0.126755	6.86429	6.15444	3.63862	3.60049	3.60688	3.45208	SMAD3	SMAD family member 3	cg19193595	3.54225	0.306881	0.393399	0.282067	0.601049	0.665704	0.675425	0.319944	SMAD3	Body	-1.94402
18204	225685_at	1.76849e-05	0.000314542	0.127694	9.65157	9.23453	6.96368	6.26506	6.69699	6.25064	CDC42EP3	CDC42 effector protein (Rho GTPase binding) 3	cg05245650	4.89734	0.261122	0.173187	0.233609	0.635855	0.580211	0.578246	0.375464	CDC42EP3	TSS1500	-2.66086
9949	211824_x_at	1.13121e-05	0.000238611	0.127789	5.96987	6.71618	3.13884	3.34746	3.52464	3.22508	NLRP1	NLR family, pyrin domain containing 1	cg26561413	2.35679	0.0911238	0.0587318	0.0813684	0.216054	0.150535	0.150749	0.0953712	NLRP1	TSS1500	-3.01506
5678	204099_at	2.20347e-05	0.000361561	0.130731	7.43309	8.27265	4.65185	4.9736	5.08418	4.75091	SMARCD3	SWI/SNF related, matrix associated, actin dependent regulator of chromatin, subfamily d, member 3	cg10478867	2.61344	0.0291141	0.0320043	0.0374786	0.064771	0.0679618	0.159113	0.0644162	SMARCD3	Body	-1.4377
2993	200644_at	7.12418e-05	0.000773754	0.13262	9.36634	8.43964	7.41238	8.03928	5.74243	6.23429	MARCKSL1	MARCKS-like 1	cg02398682	2.31836	0.156956	0.15478	0.153835	0.269327	0.286021	0.357274	0.149017	MARCKSL1	TSS1500	-2.86385
19414	227236_at	9.63595e-07	5.84581e-05	0.133064	5.54292	5.74335	2.56039	2.53409	2.76072	2.70594	TSPAN2	tetraspanin 2	cg05962781	2.20918	0.211786	0.157937	0.207557	0.299098	0.301105	0.446856	0.156593	TSPAN2	Body	-1.3381
20652	229228_at	0.000316841	0.00221521	0.135166	7.64063	7.41849	6.30323	4.96394	5.07998	4.20476	CREB5	cAMP responsive element binding protein 5	cg23281552	2.336	0.252156	0.20267	0.202127	0.344916	0.429934	0.457083	0.19166	CREB5	5'UTR|Body	-2.54811
24419	238365_s_at	1.58759e-05	0.000294238	0.13927	5.82383	6.59888	2.90988	3.21768	3.32018	3.41444	C1orf228	chromosome 1 open reading frame 228	cg13051977	3.53306	0.175551	0.203627	0.213228	0.452584	0.445716	0.544131	0.283342	C1orf228	5'UTR	-1.34372
5894	204396_s_at	0.000288957	0.00206179	0.141729	6.89552	7.05003	4.46693	3.28539	4.6427	3.66527	GRK5	G protein-coupled receptor kinase 5	cg14729344	4.67068	0.168222	0.141248	0.178945	0.447358	0.421123	0.622232	0.334099	GRK5	Body	-0.918248
26960	244804_at	3.68715e-06	0.000123428	0.141931	9.44123	9.06429	6.17478	5.93133	6.55827	6.31378	SQSTM1	sequestosome 1	cg06861426	4.8262	0.0579772	0.0566116	0.0582671	0.178097	0.18728	0.385756	0.192759	SQSTM1	5'UTR	0.00207772
25059	239695_at	2.16856e-05	0.000357579	0.142851	6.65826	5.89804	3.80142	3.54879	3.28005	3.66142	JAK1	Janus kinase 1	cg22945413	2.35605	0.0642599	0.0566318	0.0654256	0.0991977	0.116523	0.256402	0.0952684	JAK1	5'UTR	-1.17498
6554	205398_s_at	5.74274e-06	0.000158735	0.14295	7.26107	6.73756	4.37482	4.27942	4.3341	4.0517	SMAD3	SMAD family member 3	cg19193595	3.54225	0.306881	0.393399	0.282067	0.601049	0.665704	0.675425	0.319944	SMAD3	Body	-1.94402
7181	206674_at	1.15071e-05	0.000240496	0.143972	6.5374	7.16712	4.24884	3.85913	4.09672	4.01551	FLT3	fms-related tyrosine kinase 3	cg26472910	4.64338	0.130447	0.0954864	0.115956	0.402439	0.379422	0.400805	0.280259	FLT3	Body	-2.79828
5161	203397_s_at	4.62686e-06	0.000138689	0.144707	5.76995	5.46772	3.21768	2.79341	2.74882	2.91126	GALNT3	UDP-N-acetyl-alpha-D-galactosamine:polypeptide N-acetylgalactosaminyltransferase 3 (GalNAc-T3)	cg02345886	2.7917	0.413691	0.46274	0.390358	0.644023	0.620536	0.752586	0.250119	GALNT3	5'UTR	-1.55835
9947	211822_s_at	4.59241e-05	0.000574829	0.145787	5.84806	6.83441	3.76578	3.89349	3.71364	3.4127	NLRP1	NLR family, pyrin domain containing 1	cg26561413	2.35679	0.0911238	0.0587318	0.0813684	0.216054	0.150535	0.150749	0.0953712	NLRP1	TSS1500	-3.01506
6820	205883_at	3.1799e-06	0.000113539	0.145831	6.09535	5.96218	3.23697	3.66377	3.21148	3.29078	ZBTB16	zinc finger and BTB domain containing 16	cg04226002	3.40861	0.126976	0.106909	0.111687	0.268985	0.254786	0.444991	0.20773	ZBTB16	Body	-2.77337
21400	230609_at	4.52563e-05	0.000570231	0.148487	6.33002	6.54506	2.50663	3.20016	4.04462	3.32728	CLINT1	clathrin interactor 1	cg06026425	2.21471	0.0698702	0.122006	0.0581239	0.175213	0.162233	0.205659	0.0977017	CLINT1	Body	-1.23141
68	1552501_a_at	3.61131e-05	0.000493365	0.150476	8.14902	7.24525	5.35629	5.13223	4.85079	5.07869	GPBAR1	G protein-coupled bile acid receptor 1	cg25124402	2.74856	0.124813	0.120833	0.169469	0.240632	0.282408	0.417468	0.175131	GPBAR1	1stExon|5'UTR	-2.79341
5138	203372_s_at	0.000100228	0.0009714	0.153301	4.82759	5.99913	2.85788	2.79474	2.63302	2.78257	SOCS2	suppressor of cytokine signaling 2	cg06630241	4.51034	0.128782	0.162659	0.110226	0.389414	0.379049	0.542613	0.303136	SOCS2	Body	-3.55884
3772	201601_x_at	4.84867e-05	0.000596858	0.153681	8.05176	7.54984	5.24579	4.389	5.1855	5.01211	IFITM1	interferon induced transmembrane protein 1	cg14967066	2.19641	0.193409	0.20828	0.171134	0.380373	0.330847	0.324106	0.154168	IFITM1	1stExon	-3.10254
25936	242290_at	4.04902e-05	0.000529354	0.154402	7.89675	7.28518	5.14604	4.66413	5.17923	4.61221	TACC1	transforming, acidic coiled-coil containing protein 1	cg19660812	2.70284	0.212463	0.137536	0.198573	0.352031	0.31895	0.525555	0.215988	TACC1	5'UTR	-0.623058
7808	208206_s_at	1.32761e-05	0.000261558	0.155633	6.97792	6.62946	4.02007	4.35317	4.38332	3.85651	RASGRP2	RAS guanyl releasing protein 2 (calcium and DAG-regulated)	cg14170423	2.345	0.112959	0.104789	0.117667	0.20566	0.201014	0.302123	0.124461	RASGRP2	TSS1500	-1.85376
383	1553906_s_at	9.69824e-05	0.00095196	0.158954	10.9793	10.9355	8.53241	7.80447	8.74389	7.86427	FGD2	FYVE, RhoGEF and PH domain containing 2	cg15512851	2.3236	0.101331	0.110195	0.132585	0.185175	0.186992	0.35756	0.128539	FGD2	1stExon|5'UTR	-0.50417
12521	216109_at	9.05579e-05	0.000908804	0.161186	4.97177	5.98409	3.18737	2.94139	3.04151	2.64794	MED13L	mediator complex subunit 13-like	cg03621504	2.24585	0.16616	0.146814	0.144695	0.239442	0.254976	0.407418	0.148055	MED13L	Body	-1.92898
11459	213915_at	0.000748111	0.00405053	0.161266	5.50791	7.00572	4.38587	3.95203	3.28056	3.9681	NKG7	natural killer cell group 7 sequence	cg04264075	3.78358	0.144132	0.143877	0.168551	0.380947	0.376088	0.477222	0.259232	NKG7	TSS1500	-2.37594
18216	225701_at	7.80535e-06	0.000190485	0.163702	9.41781	9.33833	7.28706	7.37198	7.03992	6.4945	AKNA	AT-hook transcription factor	cg13999433	3.20084	0.197646	0.182178	0.207204	0.492137	0.325027	0.530662	0.2536	AKNA	TSS200	-0.862154
10338	212360_at	4.80885e-06	0.000141354	0.167388	9.84661	9.65273	7.63797	7.25867	7.16883	7.17306	AMPD2	adenosine monophosphate deaminase 2	cg20253872	2.30764	0.205076	0.170325	0.1944	0.321338	0.309623	0.440291	0.16715	AMPD2	Body|TSS1500	-2.52523
9733	211413_s_at	2.83113e-05	0.000421682	0.16899	5.51449	6.31914	3.27341	3.22181	3.38518	3.31847	PADI4	peptidyl arginine deiminase, type IV	cg14561834	4.00515	0.159152	0.163773	0.166975	0.471495	0.411469	0.450739	0.281268	PADI4	Body	-2.83212
9944	211816_x_at	0.000975616	0.00491258	0.169501	8.1255	6.96824	4.24523	5.45169	4.75076	5.22171	FCAR	Fc fragment of IgA, receptor for	cg07964833	2.3377	0.0418834	0.0407105	0.0467115	0.132513	0.0849527	0.100221	0.0627939	FCAR	Body	-2.99941
17139	224164_at	3.80812e-05	0.000508562	0.170353	7.30122	6.53645	5.07173	4.70285	4.27771	4.45315	TPM3	tropomyosin 3	cg16586406	2.61287	0.099881	0.111241	0.123636	0.210656	0.223288	0.346265	0.148484	TPM3	TSS1500	-1.17073
7011	206283_s_at	6.72972e-06	0.000173885	0.170738	5.50415	5.26233	2.67727	2.67727	2.62185	3.04434	TAL1	T-cell acute lymphocytic leukemia 1	cg06955484	2.16834	0.108286	0.067608	0.0870607	0.158951	0.164077	0.205252	0.0884416	TAL1	1stExon|5'UTR	-0.672747
25161	239930_at	1.26561e-05	0.000253279	0.171656	6.10239	6.61253	4.13346	4.01028	3.98227	3.64784	GALNT2	UDP-N-acetyl-alpha-D-galactosamine:polypeptide N-acetylgalactosaminyltransferase 2 (GalNAc-T2)	cg23936766	3.50294	0.0721018	0.0790105	0.0944002	0.225613	0.224187	0.335221	0.179836	GALNT2	Body	-0.821871
15292	221249_s_at	5.73376e-05	0.000669273	0.174469	8.45013	7.99759	5.80395	5.27288	6.01801	5.3918	FAM117A	family with sequence similarity 117, member A	cg14503291	2.09859	0.306978	0.240641	0.313041	0.524361	0.485315	0.403171	0.184062	FAM117A	Body	-2.58912
19766	227749_at	0.000508353	0.0030718	0.176319	8.12991	7.82239	7.04111	6.44373	6.13486	4.80997	POU2F2	POU class 2 homeobox 2	cg15699623	2.27145	0.121442	0.118416	0.15634	0.201297	0.22435	0.369441	0.132963	POU2F2	Body	-1.78654
24487	238509_at	3.00784e-06	0.000109757	0.178256	7.47092	7.35765	4.81321	4.99012	4.94422	4.90839	CUL1	cullin 1	cg18597411	2.55349	0.43596	0.41168	0.374677	0.614527	0.622228	0.685602	0.233347	CUL1	TSS1500	-1.31132
8507	209287_s_at	0.000193125	0.00155324	0.179721	7.81091	7.00996	5.08912	5.05602	5.38093	4.4876	CDC42EP3	CDC42 effector protein (Rho GTPase binding) 3	cg05245650	4.89734	0.261122	0.173187	0.233609	0.635855	0.580211	0.578246	0.375464	CDC42EP3	TSS1500	-2.66086
4891	203063_at	6.74839e-06	0.000174203	0.179753	9.50884	9.44723	7.43365	7.15028	7.16628	6.83797	PPM1F	protein phosphatase, Mg2+/Mn2+ dependent, 1F	cg01800253	2.67682	0.102353	0.073157	0.0827593	0.129596	0.181083	0.355767	0.136059	PPM1F	Body	-1.4203
17974	225373_at	3.53452e-05	0.000488737	0.180478	10.3444	10.3025	8.18219	7.64145	8.14793	7.55877	C10orf54	chromosome 10 open reading frame 54	cg04179740	2.80571	0.129638	0.126946	0.0832246	0.309702	0.202806	0.361806	0.178169	C10orf54	Body	-3.06108
12201	215343_at	8.47778e-06	0.000202055	0.181448	5.94353	5.46801	3.51454	3.47585	3.20624	3.28056	CCDC88C	coiled-coil domain containing 88C	cg16505891	2.30253	0.806402	0.750201	0.757901	0.900809	0.847168	0.906097	0.11319	CCDC88C	Body	-2.38125
9217	210401_at	2.83556e-05	0.000421739	0.185312	8.4407	7.78484	5.75304	5.47371	5.60293	5.75867	P2RX1	purinergic receptor P2X, ligand-gated ion channel, 1	cg13435137	7.10181	0.06343	0.0785244	0.082222	0.359191	0.330405	0.468259	0.311226	P2RX1	Body	-2.34493
11199	213506_at	6.65159e-06	0.000173182	0.185689	5.07	4.7432	2.60078	2.536	2.58912	2.36601	F2RL1	coagulation factor II (thrombin) receptor-like 1	cg00499700	4.19929	0.160817	0.130032	0.172752	0.435531	0.379888	0.511669	0.287829	F2RL1	Body	-1.41917
18143	225606_at	0.00126923	0.00591317	0.187782	8.57521	8.71241	6.07148	4.93338	6.86208	5.5998	BCL2L11	BCL2-like 11 (apoptosis facilitator)	cg13758331	3.12277	0.116872	0.0949403	0.124099	0.245184	0.235231	0.425112	0.189872	BCL2L11	Body	-2.20048
17757	225093_at	5.13026e-05	0.000620008	0.189649	9.73506	10.1066	8.56785	8.1915	7.84749	7.19692	UTRN	utrophin	cg12121162	2.23124	0.141151	0.160491	0.178097	0.323216	0.345158	0.294596	0.161077	UTRN	Body	-2.08706
8227	208922_s_at	9.12813e-05	0.000914385	0.194091	10.1581	9.74908	8.12353	7.33501	7.75189	7.42486	NXF1	nuclear RNA export factor 1	cg21702188	2.28063	0.0908368	0.0835197	0.115577	0.125237	0.175796	0.339944	0.117014	NXF1	TSS1500	-2.34264
15016	220570_at	4.91763e-05	0.00060257	0.1968	6.58628	7.2213	4.9393	4.80645	4.32862	4.78856	RETN	resistin	cg21777015	3.52498	0.312008	0.302918	0.323166	0.665254	0.558708	0.63018	0.30535	RETN	TSS200	-2.22942
7151	206600_s_at	3.14451e-05	0.000453144	0.198862	7.5138	7.90533	6.0184	5.65377	5.59572	5.16309	SLC16A5	solute carrier family 16, member 5 (monocarboxylic acid transporter 6)	cg04529938	2.42956	0.125758	0.106983	0.113282	0.230717	0.194915	0.320055	0.133221	SLC16A5	5'UTR	-1.6799
25539	241193_at	0.00817111	0.0237211	0.199692	7.11157	4.71606	3.31188	3.51449	3.63127	3.54806	ETS2	v-ets erythroblastosis virus E26 oncogene homolog 2 (avian)	cg00168694	2.35964	0.0890398	0.103153	0.109361	0.160635	0.173871	0.348823	0.127258	ETS2	Body	-2.15341
14302	219229_at	6.61665e-05	0.00073588	0.200046	8.52156	8.17705	7.09475	6.64349	6.34108	5.71434	SLCO3A1	solute carrier organic anion transporter family, member 3A1	cg21594043	2.94283	0.177136	0.136723	0.127709	0.295502	0.314705	0.427019	0.198553	SLCO3A1	Body	-1.91842
19629	227558_at	3.12379e-05	0.000451109	0.201182	10.6131	10.4739	8.1593	7.71963	8.47709	7.98312	CBX4	chromobox homolog 4	cg00483030	3.5637	0.105209	0.0744304	0.111803	0.220662	0.229362	0.434395	0.197659	CBX4	Body	-2.21626
22569	233467_s_at	7.97037e-06	0.000192649	0.202624	6.26466	6.31046	3.9822	4.29276	4.06098	3.90789	TSPAN32	tetraspanin 32	cg22210337	5.41836	0.036666	0.0382065	0.0374084	0.182319	0.10727	0.322462	0.16659	TSPAN32	TSS1500	-2.22849
16357	222891_s_at	0.000303958	0.00215099	0.207514	7.64808	7.38112	5.36867	5.51433	4.68031	5.81143	BCL11A	B-cell CLL/lymphoma 11A (zinc finger protein)	cg17738213	2.63984	0.0997756	0.0737969	0.0914122	0.249314	0.144973	0.285149	0.138151	BCL11A	Body	-0.834641
7203	206724_at	5.78555e-05	0.000672617	0.207697	7.08957	6.61323	4.62679	4.23627	4.82364	4.34427	CBX4	chromobox homolog 4	cg00483030	3.5637	0.105209	0.0744304	0.111803	0.220662	0.229362	0.434395	0.197659	CBX4	Body	-2.21626
9994	211919_s_at	0.000173307	0.00143393	0.208798	10.4857	9.94194	6.44688	5.58858	8.02459	7.88344	CXCR4	chemokine (C-X-C motif) receptor 4	cg23374992	2.45699	0.0574224	0.0612617	0.0637567	0.0858662	0.128015	0.28157	0.104337	CXCR4	1stExon|3'UTR	-2.07557
24590	238692_at	9.8319e-06	0.000220488	0.215659	4.72587	4.47029	2.35912	2.56067	2.36052	2.40929	BTBD11	BTB (POZ) domain containing 11	cg01686739	5.0971	0.0854642	0.0800306	0.114531	0.329216	0.290967	0.454777	0.264978	BTBD11	Body	-2.49188
3553	201329_s_at	0.000692751	0.0038289	0.215662	9.33212	8.70235	6.31117	6.33341	7.40226	6.2059	ETS2	v-ets erythroblastosis virus E26 oncogene homolog 2 (avian)	cg00168694	2.35964	0.0890398	0.103153	0.109361	0.160635	0.173871	0.348823	0.127258	ETS2	Body	-2.15341
15012	220558_x_at	1.70121e-05	0.000306356	0.216481	7.24392	7.48308	5.50992	5.14211	5.07697	5.23465	TSPAN32	tetraspanin 32	cg22210337	5.41836	0.036666	0.0382065	0.0374084	0.182319	0.10727	0.322462	0.16659	TSPAN32	TSS1500	-2.22849
27079	37384_at	2.06273e-05	0.000348294	0.217719	9.14442	9.17152	7.34901	6.9701	7.12515	6.79186	PPM1F	protein phosphatase, Mg2+/Mn2+ dependent, 1F	cg01800253	2.67682	0.102353	0.073157	0.0827593	0.129596	0.181083	0.355767	0.136059	PPM1F	Body	-1.4203
6568	205418_at	0.00039647	0.00259018	0.219996	8.3206	8.21053	7.15536	6.48758	6.56293	5.59931	FES	feline sarcoma oncogene	cg09397246	2.71377	0.0378949	0.0263989	0.0361325	0.0662714	0.0693055	0.177535	0.0708951	FES	TSS1500	-2.16063
6690	205639_at	0.000828696	0.00435236	0.220165	9.58473	9.68944	7.58643	6.72946	7.99202	6.91546	AOAH	acyloxyacyl hydrolase (neutrophil)	cg00390511	3.53416	0.308002	0.331401	0.427177	0.738378	0.57643	0.665035	0.304421	AOAH	Body	-2.16651
6271	204971_at	2.19839e-05	0.000360945	0.221764	12.2335	12.1804	10.0209	9.56447	10.1334	9.93481	CSTA	cystatin A (stefin A)	cg26928972	2.77078	0.121705	0.111364	0.187307	0.259015	0.253624	0.494942	0.195735	CSTA	TSS1500	-2.15521
6829	205901_at	2.70337e-05	0.000410795	0.221921	5.98993	5.57915	3.75455	4.11603	3.60851	3.6168	PNOC	prepronociceptin	cg03746834	2.18469	0.149478	0.160291	0.175002	0.256527	0.251604	0.40445	0.142603	PNOC	Body	-2.10475
19882	227932_at	1.01979e-05	0.000224306	0.222011	8.30841	8.13355	6.68176	6.72671	6.16948	5.92989	ARIH2	ariadne homolog 2 (Drosophila)	cg23732483	2.02243	0.0975973	0.0936997	0.111814	0.1433	0.193681	0.251097	0.0949894	ARIH2	Body	-0.7445
19503	227367_at	0.000218602	0.00169626	0.222113	8.45239	7.92315	6.49804	6.0661	6.39477	5.6395	SLCO3A1	solute carrier organic anion transporter family, member 3A1	cg21594043	2.94283	0.177136	0.136723	0.127709	0.295502	0.314705	0.427019	0.198553	SLCO3A1	Body	-1.91842
17455	224724_at	0.00040828	0.00264107	0.225592	10.0066	10.24	4.9551	4.30157	7.51181	8.43839	SULF2	sulfatase 2	ch,20,1019750F	4.94452	0.0951777	0.101666	0.092418	0.398488	0.350618	0.33539	0.265078	SULF2	5'UTR	-2.10995
21229	230276_at	8.55751e-05	0.000877811	0.227525	8.00573	8.50738	6.54706	6.30477	6.39201	5.84929	FAM49A	family with sequence similarity 49, member A	cg07714319	2.40056	0.234944	0.208953	0.243714	0.372146	0.36257	0.534267	0.193791	FAM49A	5'UTR	-1.96857
14032	218872_at	4.19091e-05	0.000541432	0.228185	7.74242	7.80015	5.95307	5.67508	5.91331	5.36581	TESC	tescalcin	cg25598890	6.2338	0.0617032	0.064787	0.0671399	0.341304	0.270326	0.357305	0.258435	TESC	Body	-1.19169
3552	201328_at	0.00770929	0.0227027	0.229492	9.75665	9.46637	7.87684	6.52951	8.31212	6.66393	ETS2	v-ets erythroblastosis virus E26 oncogene homolog 2 (avian)	cg00168694	2.35964	0.0890398	0.103153	0.109361	0.160635	0.173871	0.348823	0.127258	ETS2	Body	-2.15341
24326	238135_at	1.15397e-05	0.000240994	0.231891	5.82973	5.60884	3.43985	3.60128	3.61272	3.60888	AGTRAP	angiotensin II receptor-associated protein	cg08425760	2.81276	0.120857	0.119581	0.172745	0.233263	0.280434	0.442935	0.18115	AGTRAP	TSS1500	-1.9455
10218	212207_at	3.62156e-05	0.000494519	0.232941	8.01101	7.7434	6.23829	5.7469	5.80342	5.74707	MED13L	mediator complex subunit 13-like	cg03621504	2.24585	0.16616	0.146814	0.144695	0.239442	0.254976	0.407418	0.148055	MED13L	Body	-1.92898
8438	209201_x_at	5.77976e-05	0.000672346	0.233083	10.1963	9.69579	6.04033	5.60795	7.88448	7.80548	CXCR4	chemokine (C-X-C motif) receptor 4	cg23374992	2.45699	0.0574224	0.0612617	0.0637567	0.0858662	0.128015	0.28157	0.104337	CXCR4	1stExon|3'UTR	-2.07557
10874	213022_s_at	7.80255e-05	0.00082482	0.233326	7.47683	7.93695	5.38209	5.94712	5.63981	5.57481	UTRN	utrophin	cg12121162	2.23124	0.141151	0.160491	0.178097	0.323216	0.345158	0.294596	0.161077	UTRN	Body	-2.08706
7804	208200_at	0.000504443	0.00305275	0.236213	6.43263	5.32125	3.58422	3.26563	3.84933	3.74086	IL1A	interleukin 1, alpha	cg27368523	2.5984	0.136463	0.151892	0.142483	0.244793	0.30478	0.391488	0.170074	IL1A	TSS1500	-1.74223
7739	208056_s_at	0.000153494	0.00131209	0.236331	7.11488	6.49612	4.47462	4.61963	5.02192	4.42685	CBFA2T3	core-binding factor, runt domain, alpha subunit 2; translocated to, 3	cg02355868	4.42183	0.0544539	0.0612735	0.0649709	0.290134	0.206817	0.206014	0.174089	CBFA2T3	Body
4203	202147_s_at	0.000152811	0.00130871	0.236798	9.14702	8.30725	6.10462	6.31938	6.63085	6.66687	IFRD1	interferon-related developmental regulator 1	cg25191332	2.28816	0.115914	0.0818626	0.160137	0.287837	0.197116	0.280972	0.136004	IFRD1	TSS1500	-2.79067
2189	1563113_at	0.00010875	0.00103118	0.236914	5.0154	5.59294	3.21442	3.47566	3.46226	2.99096	UBR4	ubiquitin protein ligase E3 component n-recognin 4	cg02862467	2.56636	0.132034	0.117982	0.113373	0.18466	0.231663	0.420891	0.157942	UBR4	Body	-0.681875
7103	206493_at	0.000117526	0.0010902	0.237901	6.82204	6.15283	4.26921	3.8254	4.41821	4.41353	ITGA2B	integrin, alpha 2b (platelet glycoprotein IIb of IIb/IIIa complex, antigen CD41)	cg20810975	2.04252	0.155989	0.164306	0.167531	0.257636	0.257989	0.353458	0.127085	ITGA2B	TSS1500	-1.72071
25469	240862_at	9.09943e-05	0.000912178	0.238207	7.50283	7.34369	5.94383	5.34113	5.15014	5.55694	RASGRP4	RAS guanyl releasing protein 4	cg23072008	2.04091	0.13262	0.120109	0.142062	0.19474	0.207236	0.328108	0.111764	RASGRP4	1stExon|5'UTR	-2.08869
22591	233555_s_at	0.000319499	0.00222838	0.238907	9.00747	9.14768	3.84746	4.33766	6.56305	7.46114	SULF2	sulfatase 2	ch,20,1019750F	4.94452	0.0951777	0.101666	0.092418	0.398488	0.350618	0.33539	0.265078	SULF2	5'UTR	-2.10995
24558	238642_at	0.000271621	0.00197324	0.239572	8.70293	8.36549	6.93887	6.06725	6.63617	6.30932	ANKRD13D	ankyrin repeat domain 13 family, member D	cg16449084	2.86997	0.138992	0.0879112	0.147768	0.216494	0.257634	0.426752	0.175403	ANKRD13D	3'UTR|Body	-1.63766
21640	231182_at	1.10293e-05	0.000233934	0.241724	8.34896	8.35852	6.8066	6.63498	6.28202	6.32833	WIPF1	WAS/WASL interacting protein family, member 1	cg19275653	2.46447	0.146108	0.117149	0.108865	0.215747	0.241775	0.345098	0.143499	WIPF1	5'UTR	-0.04711
6164	204798_at	0.000800082	0.00425605	0.242031	5.01382	5.48012	4.10273	3.32077	3.63384	2.76662	MYB	v-myb myeloblastosis viral oncogene homolog (avian)	cg26288715	9.52206	0.139654	0.0957663	0.0847972	0.507334	0.513834	0.676771	0.459241	MYB	Body	-1.08091
14814	220091_at	0.00053415	0.00318214	0.243314	8.75944	7.61826	5.94386	5.97318	6.16937	6.13011	SLC2A6	solute carrier family 2 (facilitated glucose transporter), member 6	cg00411595	3.97184	0.160233	0.165864	0.171259	0.438234	0.41319	0.488757	0.280941	SLC2A6	Body	-2.05561
21849	231833_at	0.000204272	0.00161536	0.24365	5.6197	4.83205	2.95183	3.35682	3.28014	3.09738	RBM33	RNA binding motif protein 33	cg13639901	3.2676	0.136343	0.143048	0.0914482	0.302303	0.336705	0.330551	0.199573	RBM33	Body	-0.917721
621	1554595_at	0.000472232	0.00290687	0.245599	7.37866	6.93999	5.94879	4.96538	5.24517	5.02223	SYMPK	symplekin	cg19927816	3.43561	0.091242	0.100744	0.120691	0.229355	0.271463	0.385398	0.19118	SYMPK	Body	-0.855813
22670	233813_at	6.12262e-05	0.000700017	0.24679	5.41683	4.80351	2.82066	2.86705	3.05945	3.1236	PPP1R16B	protein phosphatase 1, regulatory subunit 16B	cg26680502	11.0494	0.0390503	0.0453072	0.0506826	0.409533	0.354883	0.338208	0.322528	PPP1R16B	TSS1500	-1.57679
6573	205425_at	0.00926928	0.0260704	0.248325	5.97994	6.16549	6.8362	5.30587	4.78024	3.34578	HIP1	huntingtin interacting protein 1	cg25444339	3.62535	0.192919	0.205751	0.203978	0.47761	0.452071	0.516268	0.2811	HIP1	Body	-1.00064
11916	214746_s_at	0.0003846	0.00253834	0.248777	8.84458	9.15012	7.59751	6.67624	7.16755	6.81301	ZNF467	zinc finger protein 467	cg23749760	2.42649	0.135182	0.124389	0.129938	0.314817	0.222152	0.279583	0.142348	ZNF467	TSS1500	-1.37423
194	1553096_s_at	9.55928e-05	0.000941701	0.248814	7.20782	6.49965	4.69081	4.65772	4.85659	4.83716	BCL2L11	BCL2-like 11 (apoptosis facilitator)	cg13758331	3.12277	0.116872	0.0949403	0.124099	0.245184	0.235231	0.425112	0.189872	BCL2L11	Body	-2.20048
25825	242020_s_at	0.000150146	0.0012948	0.254502	4.63427	5.26517	3.2544	2.78517	2.97975	2.97118	ZBP1	Z-DNA binding protein 1	cg07912689	2.34705	0.0849067	0.0897011	0.0882034	0.220362	0.187736	0.176728	0.107338	ZBP1	1stExon|5'UTR	-1.15358
15948	222343_at	8.64827e-05	0.000884466	0.254505	5.39655	4.75201	2.96063	3.11088	3.08921	3.11088	BCL2L11	BCL2-like 11 (apoptosis facilitator)	cg13758331	3.12277	0.116872	0.0949403	0.124099	0.245184	0.235231	0.425112	0.189872	BCL2L11	Body	-2.20048
784	1555259_at	7.43039e-05	0.000797604	0.254699	5.97832	6.13318	4.76452	4.34075	3.86475	4.30048	ZAK	sterile alpha motif and leucine zipper containing kinase AZK	cg25310182	2.17062	0.0958114	0.0900261	0.0894075	0.181575	0.142221	0.240967	0.0965059	ZAK	TSS1500	-0.801497
10675	212770_at	4.25622e-05	0.000546797	0.256823	9.05393	8.57438	6.82279	6.8778	6.81233	6.89368	TLE3	transducin-like enhancer of split 3 (E(sp1) homolog, Drosophila)	cg09747445	3.31072	0.587147	0.532387	0.557327	0.809264	0.753826	0.851785	0.246004	TLE3	Body	-1.61051
8508	209288_s_at	0.000267455	0.00195023	0.260121	8.39388	8.30858	6.87464	6.39848	6.7852	6.03177	CDC42EP3	CDC42 effector protein (Rho GTPase binding) 3	cg05245650	4.89734	0.261122	0.173187	0.233609	0.635855	0.580211	0.578246	0.375464	CDC42EP3	TSS1500	-2.66086
27050	35974_at	0.00254889	0.00991025	0.262146	7.93822	8.30225	6.07524	5.16675	6.76095	5.61641	LRMP	lymphoid-restricted membrane protein	cg21336300	2.90875	0.229111	0.232499	0.19183	0.556262	0.41989	0.435901	0.252871	LRMP	TSS1500	-1.29713
18155	225618_at	2.22415e-05	0.000362328	0.262258	8.37881	8.38512	6.65721	6.59213	6.59076	6.31128	ARHGAP27	Rho GTPase activating protein 27	cg24477401	2.92293	0.131387	0.0804815	0.1465	0.289123	0.19518	0.387324	0.171086	ARHGAP27	5'UTR|TSS1500	-0.971867
8705	209555_s_at	0.000309154	0.00217791	0.262755	10.4164	9.61634	9.63663	9.20377	8.15084	8.02543	CD36	CD36 molecule (thrombospondin receptor)	cg10207609	2.35029	0.0902073	0.0908448	0.142408	0.139415	0.226301	0.351901	0.131386	CD36	5'UTR|TSS1500	-1.33486
10875	213023_at	0.000157156	0.00133502	0.264938	6.17184	6.55698	4.27877	4.88553	4.55896	4.33732	UTRN	utrophin	cg12121162	2.23124	0.141151	0.160491	0.178097	0.323216	0.345158	0.294596	0.161077	UTRN	Body	-2.08706
5471	203799_at	0.00628595	0.0194652	0.268372	11.0382	11.6363	9.39751	8.83156	10.2421	8.63688	CD302	CD302 molecule	cg03432176	2.52408	0.128139	0.0882813	0.159901	0.168322	0.252624	0.443027	0.162551	CD302	TSS1500	-1.8538
7756	208092_s_at	2.24927e-05	0.000362977	0.26906	9.29145	9.33309	8.03952	7.8054	7.44793	7.38861	FAM49A	family with sequence similarity 49, member A	cg07714319	2.40056	0.234944	0.208953	0.243714	0.372146	0.36257	0.534267	0.193791	FAM49A	5'UTR	-1.96857
7100	206488_s_at	0.000883309	0.00456638	0.269284	10.2075	10.3193	9.4118	9.9728	7.86953	8.87168	CD36	CD36 molecule (thrombospondin receptor)	cg10207609	2.35029	0.0902073	0.0908448	0.142408	0.139415	0.226301	0.351901	0.131386	CD36	5'UTR|TSS1500	-1.33486
10219	212208_at	4.66441e-05	0.000580651	0.271495	8.08308	8.52115	6.68974	6.66721	6.44934	6.3929	MED13L	mediator complex subunit 13-like	cg03621504	2.24585	0.16616	0.146814	0.144695	0.239442	0.254976	0.407418	0.148055	MED13L	Body	-1.92898
16265	222760_at	0.00226917	0.00910364	0.271628	9.82294	8.80698	8.08796	7.09964	7.46189	7.40743	ZNF703	zinc finger protein 703	cg14602087	3.02602	0.18903	0.220622	0.19845	0.403446	0.473792	0.467746	0.245627	ZNF703	3'UTR	-1.04562
10408	212443_at	7.85125e-05	0.000829647	0.273658	8.45827	8.1287	6.82041	6.47929	6.56983	6.27803	NBEAL2	neurobeachin-like 2	cg13451127	2.23418	0.104878	0.0999066	0.0885241	0.187476	0.192144	0.223088	0.103133	NBEAL2	Body	-1.11107
918	1555736_a_at	0.000266932	0.00194797	0.275116	9.21979	9.41905	6.43282	7.2364	7.42391	7.49115	AGTRAP	angiotensin II receptor-associated protein	cg08425760	2.81276	0.120857	0.119581	0.172745	0.233263	0.280434	0.442935	0.18115	AGTRAP	TSS1500	-1.9455
10674	212769_at	0.00015765	0.00133586	0.275363	7.66548	7.15162	6.23586	5.78173	5.45865	5.63728	TLE3	transducin-like enhancer of split 3 (E(sp1) homolog, Drosophila)	cg09747445	3.31072	0.587147	0.532387	0.557327	0.809264	0.753826	0.851785	0.246004	TLE3	Body	-1.61051
18930	226584_s_at	0.000142596	0.00124502	0.27629	7.34295	7.28877	5.84459	5.79648	5.79915	5.12108	FAM110A	family with sequence similarity 110, member A	cg08686311	3.8278	0.0244386	0.0286734	0.0397082	0.119207	0.133289	0.116712	0.0921292	FAM110A	5'UTR|TSS1500	-1.84276
17647	224964_s_at	0.00517951	0.0168062	0.276392	10.068	9.67499	8.29546	7.38864	8.69594	7.33663	GNG2	guanine nucleotide binding protein (G protein), gamma 2	cg27019717	2.86558	0.107689	0.0887665	0.0920178	0.19939	0.200827	0.398233	0.169992	GNG2	5'UTR	-1.23312
1301	1557305_at	0.000247509	0.00184717	0.276395	4.95484	4.22511	2.52675	2.86808	2.70584	2.76371	TACC1	transforming, acidic coiled-coil containing protein 1	cg19660812	2.70284	0.212463	0.137536	0.198573	0.352031	0.31895	0.525555	0.215988	TACC1	5'UTR	-0.623058
7091	206472_s_at	0.000249528	0.00185767	0.277543	8.24829	7.50557	6.69285	6.40179	6.08069	5.97473	TLE3	transducin-like enhancer of split 3 (E(sp1) homolog, Drosophila)	cg09747445	3.31072	0.587147	0.532387	0.557327	0.809264	0.753826	0.851785	0.246004	TLE3	Body	-1.61051
26236	242911_at	0.000127723	0.00115309	0.277797	7.37001	6.97042	4.93151	5.42258	5.39705	5.24757	MED13L	mediator complex subunit 13-like	cg03621504	2.24585	0.16616	0.146814	0.144695	0.239442	0.254976	0.407418	0.148055	MED13L	Body	-1.92898
23464	235802_at	6.36534e-05	0.000719344	0.277962	5.39934	5.21582	3.01015	3.4624	3.45869	3.4624	PLD4	phospholipase D family, member 4	cg15352829	2.43101	0.209318	0.203206	0.209697	0.379224	0.356371	0.445744	0.186373	PLD4	TSS200	-1.39083
27283	90265_at	0.00015224	0.00130463	0.278291	10.0775	9.95744	9.02679	9.07607	8.51016	7.83414	ADAP1	ArfGAP with dual PH domains 1	cg03634833	3.22819	0.18202	0.240792	0.190393	0.441417	0.400801	0.532204	0.253739	ADAP1	Body	-1.59015
13864	218660_at	0.00172084	0.00739343	0.279382	8.73054	9.22081	6.04249	6.99123	6.77002	7.50194	DYSF	dysferlin, limb girdle muscular dystrophy 2B (autosomal recessive)	cg07161827	2.37537	0.0460224	0.0508435	0.0518179	0.102318	0.108425	0.152492	0.071517	DYSF	TSS200	-1.99793
10677	212774_at	0.00500001	0.0163694	0.281417	8.69496	8.56245	7.51934	6.62039	7.48156	6.11741	ZNF238	zinc finger protein 238	cg15896892	3.02651	0.233065	0.221432	0.292664	0.464596	0.499297	0.553657	0.256796	ZNF238	TSS1500	-1.49692
11255	213590_at	2.49737e-05	0.000387916	0.282084	6.59205	6.72166	5.6779	5.5606	4.80218	4.85992	SLC16A5	solute carrier family 16, member 5 (monocarboxylic acid transporter 6)	cg04529938	2.42956	0.125758	0.106983	0.113282	0.230717	0.194915	0.320055	0.133221	SLC16A5	5'UTR	-1.6799
19494	227353_at	0.00170285	0.00733891	0.284303	8.89575	8.51369	7.94964	6.8393	7.12933	6.6511	TMC8	transmembrane channel-like 8	cg12798338	3.62232	0.0384899	0.0320065	0.0356463	0.220341	0.108633	0.0870087	0.10328	TMC8	Body	-0.982719
9180	210313_at	0.000221944	0.00171489	0.285004	6.43108	6.44589	4.08334	4.80651	4.53549	4.71959	LILRA4	leukocyte immunoglobulin-like receptor, subfamily A (with TM domain), member 4	cg19802477	2.2101	0.188351	0.250324	0.321446	0.411296	0.389078	0.481793	0.174016	LILRA4	TSS200	-1.96529
20966	229776_at	0.000123804	0.00112606	0.285047	7.01868	6.75574	5.21361	5.35642	4.80923	5.34373	SLCO3A1	solute carrier organic anion transporter family, member 3A1	cg21594043	2.94283	0.177136	0.136723	0.127709	0.295502	0.314705	0.427019	0.198553	SLCO3A1	Body	-1.91842
10246	212242_at	5.15516e-05	0.00062137	0.285903	9.21567	8.99115	9.13028	8.80608	7.27402	7.32	TUBA4A	tubulin, alpha 4a	cg08396863	2.48538	0.0867388	0.0865259	0.0898779	0.210559	0.182082	0.214799	0.114766	TUBA4A	Body	-1.8031
5978	204516_at	0.000400921	0.00260766	0.28718	9.02851	8.81855	7.47587	6.97802	7.46804	6.77908	ATXN7	ataxin 7	cg18411108	2.41266	0.211475	0.140453	0.190926	0.328705	0.411172	0.359682	0.185569	ATXN7	Body	-0.962689
7190	206697_s_at	3.00024e-05	0.000438831	0.28814	6.58163	6.62099	4.42774	4.26346	4.87105	4.74126	HP	haptoglobin	cg06172871	5.02921	0.122795	0.0923601	0.109624	0.35189	0.375013	0.460893	0.287672	HP	TSS1500	-2.17763
19253	227017_at	4.94362e-05	0.000604669	0.288332	8.39936	8.63682	6.97152	6.98065	6.86782	6.57996	ERICH1	glutamate-rich 1	cg22307444	2.62658	0.0939092	0.112754	0.266002	0.19748	0.241541	0.547925	0.171427	ERICH1	Body	-1.02855
12447	215933_s_at	0.00117656	0.00559852	0.290708	8.23547	8.84597	7.47631	7.26914	7.22452	6.29221	HHEX	hematopoietically expressed homeobox	cg03330490	5.78933	0.0394566	0.0238093	0.0314804	0.125726	0.150236	0.286489	0.155901	HHEX	Body	-1.58892
26942	244756_at	0.000251199	0.00186608	0.291184	7.21963	6.87458	5.67125	5.00704	5.28284	5.25137	ANKRD13D	ankyrin repeat domain 13 family, member D	cg16449084	2.86997	0.138992	0.0879112	0.147768	0.216494	0.257634	0.426752	0.175403	ANKRD13D	3'UTR|Body	-1.63766
26209	242866_x_at	0.00305571	0.0113651	0.293587	6.71478	5.71626	5.42587	4.46077	4.54766	4.34711	POU2F2	POU class 2 homeobox 2	cg15699623	2.27145	0.121442	0.118416	0.15634	0.201297	0.22435	0.369441	0.132963	POU2F2	Body	-1.78654
8785	209683_at	0.000591931	0.00341889	0.293951	8.46604	8.61437	7.51874	6.8983	7.12002	6.42768	FAM49A	family with sequence similarity 49, member A	cg07714319	2.40056	0.234944	0.208953	0.243714	0.372146	0.36257	0.534267	0.193791	FAM49A	5'UTR	-1.96857
19036	226732_at	3.50121e-05	0.000485604	0.294484	8.64668	8.77167	7.21645	7.40414	6.95419	6.93668	RBM33	RNA binding motif protein 33	cg13639901	3.2676	0.136343	0.143048	0.0914482	0.302303	0.336705	0.330551	0.199573	RBM33	Body	-0.917721
19420	227249_at	3.39675e-05	0.000476356	0.298205	8.24739	8.23492	7.06452	7.18718	6.428	6.56305	NDE1	nudE nuclear distribution E homolog 1 (A, nidulans)	cg03308839	2.02083	0.323488	0.364139	0.435941	0.479696	0.524055	0.640346	0.17351	NDE1	Body	-1.17138
2203	1563315_s_at	9.92389e-05	0.000966474	0.2991	8.72662	8.94404	7.4303	7.23539	7.29664	6.89142	ERICH1	glutamate-rich 1	cg22307444	2.62658	0.0939092	0.112754	0.266002	0.19748	0.241541	0.547925	0.171427	ERICH1	Body	-1.02855
3957	201830_s_at	0.000516565	0.00310632	0.299317	5.95744	5.5787	4.6823	3.90635	4.12578	3.92987	NET1	neuroepithelial cell transforming 1	cg05908105	3.27089	0.124923	0.119355	0.133486	0.353492	0.344199	0.320809	0.213579	NET1	Body	-1.08046
18301	225800_at	0.000171149	0.0014208	0.299618	8.38139	7.92799	5.54058	5.95797	6.46939	6.36238	JAZF1	JAZF zinc finger 1	cg01883759	2.25255	0.11738	0.106157	0.135336	0.23946	0.181892	0.309478	0.123985	JAZF1	TSS200	-1.48959
1665	1559101_at	3.59573e-05	0.000492307	0.300334	4.95369	4.97128	3.30751	3.43429	3.15663	3.29763	FYN	FYN oncogene related to SRC, FGR, YES	cg26846943	8.41647	0.337608	0.162437	0.164275	0.731315	0.705589	0.668631	0.480404	FYN	5'UTR	-2.90355
15231	221087_s_at	0.000343801	0.00234201	0.300741	7.39073	7.23272	5.71834	5.08183	5.79175	5.36488	APOL3	apolipoprotein L, 3	cg08390994	3.5239	0.306426	0.177598	0.243793	0.556847	0.473632	0.562598	0.28842	APOL3	TSS1500	-1.74657
17000	223828_s_at	0.000682769	0.00379367	0.300949	6.4006	6.17433	5.30731	4.54633	4.81321	4.2969	LGALS12	lectin, galactoside-binding, soluble, 12	cg12792363	5.47073	0.0997118	0.0851784	0.109113	0.355631	0.354269	0.440529	0.285475	LGALS12	Body|TSS1500	-2.08145
7076	206437_at	7.48884e-05	0.000800896	0.300993	7.71914	7.90217	5.90914	6.17467	5.94365	6.21325	S1PR4	sphingosine-1-phosphate receptor 4	cg27121758	5.16177	0.0728433	0.0804138	0.100855	0.381739	0.293821	0.337051	0.252833	S1PR4	TSS200	-1.75594
20092	228258_at	0.000116691	0.00108356	0.301638	7.43187	7.78904	5.17473	5.44696	5.74335	6.01934	TBC1D10C	TBC1 domain family, member 10C	cg07282201	5.38518	0.0962317	0.0864645	0.0761234	0.343829	0.365609	0.337516	0.262711	TBC1D10C	3'UTR	-1.72995
3209	200916_at	5.67491e-05	0.00066439	0.302279	11.1094	10.7885	9.70807	9.81059	9.234	9.21178	TAGLN2	transgelin 2	cg15641364	2.58217	0.252753	0.19468	0.162461	0.390017	0.357948	0.45192	0.196663	TAGLN2	5'UTR	-1.64119
11400	213812_s_at	6.2533e-05	0.000709321	0.305725	9.76508	9.62683	7.98574	8.10451	7.83857	8.13395	CAMKK2	calcium/calmodulin-dependent protein kinase kinase 2, beta	cg17541002	2.63637	0.0717005	0.0765654	0.0929782	0.106357	0.181065	0.364268	0.136815	CAMKK2	5'UTR	-1.04943
23272	235461_at	0.000834039	0.00436933	0.306277	6.41567	7.10423	5.69225	5.57028	5.39235	4.71337	TET2	tet methylcytosine dioxygenase 2	cg12306086	2.76487	0.0661824	0.0802309	0.100781	0.118787	0.181193	0.383069	0.145285	TET2	5'UTR	-1.61053
2716	1569385_s_at	0.000332535	0.00229036	0.308002	6.31174	6.07968	5.49776	4.80252	4.56264	4.4308	TET2	tet methylcytosine dioxygenase 2	cg12306086	2.76487	0.0661824	0.0802309	0.100781	0.118787	0.181193	0.383069	0.145285	TET2	5'UTR	-1.61053
6490	205297_s_at	0.000105804	0.00100955	0.308668	6.37917	5.92255	4.59533	4.48215	4.43658	4.4734	CD79B	CD79b molecule, immunoglobulin-associated beta	cg08355301	4.73523	0.0303449	0.0330978	0.0377302	0.185539	0.1096	0.184967	0.126311	CD79B	1stExon|5'UTR	-0.82205
6807	205861_at	0.000188737	0.00152467	0.309919	5.76995	5.257	3.90962	3.82534	3.6688	3.97808	SPIB	Spi-B transcription factor (Spi-1/PU,1 related)	cg06512885	2.96369	0.0416094	0.0413698	0.0375239	0.084231	0.102766	0.211841	0.0927785	SPIB	TSS200	-1.20623
7896	208436_s_at	0.00023447	0.00178196	0.312383	8.8383	8.70671	7.57362	6.94797	7.13721	7.05058	IRF7	interferon regulatory factor 7	cg00645579	2.4687	0.137171	0.13376	0.159313	0.190334	0.285202	0.446222	0.163838	IRF7	TSS1500	-1.66798
6734	205718_at	6.9163e-05	0.000759931	0.312559	7.31452	7.10163	6.59997	6.76868	5.42861	5.63194	ITGB7	integrin, beta 7	cg01033299	2.19286	0.071759	0.0785941	0.0980744	0.179519	0.153047	0.190714	0.0916175	ITGB7	TSS200	-1.61972
12840	217028_at	0.00501844	0.0164161	0.314843	11.6535	11.374	8.66736	7.25082	9.96518	9.7277	CXCR4	chemokine (C-X-C motif) receptor 4	cg23374992	2.45699	0.0574224	0.0612617	0.0637567	0.0858662	0.128015	0.28157	0.104337	CXCR4	1stExon|3'UTR	-2.07557
19285	227057_at	0.000453757	0.00283658	0.315112	5.84327	5.98088	3.80017	4.52124	4.39022	4.10181	ARHGAP27	Rho GTPase activating protein 27	cg24477401	2.92293	0.131387	0.0804815	0.1465	0.289123	0.19518	0.387324	0.171086	ARHGAP27	5'UTR|TSS1500	-0.971867
17725	225059_at	7.10866e-05	0.000772989	0.317495	9.45626	9.73403	7.86756	7.72234	7.97225	7.90764	AGTRAP	angiotensin II receptor-associated protein	cg08425760	2.81276	0.120857	0.119581	0.172745	0.233263	0.280434	0.442935	0.18115	AGTRAP	TSS1500	-1.9455
9918	211771_s_at	0.00176036	0.0075192	0.31793	6.88985	6.38146	6.14979	5.17044	5.0856	4.87927	POU2F2	POU class 2 homeobox 2	cg15699623	2.27145	0.121442	0.118416	0.15634	0.201297	0.22435	0.369441	0.132963	POU2F2	Body	-1.78654
21067	229967_at	7.27769e-05	0.000786675	0.318712	4.7163	4.72962	3.05376	2.84261	2.95303	3.19354	CMTM2	CKLF-like MARVEL transmembrane domain containing 2	cg08032924	2.55317	0.0193701	0.0261545	0.0258984	0.0476903	0.0471084	0.130574	0.0513165	CMTM2	TSS1500	-2.05364
4202	202146_at	0.000235958	0.0017883	0.319665	9.29065	8.7642	7.2753	6.99095	7.45593	7.30819	IFRD1	interferon-related developmental regulator 1	cg25191332	2.28816	0.115914	0.0818626	0.160137	0.287837	0.197116	0.280972	0.136004	IFRD1	TSS1500	-2.79067
5959	204487_s_at	0.00351971	0.0126503	0.319674	8.95102	9.20547	7.90086	7.28539	8.00334	6.86249	KCNQ1	potassium voltage-gated channel, KQT-like subfamily, member 1	cg03155200	3.10479	0.232979	0.230924	0.164751	0.415113	0.375448	0.585456	0.249121	KCNQ1	Body	-0.961145
20401	228766_at	0.00620283	0.019267	0.320187	8.93235	9.64963	8.60388	9.18065	7.0484	8.24755	CD36	CD36 molecule (thrombospondin receptor)	cg10207609	2.35029	0.0902073	0.0908448	0.142408	0.139415	0.226301	0.351901	0.131386	CD36	5'UTR|TSS1500	-1.33486
3315	201043_s_at	0.0079288	0.0231917	0.322437	8.51756	8.03732	5.05394	6.5656	6.57407	6.71498	ANP32A	acidic (leucine-rich) nuclear phosphoprotein 32 family, member A	cg25703361	2.09186	0.0969809	0.0799093	0.103689	0.165211	0.173727	0.219634	0.0926641	ANP32A	Body	-1.1612
9520	210978_s_at	0.00751267	0.0222895	0.323601	10.2249	9.9839	7.33744	8.86973	8.37121	8.5822	TAGLN2	transgelin 2	cg15641364	2.58217	0.252753	0.19468	0.162461	0.390017	0.357948	0.45192	0.196663	TAGLN2	5'UTR	-1.64119
19252	227016_at	0.000126031	0.00114159	0.324368	7.00518	7.32089	5.98562	5.67406	5.54079	5.53668	ERICH1	glutamate-rich 1	cg22307444	2.62658	0.0939092	0.112754	0.266002	0.19748	0.241541	0.547925	0.171427	ERICH1	Body	-1.02855
27141	41577_at	0.000409699	0.00264837	0.325401	4.83108	4.15164	3.07666	3.12098	2.75113	2.99217	PPP1R16B	protein phosphatase 1, regulatory subunit 16B	cg26680502	11.0494	0.0390503	0.0453072	0.0506826	0.409533	0.354883	0.338208	0.322528	PPP1R16B	TSS1500	-1.57679
11851	214637_at	0.000182558	0.00148751	0.325677	7.09492	7.19876	4.83718	4.88881	5.7868	5.26991	OSM	oncostatin M	cg25739715	2.12134	0.0930957	0.0947282	0.114031	0.246405	0.148933	0.201893	0.0984584	OSM	TSS1500	-1.6539
17795	225140_at	0.00345907	0.0124965	0.326745	6.95623	7.44754	4.98591	5.8721	5.9808	5.19545	KLF3	Kruppel-like factor 3 (basic)	cg24279243	4.12301	0.161396	0.127862	0.0774396	0.333875	0.317108	0.462518	0.248935	KLF3	5'UTR	-0.998
17034	223915_at	0.00564393	0.0179467	0.328579	6.67616	5.26991	4.62611	4.55186	4.50611	4.22858	BCOR	BCL6 corepressor	cg05473496	5.00928	0.063912	0.0782326	0.048032	0.298264	0.207664	0.303857	0.206536	BCOR	5'UTR	-0.728402
6741	205731_s_at	0.00411681	0.0142044	0.329189	6.22904	5.39432	3.46094	4.12455	4.6027	3.81464	NCOA2	nuclear receptor coactivator 2	cg11911122	2.38401	0.0522492	0.0480752	0.0589067	0.103846	0.102399	0.1941	0.0803712	NCOA2	TSS1500	-1.17662
13550	218273_s_at	0.000683131	0.00379417	0.331835	8.0979	7.68931	5.69667	6.37322	6.40836	6.19592	PDP1	pyruvate dehyrogenase phosphatase catalytic subunit 1	cg14346035	2.80471	0.0746871	0.0735331	0.0775222	0.199957	0.150074	0.242542	0.122277	PDP1	TSS1500	-1.0509
24298	238079_at	0.000111869	0.00105301	0.334367	4.48769	4.51614	3.01641	2.80908	2.77348	3.06936	TPM3	tropomyosin 3	cg16586406	2.61287	0.099881	0.111241	0.123636	0.210656	0.223288	0.346265	0.148484	TPM3	TSS1500	-1.17073
7708	207978_s_at	0.00885282	0.0251909	0.334535	6.67323	5.24972	3.41006	3.92216	4.16938	4.59403	NR4A3	nuclear receptor subfamily 4, group A, member 3	cg13655635	6.60112	0.096967	0.0853751	0.142699	0.45732	0.502482	0.498239	0.377666	NR4A3	5'UTR|TSS1500	-2.48749
21114	230050_at	7.02334e-05	0.000767375	0.335148	6.47929	6.44106	4.8777	4.81321	4.79123	4.97487	NACC2	NACC family member 2, BEN and BTB (POZ) domain containing	cg14147151	3.05292	0.09802	0.106634	0.107984	0.241953	0.297226	0.271988	0.166176	NACC2	5'UTR	-1.13472
26332	243109_at	0.000124821	0.0011325	0.33711	4.1915	4.11769	2.79949	2.4552	2.65637	2.5154	MCTP2	multiple C2 domains, transmembrane 2	cg22378237	2.23334	0.132223	0.112319	0.0852914	0.197333	0.212361	0.28437	0.12141	MCTP2	Body	-0.477664
6060	204632_at	6.90898e-05	0.000759432	0.337725	8.15614	8.12474	6.62687	6.50565	6.63013	6.51859	RPS6KA4	ribosomal protein S6 kinase, 90kDa, polypeptide 4	cg27470087	2.794	0.101561	0.0768194	0.0711615	0.157341	0.175687	0.312584	0.132024	RPS6KA4	Body	-0.716028
14502	219529_at	0.000224039	0.0017262	0.339627	4.71381	4.96308	3.18399	2.72873	3.28037	3.28056	CLIC3	chloride intracellular channel 3	cg21196488	2.43349	0.155516	0.160658	0.172492	0.323294	0.273214	0.392313	0.166718	CLIC3	Body	-2.07208
21493	230803_s_at	0.00220441	0.00890263	0.340852	5.59217	6.20839	3.5692	3.15647	4.74323	3.95177	ARHGAP24	Rho GTPase activating protein 24	cg02394698	2.18366	0.104002	0.173568	0.132654	0.200443	0.261747	0.342858	0.131608	ARHGAP24	Body	-1.73104
10252	212252_at	0.000197412	0.00157889	0.340886	8.00229	7.76113	6.49096	6.14127	6.21512	6.44302	CAMKK2	calcium/calmodulin-dependent protein kinase kinase 2, beta	cg17541002	2.63637	0.0717005	0.0765654	0.0929782	0.106357	0.181065	0.364268	0.136815	CAMKK2	5'UTR	-1.04943
18113	225564_at	0.000213932	0.00166998	0.341757	8.52239	8.26013	7.54207	7.20324	6.96948	6.71513	SPATA13	spermatogenesis associated 13	cg02659854	2.06871	0.148027	0.11163	0.162542	0.209583	0.222756	0.34557	0.11857	SPATA13	Body	-2.04847
9287	210542_s_at	0.00175814	0.00751206	0.341959	7.71494	6.89323	5.91814	5.41498	5.9196	5.59236	SLCO3A1	solute carrier organic anion transporter family, member 3A1	cg21594043	2.94283	0.177136	0.136723	0.127709	0.295502	0.314705	0.427019	0.198553	SLCO3A1	Body	-1.91842
3568	201350_at	0.000310881	0.00218585	0.343106	8.21542	8.41449	7.16544	6.61683	6.77549	6.76787	FLOT2	flotillin 2	cg20569893	2.3219	0.110117	0.122449	0.103013	0.246157	0.204317	0.24696	0.120618	FLOT2	Body	-1.48399
10496	212549_at	0.000334794	0.00229957	0.343408	7.93832	8.00954	6.84003	6.66042	6.71604	6.14781	STAT5B	signal transducer and activator of transcription 5B	cg04745805	2.16092	0.0813012	0.0607152	0.0740217	0.153579	0.151455	0.146453	0.0784829	STAT5B	5'UTR	-0.73473
9413	210773_s_at	0.000110552	0.00104428	0.344683	5.94753	5.8554	4.24118	4.18477	4.22376	4.50585	FPR2	formyl peptide receptor 2	cg12306057	2.30759	0.831767	0.855427	0.783827	0.90511	0.934096	0.90619	0.0914583	FPR2	5'UTR|TSS1500	-1.12934
6822	205885_s_at	0.00844299	0.0242851	0.345066	7.90018	8.5227	6.21374	7.08979	7.19856	6.15421	ITGA4	integrin, alpha 4 (antigen CD49D, alpha 4 subunit of VLA-4 receptor)	cg25515269	2.09309	0.0628768	0.0531494	0.0318404	0.118451	0.101468	0.0994669	0.057173	ITGA4	TSS1500	-1.40499
9678	211305_x_at	0.00636673	0.0196575	0.345556	6.06847	4.76451	3.4464	3.90788	3.7984	3.96856	FCAR	Fc fragment of IgA, receptor for	cg07964833	2.3377	0.0418834	0.0407105	0.0467115	0.132513	0.0849527	0.100221	0.0627939	FCAR	Body	-2.99941
13054	217611_at	0.000838466	0.0043843	0.347032	5.77319	5.19505	3.44437	3.97704	3.86746	4.04705	ERICH1	glutamate-rich 1	cg22307444	2.62658	0.0939092	0.112754	0.266002	0.19748	0.241541	0.547925	0.171427	ERICH1	Body	-1.02855
12809	216956_s_at	0.000398031	0.0025983	0.347541	5.54486	5.91952	3.71288	4.18111	4.29458	4.12031	ITGA2B	integrin, alpha 2b (platelet glycoprotein IIb of IIb/IIIa complex, antigen CD41)	cg20810975	2.04252	0.155989	0.164306	0.167531	0.257636	0.257989	0.353458	0.127085	ITGA2B	TSS1500	-1.72071
25968	242356_at	0.000245594	0.00183839	0.348038	5.16205	5.46054	3.76986	3.68156	3.58979	3.98743	VTI1A	vesicle transport through interaction with t-SNAREs homolog 1A (yeast)	cg16660547	4.36625	0.448209	0.375269	0.404097	0.785188	0.653288	0.807091	0.339331	VTI1A	Body	-0.831818
23637	236189_at	0.000354395	0.00238917	0.349544	5.59909	5.08489	4.17567	4.14602	3.68348	3.96759	ANKRD50	ankyrin repeat domain 50	cg04525852	2.31704	0.0810459	0.0659405	0.0968423	0.100118	0.180441	0.298866	0.111865	ANKRD50	5'UTR	0.681951
23503	235885_at	9.22201e-05	0.000918746	0.350412	3.98255	3.86332	2.52545	2.41256	2.35756	2.46255	P2RY12	purinergic receptor P2Y, G-protein coupled, 12	cg03379681	5.57495	0.157421	0.123982	0.130784	0.493377	0.443248	0.53836	0.354266	P2RY12	1stExon|5'UTR	-1.13569
27236	59375_at	0.000159525	0.00134556	0.350761	6.71084	6.33588	4.95145	4.89543	5.01191	5.01192	MYO15B	myosin XVB pseudogene	cg00286104	3.07292	0.0711218	0.0612484	0.070882	0.116305	0.160087	0.337918	0.137019	MYO15B	TSS1500	-1.33865
2588	1568733_at	0.000177303	0.00145816	0.351536	6.68071	7.0685	5.25753	5.34178	5.32711	5.40559	C10orf76	chromosome 10 open reading frame 76	cg01351337	3.20163	0.109175	0.105988	0.0980264	0.215821	0.23647	0.424536	0.187879	C10orf76	Body	-0.48957
6675	205608_s_at	0.00165572	0.00719022	0.351818	4.98193	4.02314	3.17922	3.22292	2.99349	2.99739	ANGPT1	angiopoietin 1	cg18031596	2.52958	0.0837706	0.0541809	0.0910775	0.189721	0.187316	0.193461	0.113823	ANGPT1	TSS200	-0.672376
27072	37145_at	0.00573247	0.0181523	0.352102	4.08452	5.3983	2.93407	3.10277	3.20344	3.26751	GNLY	granulysin	cg16406960	5.0935	0.118616	0.135328	0.497598	0.566866	0.617215	0.651171	0.361237	GNLY	TSS200	-1.44352
6098	204689_at	0.00448176	0.0150785	0.354487	7.56899	8.26935	7.25227	6.44985	6.73531	6.11064	HHEX	hematopoietically expressed homeobox	cg03330490	5.78933	0.0394566	0.0238093	0.0314804	0.125726	0.150236	0.286489	0.155901	HHEX	Body	-1.58892
5550	203921_at	0.000622262	0.00354856	0.354827	8.62104	8.07941	6.87522	6.54215	6.70666	7.00416	CHST2	carbohydrate (N-acetylglucosamine-6-O) sulfotransferase 2	cg16217803	2.94429	0.0926454	0.0845053	0.123114	0.257971	0.18608	0.35326	0.165682	CHST2	3'UTR	-1.46523
17003	223836_at	0.00951912	0.0266006	0.359225	3.48253	4.92032	2.6196	2.771	2.58539	2.86337	FGFBP2	fibroblast growth factor binding protein 2	cg19712821	3.40574	0.121435	0.0623784	0.103817	0.260797	0.259771	0.286727	0.173222	FGFBP2	TSS200	-1.36688
5349	203633_at	0.000437693	0.00276844	0.361785	8.15406	8.7247	8.30782	8.18871	7.01182	6.93334	CPT1A	carnitine palmitoyltransferase 1A (liver)	cg00574958	3.06279	0.0850449	0.107505	0.078023	0.245778	0.19908	0.284458	0.152914	CPT1A	5'UTR	-0.876223
70	1552536_at	0.00114264	0.00548008	0.362131	5.85534	5.15808	4.41447	4.00896	4.11963	3.96295	VTI1A	vesicle transport through interaction with t-SNAREs homolog 1A (yeast)	cg16660547	4.36625	0.448209	0.375269	0.404097	0.785188	0.653288	0.807091	0.339331	VTI1A	Body	-0.831818
10536	212599_at	0.000199413	0.00158885	0.362462	4.12956	4.38974	3.51645	3.24387	2.76072	2.83038	AUTS2	autism susceptibility candidate 2	cg07636142	2.00727	0.0707811	0.0946567	0.0947907	0.131686	0.148851	0.22427	0.0815263	AUTS2	Body	-0.697962
14104	218964_at	0.000327308	0.00226579	0.362486	7.31732	6.81659	5.6741	5.68526	5.65963	5.54628	ARID3B	AT rich interactive domain 3B (BRIGHT-like)	cg19144497	3.35236	0.293077	0.122683	0.125086	0.522563	0.331973	0.40548	0.239723	ARID3B	5'UTR	-1.46656
16913	223663_at	0.000131983	0.00118257	0.365044	7.61603	7.75974	6.39622	6.22744	6.27205	6.19601	CCDC88B	coiled-coil domain containing 88B	cg15296767	4.51667	0.0545905	0.0540295	0.0926376	0.195334	0.215411	0.369062	0.19285	CCDC88B	Body	-1.50187
6219	204875_s_at	0.0013894	0.00631665	0.365876	6.52874	6.15323	5.81531	5.33306	5.19001	4.59081	GMDS	GDP-mannose 4,6-dehydratase	cg09571972	3.69121	0.0569557	0.0623515	0.104025	0.202117	0.178977	0.359306	0.172356	GMDS	Body	-1.2469
6008	204560_at	0.00190507	0.00797169	0.36715	5.22879	5.74305	3.86835	4.42527	4.31226	3.76846	FKBP5	FK506 binding protein 5	cg25114611	4.40187	0.220032	0.239753	0.257269	0.550272	0.555243	0.644098	0.344186	FKBP5	TSS1500	-1.13353
27101	38290_at	0.000391985	0.00257207	0.36772	7.34376	7.49223	6.24312	5.85997	6.14669	5.80265	RGS14	regulator of G-protein signaling 14	cg24095374	3.35469	0.110834	0.115478	0.111223	0.298181	0.298283	0.325771	0.1949	RGS14	3'UTR	-1.09017
6089	204674_at	0.000926131	0.00472697	0.369772	8.86046	8.90629	6.92048	6.62716	7.78607	7.1101	LRMP	lymphoid-restricted membrane protein	cg21336300	2.90875	0.229111	0.232499	0.19183	0.556262	0.41989	0.435901	0.252871	LRMP	TSS1500	-1.29713
17873	225240_s_at	0.000801572	0.00425983	0.370919	6.9803	6.58755	4.49069	4.05812	5.54412	5.16208	MSI2	musashi homolog 2 (Drosophila)	cg22801561	4.87579	0.0363816	0.0359828	0.0358001	0.154056	0.170465	0.202366	0.139574	MSI2	Body	-0.458035
12318	215605_at	0.000379526	0.00251108	0.370964	5.90591	5.97473	5.19545	4.75691	4.63904	4.38031	NCOA2	nuclear receptor coactivator 2	cg11911122	2.38401	0.0522492	0.0480752	0.0589067	0.103846	0.102399	0.1941	0.0803712	NCOA2	TSS1500	-1.17662
6650	205570_at	0.00205163	0.00843404	0.373714	6.9631	6.166	5.28226	5.71331	5.05088	5.23824	PIP4K2A	phosphatidylinositol-5-phosphate 4-kinase, type II, alpha	cg20641026	2.26007	0.449572	0.416667	0.552101	0.54095	0.727267	0.729279	0.193052	PIP4K2A	Body	-1.25215
8676	209515_s_at	0.00120701	0.00569291	0.37478	9.01344	9.73612	7.61187	7.31862	7.99833	7.91946	RAB27A	RAB27A, member RAS oncogene family	cg04072771	2.50433	0.0760255	0.0710979	0.0985758	0.132315	0.162841	0.300047	0.116501	RAB27A	5'UTR	-1.30815
22084	232253_at	0.000161259	0.00135683	0.374965	5.91266	5.99692	4.76129	4.61994	4.62904	4.4502	C5orf56	chromosome 5 open reading frame 56	cg13948857	2.09617	0.0728326	0.082887	0.113648	0.100936	0.167704	0.29745	0.0989072	C5orf56	Body	-1.79807
17554	224846_at	0.00130477	0.00602814	0.375765	8.41939	8.22265	8.07988	7.44805	7.13326	6.68458	SHKBP1	SH3KBP1 binding protein 1	cg27372422	2.46588	0.131134	0.139591	0.140645	0.196936	0.263226	0.42598	0.158257	SHKBP1	Body	-1.32587
13659	218414_s_at	0.000248281	0.0018509	0.378064	7.64784	7.6151	6.86756	6.67702	6.07222	6.38413	NDE1	nudE nuclear distribution E homolog 1 (A, nidulans)	cg03308839	2.02083	0.323488	0.364139	0.435941	0.479696	0.524055	0.640346	0.17351	NDE1	Body	-1.17138
25333	240432_x_at	0.00294305	0.0110464	0.378508	5.98355	6.40139	5.5309	4.98502	5.15669	4.42504	KLF7	Kruppel-like factor 7 (ubiquitous)	cg10278149	2.52401	0.141885	0.0946483	0.187521	0.186914	0.25026	0.498314	0.170478	KLF7	Body	-1.14738
3140	200824_at	0.000868713	0.00450712	0.378588	10.4212	10.4939	9.54341	9.68064	9.39065	8.72184	GSTP1	glutathione S-transferase pi 1	cg19114214	2.06955	0.173562	0.223293	0.216986	0.287395	0.348478	0.46894	0.163657	GSTP1	TSS1500	-1.39359
15923	222294_s_at	0.00509678	0.0166048	0.37923	7.16544	8.28751	6.20188	5.92876	6.39685	6.25839	RAB27A	RAB27A, member RAS oncogene family	cg04072771	2.50433	0.0760255	0.0710979	0.0985758	0.132315	0.162841	0.300047	0.116501	RAB27A	5'UTR	-1.30815
14258	219173_at	0.000179976	0.00147138	0.37946	6.44658	6.46866	5.05725	5.13374	4.93891	5.18038	MYO15B	myosin XVB pseudogene	cg00286104	3.07292	0.0711218	0.0612484	0.070882	0.116305	0.160087	0.337918	0.137019	MYO15B	TSS1500	-1.33865
8545	209333_at	0.00110641	0.00535617	0.379584	7.54263	7.41633	6.03654	5.63123	6.38659	5.77736	ULK1	unc-51-like kinase 1 (C, elegans)	cg21649013	2.84979	0.329007	0.201674	0.233747	0.497537	0.432109	0.546355	0.237191	ULK1	Body	-1.43757
18414	225940_at	0.000947333	0.00480023	0.380426	8.73036	8.66245	7.01897	7.22342	6.96881	7.63538	EIF4E3	eukaryotic translation initiation factor 4E family member 3	cg09429735	6.96777	0.166063	0.130876	0.133767	0.65494	0.579085	0.510146	0.437822	EIF4E3	5'UTR|Body	-1.03467
611	1554571_at	0.000326352	0.00226178	0.381646	5.04088	4.91382	3.28274	3.63658	3.48733	3.68799	APBB1IP	amyloid beta (A4) precursor protein-binding, family B, member 1 interacting protein	cg16348715	2.40882	0.291577	0.26826	0.347819	0.550639	0.44448	0.574023	0.220495	APBB1IP	5'UTR	-0.764922
14626	219734_at	0.00107822	0.00527004	0.387229	5.15114	5.26184	3.62813	3.65123	4.18568	3.48983	SIDT1	SID1 transmembrane family, member 1	cg08267038	2.2915	0.188127	0.154661	0.185104	0.289871	0.297336	0.443295	0.167537	SIDT1	Body	-1.55804
18299	225798_at	0.000377982	0.00250373	0.387971	8.89901	8.76084	7.29655	7.03325	7.62354	7.30436	JAZF1	JAZF zinc finger 1	cg01883759	2.25255	0.11738	0.106157	0.135336	0.23946	0.181892	0.309478	0.123985	JAZF1	TSS200	-1.48959
14242	219150_s_at	0.000350283	0.00237322	0.388571	7.82064	7.51208	6.81934	6.88518	6.43552	6.16971	ADAP1	ArfGAP with dual PH domains 1	cg03634833	3.22819	0.18202	0.240792	0.190393	0.441417	0.400801	0.532204	0.253739	ADAP1	Body	-1.59015
830	1555420_a_at	0.00356074	0.0127609	0.388798	5.7647	6.4603	4.55458	4.6849	5.11284	4.38634	KLF7	Kruppel-like factor 7 (ubiquitous)	cg10278149	2.52401	0.141885	0.0946483	0.187521	0.186914	0.25026	0.498314	0.170478	KLF7	Body	-1.14738
23440	235766_x_at	0.00176193	0.00752473	0.388927	8.49215	9.26731	7.05974	7.05202	7.65502	7.37958	RAB27A	RAB27A, member RAS oncogene family	cg04072771	2.50433	0.0760255	0.0710979	0.0985758	0.132315	0.162841	0.300047	0.116501	RAB27A	5'UTR	-1.30815
24366	238228_at	0.000431551	0.0027442	0.389672	4.97466	5.4038	3.90865	3.74436	3.79812	3.86101	COG3	component of oligomeric golgi complex 3	cg06172950	2.22776	0.131645	0.127338	0.135012	0.198997	0.214461	0.386235	0.135232	COG3	Body	-0.452887
12560	216210_x_at	0.000176315	0.00145222	0.389775	9.05181	9.16197	7.82401	7.70671	7.73171	7.76349	TRIOBP	TRIO and F-actin binding protein	cg11679014	3.17028	0.133957	0.116328	0.119009	0.321337	0.263126	0.364188	0.193119	TRIOBP	TSS1500	-0.803592
17623	224929_at	0.00251448	0.00981135	0.390745	8.36167	8.4576	7.51296	6.79678	7.3299	6.77797	TMEM173	transmembrane protein 173	cg16983159	4.77519	0.0798451	0.0803135	0.0801317	0.303702	0.305894	0.319843	0.229716	TMEM173	TSS200	-1.43569
10448	212492_s_at	0.00309174	0.0114571	0.391096	8.40328	7.54215	6.39269	6.4975	6.82917	6.40746	KDM4B	lysine (K)-specific demethylase 4B	cg07584494	3.44692	0.180258	0.150234	0.182833	0.368865	0.379623	0.519193	0.251452	KDM4B	Body	-0.552983
692	1554835_a_at	0.0088572	0.0252008	0.392533	5.03698	5.39418	3.56257	4.74542	4.04179	3.69115	B3GNT5	UDP-GlcNAc:betaGal beta-1,3-N-acetylglucosaminyltransferase 5	cg26215406	2.29103	0.0919183	0.0802364	0.090826	0.147046	0.141925	0.304743	0.110244	B3GNT5	5'UTR	-0.813136
4690	202795_x_at	0.000307602	0.00217005	0.393048	8.41223	8.69029	7.43327	7.26375	7.27155	7.13653	TRIOBP	TRIO and F-actin binding protein	cg11679014	3.17028	0.133957	0.116328	0.119009	0.321337	0.263126	0.364188	0.193119	TRIOBP	TSS1500	-0.803592
10095	212057_at	0.000386759	0.00254857	0.395149	8.26964	7.89775	6.82921	6.89416	6.6663	6.82203	KIAA0182	KIAA0182	cg05441854	2.83733	0.0301162	0.0275833	0.0346617	0.0941858	0.0528312	0.153411	0.0693557	KIAA0182	5'UTR|Body	-0.758947
9791	211543_s_at	0.000719788	0.00393829	0.39621	7.50029	7.42825	6.26682	6.81549	6.18996	6.06725	GRK6	G protein-coupled receptor kinase 6	cg05614346	3.29455	0.0616139	0.08147	0.0593112	0.253223	0.157856	0.195022	0.134569	GRK6	Body	-1.02675
20952	229750_at	0.00064097	0.00362628	0.398438	7.45304	7.25286	6.82841	6.35395	5.96757	6.08319	POU2F2	POU class 2 homeobox 2	cg15699623	2.27145	0.121442	0.118416	0.15634	0.201297	0.22435	0.369441	0.132963	POU2F2	Body	-1.78654
95	1552623_at	0.000341924	0.00233643	0.400207	4.59174	4.77489	3.4514	3.4584	3.21498	3.50929	HSH2D	hematopoietic SH2 domain containing	cg03243965	3.86751	0.0301197	0.0282718	0.0323132	0.185102	0.0846827	0.109653	0.0962444	HSH2D	5'UTR	-1.26502
6434	205213_at	0.00104467	0.00515865	0.401962	6.71463	6.7272	5.92937	5.38138	5.24416	5.56794	ACAP1	ArfGAP with coiled-coil, ankyrin repeat and PH domains 1	cg25671438	2.19733	0.0876488	0.0994829	0.0950341	0.193833	0.179032	0.19901	0.0965696	ACAP1	Body	-0.522755
14481	219498_s_at	0.00548884	0.0175734	0.402189	5.75314	5.99289	4.55551	4.36962	4.0383	5.07962	BCL11A	B-cell CLL/lymphoma 11A (zinc finger protein)	cg17738213	2.63984	0.0997756	0.0737969	0.0914122	0.249314	0.144973	0.285149	0.138151	BCL11A	Body	-0.834641
6792	205831_at	0.000206065	0.00162574	0.402314	4.75561	4.86549	3.75691	3.71302	3.51196	3.48192	CD2	CD2 molecule	cg16719404	2.63701	0.117694	0.11994	0.158796	0.313385	0.263102	0.339633	0.17323	CD2	TSS1500	-1.33769
19678	227624_at	0.00402538	0.0139753	0.404225	7.77981	8.20563	8.05376	7.56057	7.05454	6.31737	TET2	tet methylcytosine dioxygenase 2	cg12306086	2.76487	0.0661824	0.0802309	0.100781	0.118787	0.181193	0.383069	0.145285	TET2	5'UTR	-1.61053
17648	224965_at	0.000749039	0.00405248	0.406337	6.75114	6.96124	5.49768	5.76995	5.76098	5.35289	GNG2	guanine nucleotide binding protein (G protein), gamma 2	cg27019717	2.86558	0.107689	0.0887665	0.0920178	0.19939	0.200827	0.398233	0.169992	GNG2	5'UTR	-1.23312
23249	235430_at	0.00481343	0.0158969	0.407102	5.23249	4.23137	3.40813	3.55713	3.51235	3.35842	C14orf43	chromosome 14 open reading frame 43	cg16398761	6.86318	0.0376204	0.0424872	0.032795	0.172907	0.202073	0.347934	0.203337	C14orf43	5'UTR	-1.05352
18302	225802_at	0.00273735	0.0104761	0.40815	6.93496	6.41863	5.60131	5.03448	5.5789	5.18903	TOP1MT	topoisomerase (DNA) I, mitochondrial	cg17117981	3.4735	0.0700465	0.0466218	0.08865	0.116024	0.174968	0.410828	0.165501	TOP1MT	Body	-0.736921
20347	228677_s_at	0.00619624	0.019255	0.408231	7.47574	7.22713	6.8153	5.8013	6.225	5.89279	RASAL3	RAS protein activator like 3	cg18467189	2.86489	0.138261	0.158588	0.147812	0.387927	0.298091	0.347284	0.196213	RASAL3	TSS1500	-1.81712
16822	223519_at	0.00166095	0.00721064	0.408623	6.4865	6.46963	6.04205	6.21274	5.54015	4.83366	ZAK	sterile alpha motif and leucine zipper containing kinase AZK	cg25310182	2.17062	0.0958114	0.0900261	0.0894075	0.181575	0.142221	0.240967	0.0965059	ZAK	TSS1500	-0.801497
7169	206637_at	0.000486354	0.00297504	0.40989	3.82458	3.56537	2.42124	2.26223	2.27734	2.53922	P2RY14	purinergic receptor P2Y, G-protein coupled, 14	cg15814508	3.39073	0.105476	0.0806767	0.0963826	0.218395	0.219647	0.413247	0.189585	P2RY14	1stExon|5'UTR	-1.20265
17612	224916_at	0.00102408	0.0050808	0.4116	7.84329	8.03898	6.71609	6.4089	6.89341	6.42748	TMEM173	transmembrane protein 173	cg16983159	4.77519	0.0798451	0.0803135	0.0801317	0.303702	0.305894	0.319843	0.229716	TMEM173	TSS200	-1.43569
2628	1568964_x_at	0.00711429	0.021379	0.411785	7.08891	6.97965	5.31474	5.47672	5.20103	6.30746	SPN	sialophorin	cg26691434	2.12905	0.113031	0.123006	0.125992	0.255454	0.228374	0.208574	0.110125	SPN	Body	-0.612551
930	1555766_a_at	0.000323371	0.00224759	0.414023	5.24907	5.39125	4.11523	4.17216	4.14337	3.95251	GNG2	guanine nucleotide binding protein (G protein), gamma 2	cg27019717	2.86558	0.107689	0.0887665	0.0920178	0.19939	0.200827	0.398233	0.169992	GNG2	5'UTR	-1.23312
24863	239232_at	0.000331722	0.00228675	0.414658	4.71088	4.76535	3.68252	3.56305	3.36154	3.57468	MSI2	musashi homolog 2 (Drosophila)	cg22801561	4.87579	0.0363816	0.0359828	0.0358001	0.154056	0.170465	0.202366	0.139574	MSI2	Body	-0.458035
10723	212829_at	0.000765773	0.00411582	0.416038	9.48319	9.14548	8.72294	8.38627	8.11906	7.97919	PIP4K2A	phosphatidylinositol-5-phosphate 4-kinase, type II, alpha	cg20641026	2.26007	0.449572	0.416667	0.552101	0.54095	0.727267	0.729279	0.193052	PIP4K2A	Body	-1.25215
5701	204131_s_at	0.00134992	0.00618965	0.417677	10.1418	9.76151	8.72859	8.37335	8.87546	8.50881	FOXO3	forkhead box O3	cg13789303	2.43762	0.114741	0.0692643	0.127008	0.202088	0.182403	0.363525	0.145667	FOXO3	Body	-0.629725
26054	242549_at	0.00264686	0.0102068	0.417831	3.68783	4.36214	2.98746	2.53645	2.76659	2.76536	PRKD3	protein kinase D3	cg09697978	2.89185	0.240065	0.205098	0.189812	0.433101	0.43517	0.527985	0.25376	PRKD3	Body	-0.734373
620	1554594_at	0.00362621	0.0129395	0.418188	4.81321	4.12429	3.59082	3.87399	2.96229	3.45967	ARHGAP27	Rho GTPase activating protein 27	cg24477401	2.92293	0.131387	0.0804815	0.1465	0.289123	0.19518	0.387324	0.171086	ARHGAP27	5'UTR|TSS1500	-0.971867
10220	212209_at	0.00170379	0.0073418	0.418487	7.73975	8.09901	6.76936	6.28275	6.83185	6.49342	MED13L	mediator complex subunit 13-like	cg03621504	2.24585	0.16616	0.146814	0.144695	0.239442	0.254976	0.407418	0.148055	MED13L	Body	-1.92898
5501	203839_s_at	0.00416593	0.0143268	0.418602	7.89224	7.28938	7.08424	6.43769	6.48366	6.18526	TNK2	tyrosine kinase, non-receptor, 2	cg23548201	2.20923	0.394857	0.341898	0.357529	0.570346	0.47715	0.646018	0.199743	TNK2	5'UTR|TSS1500	-0.289369
21887	231889_at	0.000436662	0.0027632	0.422196	3.96485	3.83612	2.60825	2.88166	2.652	2.66095	UBR4	ubiquitin protein ligase E3 component n-recognin 4	cg02862467	2.56636	0.132034	0.117982	0.113373	0.18466	0.231663	0.420891	0.157942	UBR4	Body	-0.681875
7384	207164_s_at	0.00360047	0.0128594	0.422283	4.09746	3.24339	2.35931	2.32893	2.5243	2.32911	ZNF238	zinc finger protein 238	cg15896892	3.02651	0.233065	0.221432	0.292664	0.464596	0.499297	0.553657	0.256796	ZNF238	TSS1500	-1.49692
6553	205397_x_at	0.0046212	0.0154418	0.424228	5.73135	4.87997	3.91851	4.28842	4.1395	3.99764	SMAD3	SMAD family member 3	cg19193595	3.54225	0.306881	0.393399	0.282067	0.601049	0.665704	0.675425	0.319944	SMAD3	Body	-1.94402
18264	225758_s_at	0.000727875	0.00397097	0.425274	5.71745	5.56787	4.61674	4.89942	4.56097	4.25728	TUBGCP6	tubulin, gamma complex associated protein 6	cg19851816	4.72513	0.0418512	0.0262002	0.0355477	0.107025	0.114991	0.329194	0.149204	TUBGCP6	Body	-0.715529
4731	202848_s_at	0.000672253	0.00375049	0.42576	7.87473	7.715	6.70897	7.09055	6.58659	6.53937	GRK6	G protein-coupled receptor kinase 6	cg05614346	3.29455	0.0616139	0.08147	0.0593112	0.253223	0.157856	0.195022	0.134569	GRK6	Body	-1.02675
15176	220983_s_at	0.00142081	0.0064295	0.427221	3.66662	4.23075	2.65582	2.83793	2.64993	2.79356	SPRY4	sprouty homolog 4 (Drosophila)	cg18684951	2.42362	0.135019	0.130601	0.156081	0.246066	0.254826	0.37118	0.150124	SPRY4	5'UTR	-0.259674
14483	219500_at	0.00144593	0.0065087	0.428049	6.75926	6.78587	5.31158	5.91226	5.49407	5.60275	CLCF1	cardiotrophin-like cytokine factor 1	cg15453278	2.33295	0.180703	0.158061	0.201139	0.302585	0.287115	0.443245	0.164348	CLCF1	Body	-1.20267
18944	226602_s_at	0.000729931	0.00397889	0.42962	6.13698	5.91724	5.01137	4.73597	4.92362	4.69287	BCR	breakpoint cluster region	cg25321720	3.66553	0.070859	0.0673845	0.061949	0.192757	0.243719	0.228722	0.155002	BCR	Body	-0.704285
18500	226047_at	0.00173577	0.00744559	0.43261	6.66174	6.33239	5.60648	5.1944	5.46888	5.10752	MRVI1	murine retrovirus integration site 1 homolog	cg00510149	4.56658	0.476667	0.453321	0.513489	0.761554	0.785605	0.869147	0.324276	MRVI1	5'UTR|TSS1500	-0.952812
3221	200931_s_at	0.00080202	0.00426138	0.436758	10.616	10.4247	9.50225	9.63492	9.15437	9.49617	VCL	vinculin	cg07734159	2.30682	0.389709	0.335949	0.368069	0.504015	0.535473	0.680502	0.208754	VCL	Body	-0.742641
7064	206395_at	0.00313686	0.0115928	0.436889	5.44789	4.99337	3.94096	4.57245	4.03632	4.01561	DGKG	diacylglycerol kinase, gamma 90kDa	cg10498502	3.82557	0.196939	0.153909	0.197422	0.448438	0.45274	0.498596	0.283835	DGKG	Body	-0.757628
11267	213607_x_at	0.000697003	0.00384696	0.437216	7.6145	7.78718	6.18948	6.48981	6.57165	6.44287	NADK	NAD kinase	cg00343906	2.24363	0.188235	0.174662	0.208	0.303364	0.310713	0.440187	0.161122	NADK	Body	-0.648374
25452	240806_at	0.00111124	0.00537186	0.437423	5.50825	5.62881	4.54303	4.06848	4.42908	4.32219	RPL15	ribosomal protein L15	cg26266876	2.52529	0.0699876	0.0732761	0.0894859	0.102801	0.170464	0.316826	0.119114	RPL15	TSS1500	-0.829218
5848	204334_at	0.00435252	0.0147826	0.438059	8.28643	8.687	7.35948	7.20879	7.67115	6.92068	KLF7	Kruppel-like factor 7 (ubiquitous)	cg10278149	2.52401	0.141885	0.0946483	0.187521	0.186914	0.25026	0.498314	0.170478	KLF7	Body	-1.14738
19325	227113_at	0.00151547	0.00673524	0.440041	6.38227	6.95388	5.26857	5.29296	5.49288	5.47468	ADHFE1	alcohol dehydrogenase, iron containing, 1	cg20794855	4.75853	0.210309	0.214954	0.192427	0.483663	0.514661	0.670736	0.350457	ADHFE1	Body	-1.21271
5066	203281_s_at	0.00142156	0.00643184	0.440408	8.0099	7.96283	7.13115	6.58755	6.85096	6.7556	UBA7	ubiquitin-like modifier activating enzyme 7	cg02037349	2.47019	0.0642778	0.0808046	0.059783	0.132463	0.132799	0.238233	0.0995433	UBA7	3'UTR	-1.28503
3	1294_at	0.00118309	0.00561789	0.440541	7.83423	7.72493	6.86163	6.37705	6.63999	6.55387	UBA7	ubiquitin-like modifier activating enzyme 7	cg02037349	2.47019	0.0642778	0.0808046	0.059783	0.132463	0.132799	0.238233	0.0995433	UBA7	3'UTR	-1.28503
18286	225782_at	0.002893	0.0109039	0.440606	3.33799	3.76742	3.04646	2.50438	2.23704	2.50349	MSRB3	methionine sulfoxide reductase B3	cg23378033	2.52009	0.130465	0.134988	0.138262	0.236938	0.250578	0.408258	0.164019	MSRB3	TSS1500	-0.341664
7934	208536_s_at	0.000622299	0.00354856	0.441585	4.12688	3.89856	3.09022	2.95326	2.91194	2.75502	BCL2L11	BCL2-like 11 (apoptosis facilitator)	cg13758331	3.12277	0.116872	0.0949403	0.124099	0.245184	0.235231	0.425112	0.189872	BCL2L11	Body	-2.20048
14842	220162_s_at	0.000866088	0.00449939	0.441649	6.89781	7.11417	6.58959	6.24155	5.8062	5.84773	CARD9	caspase recruitment domain family, member 9	cg02516189	2.37026	0.097177	0.0784511	0.088411	0.147135	0.167717	0.279962	0.110258	CARD9	1stExon|5'UTR	-1.20947
12187	215299_x_at	0.00456622	0.0153012	0.442434	9.6444	10.4696	9.43836	9.40337	8.76229	8.99882	SULT1A1	sulfotransferase family, cytosolic, 1A, phenol-preferring, member 1	cg08961793	2.99346	0.170691	0.149349	0.228355	0.314637	0.384753	0.521243	0.224079	SULT1A1	Body	-0.915153
21688	231288_at	0.00234433	0.00930956	0.443995	4.1806	4.84466	3.46099	3.42114	3.29768	3.38481	CCDC88C	coiled-coil domain containing 88C	cg16505891	2.30253	0.806402	0.750201	0.757901	0.900809	0.847168	0.906097	0.11319	CCDC88C	Body	-2.38125
5483	203817_at	0.00979304	0.0271817	0.447717	6.39915	5.46531	4.03334	4.52278	4.6882	4.85757	GUCY1B3	guanylate cyclase 1, soluble, beta 3	cg18129755	2.01576	0.0293972	0.0288844	0.0312931	0.0513562	0.058971	0.0943625	0.0383717	GUCY1B3	TSS200	-0.736944
5655	204069_at	0.00138889	0.00631665	0.448043	4.19215	3.77783	2.76152	2.47328	2.77765	2.87574	MEIS1	Meis homeobox 1	cg23398076	2.02855	0.0398125	0.0433652	0.0307841	0.0838454	0.0763613	0.0891378	0.0451276	MEIS1	Body	-0.590668
25390	240613_at	0.00562248	0.017891	0.449559	4.43192	3.58262	2.80113	3.0263	2.7861	2.9216	JAK1	Janus kinase 1	cg22945413	2.35605	0.0642599	0.0566318	0.0654256	0.0991977	0.116523	0.256402	0.0952684	JAK1	5'UTR	-1.17498
17563	224856_at	0.00647317	0.0199097	0.450095	7.89594	8.28371	6.41719	6.86939	7.29411	6.58214	FKBP5	FK506 binding protein 5	cg25114611	4.40187	0.220032	0.239753	0.257269	0.550272	0.555243	0.644098	0.344186	FKBP5	TSS1500	-1.13353
19761	227743_at	0.000801553	0.00425983	0.451578	6.34066	6.46324	5.4023	5.17114	5.36082	5.14917	MYO15B	myosin XVB pseudogene	cg00286104	3.07292	0.0711218	0.0612484	0.070882	0.116305	0.160087	0.337918	0.137019	MYO15B	TSS1500	-1.33865
17188	224304_x_at	0.000903744	0.00464567	0.452886	7.65485	7.69406	6.64773	6.6941	6.35035	6.71301	NIN	ninein (GSK3B interacting protein)	cg08572565	2.19733	0.147182	0.131853	0.169407	0.19337	0.296143	0.40695	0.14934	NIN	TSS1500	-0.768181
14579	219657_s_at	0.000679931	0.0037805	0.455558	6.7269	6.49386	5.62142	5.53762	5.4495	5.50268	KLF3	Kruppel-like factor 3 (basic)	cg24279243	4.12301	0.161396	0.127862	0.0774396	0.333875	0.317108	0.462518	0.248935	KLF3	5'UTR	-0.998
5463	203787_at	0.00603664	0.0188749	0.456054	7.15755	7.60896	6.48665	6.8057	6.59439	5.90667	SSBP2	single-stranded DNA binding protein 2	cg06939451	3.6195	0.289628	0.256373	0.278631	0.448206	0.601709	0.694538	0.306607	SSBP2	Body	-0.641089
27204	52940_at	0.00080811	0.00428043	0.456434	8.03079	8.30932	7.24627	7.10704	7.03465	7.04241	SIGIRR	single immunoglobulin and toll-interleukin 1 receptor (TIR) domain	cg08869273	2.40466	0.158502	0.146298	0.131999	0.281971	0.267121	0.336194	0.149496	SIGIRR	5'UTR	-0.997789
18415	225941_at	0.00158662	0.00696093	0.457318	8.73107	8.74725	7.29908	7.45165	7.36774	7.85312	EIF4E3	eukaryotic translation initiation factor 4E family member 3	cg09429735	6.96777	0.166063	0.130876	0.133767	0.65494	0.579085	0.510146	0.437822	EIF4E3	5'UTR|Body	-1.03467
5333	203615_x_at	0.00583702	0.0184002	0.457722	9.64507	10.4608	9.34575	9.34053	8.7809	9.07004	SULT1A1	sulfotransferase family, cytosolic, 1A, phenol-preferring, member 1	cg08961793	2.99346	0.170691	0.149349	0.228355	0.314637	0.384753	0.521243	0.224079	SULT1A1	Body	-0.915153
26784	244360_at	0.000942838	0.00478277	0.457744	3.94825	3.83519	2.58423	2.88356	2.8414	2.68727	FBXL17	F-box and leucine-rich repeat protein 17	cg25778871	2.03263	0.0691964	0.0781987	0.0806923	0.129872	0.162125	0.157167	0.0736923	FBXL17	Body	-0.557108
5728	204164_at	0.00270474	0.0103818	0.458122	8.18714	8.1065	7.38463	7.1921	7.32836	6.71288	SIPA1	signal-induced proliferation-associated 1	cg04466898	2.14321	0.0802046	0.0827522	0.0930214	0.175571	0.16748	0.172821	0.0866314	SIPA1	1stExon|5'UTR	-1.12988
18185	225658_at	0.00791002	0.0231566	0.459467	8.83438	8.69432	8.16434	8.01071	8.10531	7.17944	SPOPL	speckle-type POZ protein-like	cg09599862	2.03404	0.189632	0.168599	0.183573	0.272866	0.288391	0.411797	0.14375	SPOPL	5'UTR	-1.06034
16375	222923_s_at	0.00792799	0.0231917	0.459518	6.45119	6.28292	4.32103	5.2331	5.14379	5.34671	KCNE3	potassium voltage-gated channel, Isk-related family, member 3	cg11775521	3.23339	0.0531518	0.0573083	0.0779501	0.106806	0.142698	0.38128	0.147458	KCNE3	TSS200	-1.05958
24288	238065_at	0.000700029	0.00385786	0.461928	6.03478	5.99387	5.67781	5.80092	4.81172	4.98841	TPM3	tropomyosin 3	cg16586406	2.61287	0.099881	0.111241	0.123636	0.210656	0.223288	0.346265	0.148484	TPM3	TSS1500	-1.17073
8966	209964_s_at	0.00338645	0.0123024	0.462501	6.91552	6.29299	5.78786	5.58806	5.60583	5.37773	ATXN7	ataxin 7	cg18411108	2.41266	0.211475	0.140453	0.190926	0.328705	0.411172	0.359682	0.185569	ATXN7	Body	-0.962689
3812	201648_at	0.00219454	0.00886671	0.464585	10.4914	10.4087	9.65712	9.15722	9.46979	9.2184	JAK1	Janus kinase 1	cg22945413	2.35605	0.0642599	0.0566318	0.0654256	0.0991977	0.116523	0.256402	0.0952684	JAK1	5'UTR	-1.17498
21303	230405_at	0.000750225	0.0040544	0.467048	6.89001	6.75118	4.97635	5.04472	5.79355	5.65093	C5orf56	chromosome 5 open reading frame 56	cg13948857	2.09617	0.0728326	0.082887	0.113648	0.100936	0.167704	0.29745	0.0989072	C5orf56	Body	-1.79807
4885	203056_s_at	0.00345125	0.0124764	0.468648	7.2133	6.76226	6.49486	6.15278	6.07514	5.71358	PRDM2	PR domain containing 2, with ZNF domain	cg07708453	2.16188	0.640225	0.668079	0.658531	0.786836	0.796507	0.828997	0.148501	PRDM2	1stExon|5'UTR	-0.310447
17592	224889_at	0.00148206	0.00663093	0.469	8.37832	8.18588	7.17112	6.9471	7.34973	7.02979	FOXO3	forkhead box O3	cg13789303	2.43762	0.114741	0.0692643	0.127008	0.202088	0.182403	0.363525	0.145667	FOXO3	Body	-0.629725
8675	209514_s_at	0.00580884	0.0183346	0.46929	9.39207	9.95469	7.91059	8.17297	8.31778	8.84609	RAB27A	RAB27A, member RAS oncogene family	cg04072771	2.50433	0.0760255	0.0710979	0.0985758	0.132315	0.162841	0.300047	0.116501	RAB27A	5'UTR	-1.30815
10497	212550_at	0.00106071	0.00521053	0.470157	7.34169	7.07009	6.29553	6.25537	6.20385	6.03036	STAT5B	signal transducer and activator of transcription 5B	cg04745805	2.16092	0.0813012	0.0607152	0.0740217	0.153579	0.151455	0.146453	0.0784829	STAT5B	5'UTR	-0.73473
13341	218020_s_at	0.000915978	0.00468489	0.470368	8.04466	8.04622	7.07198	6.85238	7.03629	6.87831	ZFAND3	zinc finger, AN1-type domain 3	cg00257775	2.21276	0.182276	0.235285	0.19591	0.282476	0.349385	0.494963	0.171118	ZFAND3	Body	-0.678257
6900	206056_x_at	0.00173288	0.00743437	0.47062	7.22042	7.15762	6.40418	5.9513	6.04133	6.16198	SPN	sialophorin	cg26691434	2.12905	0.113031	0.123006	0.125992	0.255454	0.228374	0.208574	0.110125	SPN	Body	-0.612551
19975	228070_at	0.0009071	0.00465905	0.470951	6.91848	6.85051	6.3064	6.191	5.91122	5.68506	PPP2R5E	protein phosphatase 2, regulatory subunit B', epsilon isoform	cg11833768	3.16435	0.103067	0.0585616	0.189229	0.213909	0.30231	0.436682	0.200681	PPP2R5E	Body	-0.72537
7886	208406_s_at	0.00167806	0.00726401	0.471091	5.53409	5.16028	4.46454	4.40032	4.39268	4.12985	GRAP2	GRB2-related adaptor protein 2	cg03840259	2.77989	0.0636632	0.0899331	0.114021	0.310009	0.215064	0.18722	0.148225	GRAP2	TSS200	-1.11262
7477	207426_s_at	0.00678303	0.0206398	0.472149	4.19051	5.02646	2.95336	2.93303	3.59743	3.45417	TNFSF4	tumor necrosis factor (ligand) superfamily, member 4	cg21876925	3.49794	0.103676	0.123134	0.121124	0.317004	0.287093	0.402191	0.219451	TNFSF4	Body	-0.968308
10777	212897_at	0.00619755	0.0192569	0.473223	8.02261	7.35233	6.80738	6.46908	6.76954	6.44658	CDK19	cyclin-dependent kinase 19	cg26818197	2.29658	0.0655837	0.0908192	0.0964709	0.120681	0.143857	0.327517	0.11306	CDK19	Body	-0.632372
4463	202499_s_at	0.00924995	0.0260204	0.47397	10.7482	10.3283	10.0082	9.33871	9.21144	9.71081	SLC2A3	solute carrier family 2 (facilitated glucose transporter), member 3	cg20313963	2.12994	0.108973	0.096325	0.142534	0.235937	0.221952	0.223212	0.11109	SLC2A3	TSS1500	-0.353698
16780	223464_at	0.00208433	0.00853113	0.474873	5.91806	5.87464	4.82042	4.41662	4.9725	4.67143	OSBPL5	oxysterol binding protein-like 5	cg05747695	3.78613	0.12961	0.124898	0.132882	0.381565	0.345298	0.377339	0.238938	OSBPL5	5'UTR	-0.641624
20456	228857_at	0.000734524	0.00399914	0.475011	4.82878	4.94279	3.80294	3.82007	3.80034	3.8233	GNL1	guanine nucleotide binding protein-like 1	cg01132522	5.30495	0.0739788	0.0768734	0.0799463	0.303093	0.278845	0.387156	0.246098	GNL1	3'UTR	-0.291839
22302	232739_at	0.00113007	0.00543023	0.476946	4.14723	4.42322	3.24997	3.2108	3.15305	3.28119	SPIB	Spi-B transcription factor (Spi-1/PU,1 related)	cg06512885	2.96369	0.0416094	0.0413698	0.0375239	0.084231	0.102766	0.211841	0.0927785	SPIB	TSS200	-1.20623
18188	225662_at	0.000865927	0.00449939	0.479922	7.49735	7.61835	7.44706	7.33717	6.52224	6.47521	ZAK	sterile alpha motif and leucine zipper containing kinase AZK	cg25310182	2.17062	0.0958114	0.0900261	0.0894075	0.181575	0.142221	0.240967	0.0965059	ZAK	TSS1500	-0.801497
24166	237606_at	0.0078696	0.0230877	0.481124	4.01993	3.18057	2.652	2.59225	2.47067	2.61879	CD53	CD53 molecule	cg10105218	2.60787	0.234525	0.211478	0.242215	0.354069	0.427038	0.586153	0.226348	CD53	5'UTR|TSS1500	-0.272477
22806	234299_s_at	0.00159836	0.00699247	0.481584	6.13212	6.31008	5.07005	4.78857	5.06035	5.27356	NIN	ninein (GSK3B interacting protein)	cg08572565	2.19733	0.147182	0.131853	0.169407	0.19337	0.296143	0.40695	0.14934	NIN	TSS1500	-0.768181
5168	203408_s_at	0.00330098	0.012064	0.482542	9.18201	9.20149	8.65579	8.26306	8.36694	7.91401	SATB1	SATB homeobox 1	cg19818826	2.37864	0.0903013	0.110396	0.131015	0.26452	0.214623	0.268197	0.138543	SATB1	5'UTR|TSS1500	-0.570204
10833	212975_at	0.00194267	0.00809062	0.483968	7.59783	7.69913	6.42425	6.00123	6.64222	6.56071	DENND3	DENN/MADD domain containing 3	cg03400695	3.67876	0.255591	0.28154	0.354582	0.538352	0.629177	0.664853	0.313557	DENND3	Body	-0.974391
5761	204206_at	0.00159259	0.00697368	0.486137	8.6124	8.4281	7.5799	7.47192	7.63097	7.3284	MNT	MAX binding protein	cg09635667	2.58	0.131855	0.106087	0.166258	0.197659	0.264005	0.431917	0.163127	MNT	Body	-0.896022
24471	238482_at	0.00448018	0.0150785	0.487588	5.19545	4.7767	4.2144	4.42022	4.18568	3.71395	KLF7	Kruppel-like factor 7 (ubiquitous)	cg10278149	2.52401	0.141885	0.0946483	0.187521	0.186914	0.25026	0.498314	0.170478	KLF7	Body	-1.14738
9547	211021_s_at	0.00128326	0.00595666	0.487737	5.16417	5.27156	4.28442	4.17077	4.06206	4.30202	RGS14	regulator of G-protein signaling 14	cg24095374	3.35469	0.110834	0.115478	0.111223	0.298181	0.298283	0.325771	0.1949	RGS14	3'UTR	-1.09017
4008	201896_s_at	0.00614441	0.0191343	0.488697	5.62241	5.98627	5.19951	4.75012	5.00938	4.53333	PSRC1	proline/serine-rich coiled-coil 1	cg22694271	3.16098	0.0888963	0.100488	0.12755	0.2176	0.229354	0.427151	0.185724	PSRC1	Body	-1.34441
3310	201038_s_at	0.00304703	0.0113406	0.488796	8.47622	8.77167	8.03617	7.83697	7.80057	7.38193	ANP32A	acidic (leucine-rich) nuclear phosphoprotein 32 family, member A	cg25703361	2.09186	0.0969809	0.0799093	0.103689	0.165211	0.173727	0.219634	0.0926641	ANP32A	Body	-1.1612
23313	235533_at	0.00848282	0.0243741	0.490907	5.12142	4.75023	4.62966	3.9435	4.05831	3.76038	COX19	COX19 cytochrome c oxidase assembly homolog (S, cerevisiae)	cg16245431	2.29125	0.103301	0.0774998	0.124703	0.155365	0.175225	0.329261	0.118116	COX19	3'UTR	-0.770689
4104	202016_at	0.00504536	0.0164824	0.491011	5.11056	4.57655	3.79469	3.37463	3.84957	3.78518	MEST	mesoderm specific transcript homolog (mouse)	cg15164103	2.4407	0.0779282	0.0864464	0.089442	0.160341	0.1485	0.281503	0.112176	MEST	5'UTR	-1.05438
24525	238572_at	0.00334273	0.0121743	0.491059	5.44789	5.75653	4.87704	4.92912	4.81187	4.34048	STK16	serine/threonine kinase 16	cg02961280	2.43567	0.0478982	0.0470843	0.0522795	0.0903375	0.106972	0.185161	0.0784029	STK16	3'UTR|Body	-0.754242
10094	212056_at	0.00147779	0.00661823	0.493195	7.67643	7.73994	6.75605	6.45918	6.7005	6.67632	KIAA0182	KIAA0182	cg05441854	2.83733	0.0301162	0.0275833	0.0346617	0.0941858	0.0528312	0.153411	0.0693557	KIAA0182	5'UTR|Body	-0.758947
14631	219742_at	0.00388896	0.0136228	0.493848	4.74015	4.39524	3.63376	3.2907	3.37738	3.72229	PRR7	proline rich 7 (synaptic)	cg14098951	4.43833	0.0444411	0.0297288	0.0594841	0.122548	0.138251	0.325333	0.150826	PRR7	5'UTR	-1.04752
7267	206883_x_at	0.0017209	0.00739343	0.499934	6.12345	6.26929	5.08265	5.03609	5.05645	5.33591	GP9	glycoprotein IX (platelet)	cg16824282	3.26959	0.145054	0.151932	0.143357	0.320476	0.302659	0.498803	0.227198	GP9	TSS200	-1.24472
609	1554565_x_at	0.00786655	0.0230837	0.501465	5.80642	5.46345	4.80927	4.28914	4.41561	4.8627	SPPL3	signal peptide peptidase like 3	cg09595079	3.18939	0.176702	0.218818	0.154585	0.460557	0.385885	0.453565	0.249968	SPPL3	Body	-0.449374
5420	203734_at	0.00752836	0.022317	0.506543	8.21282	7.77585	7.38575	6.95426	7.21205	6.81414	FOXJ2	forkhead box J2	cg23590660	2.36243	0.108786	0.0995997	0.136729	0.186994	0.201243	0.351816	0.131646	FOXJ2	3'UTR	-0.564114
708	1554903_at	0.0015925	0.00697368	0.508097	5.62708	5.78136	4.7016	4.82113	4.79137	4.66342	FRMD8	FERM domain containing 8	cg17087974	2.83481	0.111719	0.107866	0.129032	0.197943	0.240723	0.420748	0.170266	FRMD8	Body	-0.705153
18814	226440_at	0.008932	0.0253793	0.50846	8.70723	8.97703	7.74308	7.57279	8.21936	7.5133	DUSP22	dual specificity phosphatase 22	cg10270150	2.09735	0.203873	0.188881	0.160125	0.306121	0.308778	0.359583	0.140535	DUSP22	Body	-1.0027
9252	210463_x_at	0.00265916	0.0102472	0.509367	6.86745	7.15431	6.17134	5.91774	5.9622	6.11312	TRMT1	tRNA methyltransferase 1 homolog (S, cerevisiae)	cg02385661	3.28459	0.0727148	0.0623448	0.0791582	0.188658	0.195055	0.264067	0.144521	TRMT1	3'UTR	-0.712858
