# Supplementary material for: PU.1 target genes undergo Tet2-coupled demethylation and DNMT3b-mediated methylation in monocyte-to-osteoclast differentiation
Source: Genome Biol. 2013 Sep 12;14(9):R99. doi: 10.1186/gb-2013-14-9-r99 (PMC4054781; doi:10.1186/gb-2013-14-9-r99)
Supplement: Additional file 11 — List of primers. [file gb-2013-14-9-r99-S11.xlsx]

## Sheet: Hoja1
Additional file 11. List of primers
Primer Type	Primer ID	Primer Sequence
BS Pyrosequencing	PYRO_CTSK_F	TGGGGATTTTAATTGAGATAGATGA
BS Pyrosequencing	PYRO_CTSK_R	[Btn]ACCCAAAAAATCCAAATAAAACTATCTT
BS Pyrosequencing	PYRO_CTSK_Seq	GAGTTATATGTGAGTTTATTAGAA
BS Pyrosequencing	PYRO_ACP5_F	AGGAGATGTGTTTTGGGTAATT
BS Pyrosequencing	PYRO_ACP5_R	[Btn]CCCTCCCCTTAAATCATATAAACC
BS Pyrosequencing	PYRO_ACP5_Seq	ATATATAGATATATAGAGATATTTG
BS Pyrosequencing	PYRO_DCSTAMP_TM7SF4_F	TGTTTGGGGTTATGAGTGTAG
BS Pyrosequencing	PYRO_DCSTAMP_TM7SF4_R	[Btn]TTACCCTCACTCCCATACT
BS Pyrosequencing	PYRO_DCSTAMP_TM7SF4_Seq	GGTTATGAGTGTAGAGG
BS Pyrosequencing	PYRO_CX3CR1_F	ATATTYGTTTTTGGTAAAGTTTGAGTAGGA
BS Pyrosequencing	PYRO_CX3CR1_R	[Btn]ACATTATTAACCTATTAACTATCCACTACT
BS Pyrosequencing	PYRO_CX3CR1_Seq	AGAGGTTTTTTTGGTAGT
BS Pyrosequencing	PYRO_TM4SF19_F	ATATGAAAATGAGTAGAGGGTGGGTTATTA
BS Pyrosequencing	PYRO_TM4SF19_R	[Btn]ACCTAAAAATTATCTTTCCAAAACTCTT
BS Pyrosequencing	PYRO_TM4SF19_Seq	AGGTTTGTGGGTAGG
BS Pyrosequencing	PYRO_CD22_F	TAGAGAAGTAGGGGGTGTGGTTATG
BS Pyrosequencing	PYRO_CD22_R	[Btn]TCCCAACTCTAAAAAATATACCTAACC
BS Pyrosequencing	PYRO_CD22_Seq	ATTTTGTATTTAATAAGTAAGTT
BS Pyrosequencing	PYRO_SNCG_F	GGTGGGGTAGGTTTAGTTTATATTT
BS Pyrosequencing	PYRO_SNCG_R	[Btn]ACCCCATATCTACCACATTCC
BS Pyrosequencing	PYRO_SNCG_Seq	GGTAAGTAGTTTTAGAAATTGT
BS Pyrosequencing	PYRO_CD6_F	TTTTTGGGGTGTAGTTTGGATGGG
BS Pyrosequencing	PYRO_CD6_R	[Btn]ACTCTACCCTTTACTATTCTTATTCCTAT
BS Pyrosequencing	PYRO_CD6_Seq	ATAGGTTGGGTTTGAT
BS Pyrosequencing	PYRO_NR4A2_F	GTGGGGAGGAATYGTAGATTTTAGTTATA
BS Pyrosequencing	PYRO_NR4A2_R	[Btn]ATCCCAACAACCAAACACTTC
BS Pyrosequencing	PYRO_NR4A2_Seq	AGTAAATAAAAATTGTTTAGTGGA
BS Pyrosequencing	PYRO_PPP1R16B_F	TAGAAAGAGGTTTGAATGAGGTGATAGA
BS Pyrosequencing	PYRO_PPP1R16B_R	[Btn]AAACCAAAAACTCAAAATTCCTAACTT
BS Pyrosequencing	PYRO_PPP1R16B_Seq	AGAGGTAYGATTATTTT
BS Pyrosequencing	Hs_PYRO_IL7R_F2	ATGATAATTTTAGGTATAATTTTTGGTATG
BS Pyrosequencing	Hs_PYRO_IL7R_R2	[Btn]TCACCATTTTAAACATAACCACTTTC
BS Pyrosequencing	Hs_PYRO_IL7R_Seq2	GGTATGGTTTTTTTTTTATTTTAAG
BS Pyrosequencing	Hs_PYRO_CD59_F	TGAGGAGTTAGAGTTTTTAGGTATGT
BS Pyrosequencing	Hs_PYRO_CD59_R	[Btn]TCATATAACCACTATAATTCCCACTCT
BS Pyrosequencing	Hs_PYRO_CD59_Seq	GATTTATTTAGTGTTGTGGT
BS Pyrosequencing	PYRO_FSCN3_F	AGTTTATTTTGGTGTTTAAAGGGGAATAG
BS Pyrosequencing	PYRO_FSCN3_R	[Btn]AAAAAACCCTAACRCAACAACATTAATCC
BS Pyrosequencing	PYRO_FSCN3_Seq	GGGAATAGGAAGGTAAA
BS Pyrosequencing	PYRO_PLA2G4E_F	TAGTATTTTAAGGGATATTAGATAGGTGT
BS Pyrosequencing	PYRO_PLA2G4E_R	[Btn]TTTTACAAAAAACTACTTCCCCTATCCA
BS Pyrosequencing	PYRO_PLA2G4E_Seq	ATGAAATTTTTAGAATTAGGTTA
RT-PCR	Hs_CTSK_RT_F	ACAACAAGGTGGATGAAATCTC
RT-PCR	Hs_CTSK_RT_R	GCCAGTTCATATGTATGGACAC
RT-PCR	Hs_MMP9_RT_F	TCACTTTCCTGGGTAAGGAG
RT-PCR	Hs_MMP9_RT_R	GAACAAACTGTATCCTTGGTC
RT-PCR	Hs_CA2_RT_F	CTTGGATTACTGGACCTACCC
RT-PCR	Hs_CA2_RT_R	GGAATTTCAACACCTGCTCG
RT-PCR	Hs_TRAcP_RT_F	GATCACAATCTGCAGTACCTG
RT-PCR	Hs_TRAcP_RT_R	TTCAGTCCCATAGTGGAAGC
RT-PCR	Hs_CX3CR1_RT2_F	CACAAAGGAGCAGGCATGGAAG
RT-PCR	Hs_CX3CR1_RT2_R	CAGGTTCTCTGTAGACACAAGGC
RT-PCR	RT_TM4SF19_F	GCCTTTCTCCAGGTTCTGTCT
RT-PCR	RT_TM4SF19_R	CAAGGCTCAGTCCCAGGATA
RT-PCR	RT_CD22_F	CTCCTTTTGCTCTCAGATGCT
RT-PCR	RT_CD22_R	GAGATGCATGGTGTCGTGTC
RT-PCR	RT_SNCG_F	ACGGAAGCAGCTGAGAAGAC
RT-PCR	RT_SNCG_R	CTGAGGTCACGCTCTGTACAAC
RT-PCR	RT_CD6_F	ACCAGCTCAACACCAGCAGT
RT-PCR	RT_CD6_R	GCTGCTCCCGTTTGTCAG
RT-PCR	RT_NR4A2_F	cgctatcaattttcttctgttaaatg
RT-PCR	RT_NR4A2_R	gattcctccccacaaacaaa
RT-PCR	RT_PPP1R16B_F	GCCGCAAGAAAGTGTCCTT
RT-PCR	RT_PPP1R16B_R	GGGCTGACCTTATTCTTCAGG
RT-PCR	Hs_RT_IL7R_F	CGTTTCTGGAGAAAGTGGCTA
RT-PCR	Hs_RT_IL7R_R	GCGATCCATTCACTTCCAAC
RT-PCR	Hs_CTSK_ChIP_F	TAATTCCCTACCCTGGCACA
RT-PCR	Hs_CTSK_ChIP_R	CGGGGATAGAAATGCTGAGA
RT-PCR	Hs_RT_CD59_F	CACAATGGGAATCCAAGGAG
RT-PCR	Hs_RT_CD59_R	TGCAGTCAGCAGTTGGGTTA
RT-PCR	RT_FSCN3_F	CCTTTGAGGCATGCAAGAAT
RT-PCR	RT_FSCN3_R	TCTCATGCTCATTGCTCACC
RT-PCR	Hs_RT_PLA2G4E_F	ACACAGGACCTGGACACTCC
RT-PCR	Hs_RT_PLA2G4E_R	AACAGGTGGCATGGAGACA
RT-PCR	Hs_RT_HPRT1_F	TGACACTGGCAAAACAATGCA
RT-PCR	Hs_RT_HPRT1_R	GGTCCTTTTCACCAGCAAGCT
RT-PCR	Hs_RT_RPL38_F	TGGGTGAGAAAGGTCCTGGTC
RT-PCR	Hs_RT_RPL38_R	CGTCGGGCTGTGAGCAGGAA
ChIP	OHmeDIP_ACP5_F	acagccacagcctctcaagt
ChIP	OHmeDIP_ACP5_R	ggcttgacacgtccaggtat
ChIP+OH_Zymo	OHmeDIP_TM7SF4_F	ctccatttccatccctagca
ChIP+OH_Zymo	OHmeDIP_TM7SF4_R	gtgaactggagtgggaggag
ChIP	ChIP_TM4SF19_F	ggagggtgaggtgtttctca
ChIP	ChIP_TM4SF19_R	acccaccctctgctcatttt
ChIP	ChIP_CD22_F	atggaggggaaacctctgtc
ChIP	ChIP_CD22_R	ttttacCTGTTTCCGCGTGT
ChIP	ChIP_SNCG_F	ccagaaactgctagtgacgttg
ChIP	ChIP_SNCG_R	gacaagacccaccgggta
ChIP	ChIP_CD6_F	ttttcttctgggccacca
ChIP	ChIP_CD6_R	gcatccatgcagacacactt
ChIP	ChIP_NR4A2_F	cgctatcaattttcttctgttaaatg
ChIP	ChIP_NR4A2_R	gattcctccccacaaacaaa
ChIP	ChIP_PPP1R16B_F	Gcttcacctcccttctttcc
ChIP	ChIP_PPP1R16B_R	agatctgtggggccaggt
ChIP	Hs_ChIP_IL7R_F	CGTTTCTGGAGAAAGTGGCTA
ChIP	Hs_ChIP_IL7R_R	gggaactgaataacctgaaacc
ChIP	Hs_ChIP_FSCN3_F	cctttcctcccacttttcct
ChIP	Hs_ChIP_FSCN3_R	TCTGTGCCCAGAGAGCAAG
ChIP	Hs_ChIP_TDRD6_F	aacgtcccaacaagctcct
ChIP	Hs_ChIP_TDRD6_R	TTCCGGGCACGCATTTAC
ChIP	Hs_ChIP_CSF1R_FRA1_F	gcgcatcctagacctcactt
ChIP	Hs_ChIP_CSF1R_FRA1_R	CAGGGACACTGGGCTCTATC
ChIP	Hs_ChIP_CD59_FrCre_F	tgagaaggaagggacaggaa
ChIP	Hs_ChIP_CD59_FrCre_R	cggacagacagatgggttct
ChIP	Hs_ChIP_CCl5_NFkB_F	gccaatgcttggttgctatt
ChIP	Hs_ChIP_CCl5_NFkB_R	CGTGCTGTCTTGATCCTCTG
ChIP	Hs_ChIP_IL1R_NFkB_F	tcctaggtccctcaaaagca
ChIP	Hs_ChIP_IL1R_NFkB_R	gtccccaacgctctaacaaa
ChIP	Hs_ChIP_IL1R_CREB_F	gacctcccatcttacgcaga
ChIP	Hs_ChIP_IL1R_CREB_R	ggctgatggctgacttgatg
ChIP	Hs_ChIP_IL32_NFkB_F	ggacagggtccaaattcctt
ChIP	Hs_ChIP_IL32_NFkB_R	GGCAGAGGGAAAGTCCAGA
ChIP	Hs_ChIP_TM4SF19_CREB_F	ggagggtgaggtgtttctca
ChIP	Hs_ChIP_TM4SF19_CREB_R	acccaccctctgctcatttt
ChIP	Hs_ChIP_TNFRSF9_NFkB_F	gatttcggggtcagcagata
ChIP	Hs_ChIP_TNFRSF9_NFkB_R	CAGGTCAAACACAGGAGTGC
ChIP	Hs_ChIP_IL7R_AP1_F	gcaatctcggctcactgc
ChIP	Hs_ChIP_IL7R_AP1_R	gtggtgggcgcctgtaat
ChIP	Hs_qChIP_PLA2G4E_F	gaccaagccctctgtcactc
ChIP	Hs_qChIP_PLA2G4E_R	ccagcaatgaatggttaggc
ChIP	Hs_qChIP_SAT2_F	tgaatggaatcgtcatcgaa
ChIP	Hs_qChIP_SAT2_R	ccattcgataattccgcttg
ChIP	Hs_qChIP_TDRD1_F	tgcaaaggaactttttgagc
ChIP	Hs_qChIP_TDRD1_R	gtccacgtgcaactcaatgt
ChIP	Hs_qChIP_MYOD1_F	gttcctattggcctcggact
ChIP	Hs_qChIP_MYOD1_R	gcttcctcacccctagcttc
ChIP+OH_Zymo	Hs_qChIP_C1S_F	atttcccctggtaccaatcc
ChIP+OH_Zymo	Hs_qChIP_C1S_R	cagccaaagggtgtgtttct
ChIP+OH_Zymo	Hs_ChIP_CD59_F	ccagggaactctgcatttct
ChIP+OH_Zymo	Hs_ChIP_CD59_R	ctattctccagagccccaca
OH_Zymo	OHZymo_ACP5_CpG1_F	CGtgtcaagcctacagcaca
OH_Zymo	OHZymo_ACP5_CpG1_R	gagcaggacaCGggattg
OH_Zymo	OHZymo_CTSK_F	TGAGAATGATGGCTGTGGAG
OH_Zymo	OHZymo_CTSK_R	CCCACATATGGGTAGGCATC
OH_Zymo	OHZymo_TM4SF19_F	cccgtttcctgccttagaat
OH_Zymo	OHZymo_TM4SF19_R	ccacaggcctgcattgaa
OH_Zymo	OHZymo_NR4A2_F	ACTGCCCAGTGGACAAGC
OH_Zymo	OHZymo_NR4A2_R	ctcccctcagcctacCTTCT
OH_Zymo	Hs_Zymo_PLA2G4E_F	gccaagtgcattacagaacc
OH_Zymo	Hs_Zymo_PLA2G4E_R	ttggcttttccagaacactg
BS Sequencing	BS_Repetitive_18S_F	GGTTTGTGGYGYGGGGTT
BS Sequencing	BS_Repetitive_18S_R	AACTCTAAAATTACCACAATTA
BS Sequencing	BS_Repetitive_28S_F	GAGTGAATAGGGAAGAGTTTA
BS Sequencing	BS_Repetitive_28S_R	AAAATTCTTTTCAACTTTCCCTTAC
BS Sequencing	BS_Repetitive_D4Z4_F	GTTTGTTGTTGGATGAGTTTTTGG
BS Sequencing	BS_Repetitive_D4Z4_R	AAATCTCTCACCRAACCTAAACC
BS Sequencing	BS_Repetitive_SAT2_F	ATGGAAATGAAAGGGGTTATTATT
BS Sequencing	BS_Repetitive_SAT2_R	AAATTATTCCATTCCATTCCATTAA
BS Sequencing	BS_Repetitive_NBL2_F	GTAGTTGGTGTTAATGTGTGTTAT
BS Sequencing	BS_Repetitive_NBL2_R	CACTCTCTATATATTTCTTTCCC
